# Supplementary material for: High-Throughput miRNA and mRNA Sequencing of Paired Colorectal Normal, Tumor and Metastasis Tissues and Bioinformatic Modeling of miRNA-1 Therapeutic Applications
Source: PLoS One. 2013 Jul 2;8(7):e67461. doi: 10.1371/journal.pone.0067461 (PMC3707605; doi:10.1371/journal.pone.0067461)
Supplement: Table S1 — Complete clinical information of the colorectal cancer patients. (XLS) [file pone.0067461.s004.xls]

## Sheet: Table S1
	Table S1 Complete clinical information of the colorectal cancer patients.
	Patient		Sex	Age	Organ	MSa-Status
	P1	Normal	M	70	Sigmoid	MSS
		Tumor
		Metastasis			Liver
	P2	Normal	M	74	Coecum	MSS
		Tumor
		Metastasis			Liver
	P3	Normal	M	44	Colon asc.	MSI
		Tumor
		Metastasis			Liver
	P4	Normal	F	49	Rectum/ Sigmoid	MSS
		Tumor
		Metastasis			Liver
	P5	Normal	F	80	Colon	MSI
		Tumor
		Metastasis			Lymph node
	P6	Normal	F	66	Colon asc.	MSS
		Tumor
		Metastasis			Liver
	P7	Normal	F	76	Colon asc.	MSS
		Tumor
		Metastasis			Lymph node
	P8	Normal	M	74	Coecum	MSS
		Tumor
		Metastasis			Liver
	I	Normal	F	72	Rectum	MSS
		Adenocarcinoma
	II	Normal	M	73	Colon	MSS
		Tubular Adenocarcinoma
	III	Normal	M	85	Rectum	MSS
		Tubular Adenocarcinoma
	IV	Normal	F	45	Colon	MSI
		Mucinous Adenocarcinoma
	V	Normal	M	71	Rectum	MSS
		Adenocarcinoma
	VI	Normal	M	52	Sigmoid	MSS
		Tubular Adenocarcinoma
	VII	Normal	F	82	Rectum	MSS
		Tubular Adenocarcinoma
	VIII	Normal	M	50	Rectum	MSS
		Tubular Adenocarcinoma
	P16T to P25T	Tumor	-	-	Colon	-
	P26N to P30N	Normal	-	-	Colon	-
	a microsatellite
