# Supplementary material for: High-Throughput miRNA and mRNA Sequencing of Paired Colorectal Normal, Tumor and Metastasis Tissues and Bioinformatic Modeling of miRNA-1 Therapeutic Applications
Source: PLoS One. 2013 Jul 2;8(7):e67461. doi: 10.1371/journal.pone.0067461 (PMC3707605; doi:10.1371/journal.pone.0067461)
Supplement: Table S2 — Clinical information of samples for the screen of different tumor entities. (XLS) [file pone.0067461.s005.xls]

## Sheet: Table S2
	Table S2 Clinical information of samples for the screen of different tumor entities.
	tissue	# tumor samples	# normal samples
	adipose tissue	21	8
	brain	20	6
	breast	30	13
	colon	10	5
	endometrium	14	4
	kidney	21	7
	liver	10	5
	lung	12	8
	lymph node	13	3
	muscle	11	5
	ovary	15	1
	pancreas	14	6
	prostate	8	4
	stomach	11	3
	testis	10	4
	thyroid gland	14	4
	melanoma metastasis	9	-
	spleen	-	1
	total	330
