# Supplementary material for: High-Throughput miRNA and mRNA Sequencing of Paired Colorectal Normal, Tumor and Metastasis Tissues and Bioinformatic Modeling of miRNA-1 Therapeutic Applications
Source: PLoS One. 2013 Jul 2;8(7):e67461. doi: 10.1371/journal.pone.0067461 (PMC3707605; doi:10.1371/journal.pone.0067461)
Supplement: Table S3 — Ligands and receptors as well as downstream signaling pathways integrated in the computer model. (XLS) [file pone.0067461.s006.xls]

## Sheet: Table S3
	Table S3 Ligands and receptors as well as downstream signaling pathways integrated in the computer model
	Signaling pathways integrated in the cancer model (ligand/receptor)
	BDNF / p75NTR + TRKB
	BMP7 / BMPR1B + BMPR2
	NGF / p75NTR + TRKA
	CSF1 / CSF1R
	Delta1 / Notch1-4
	EFNA1 (Ephrin A1) / EPHA1
	EGF / EGFR
	FASLG (FAS ligand) / FAS receptor
	FGF1 + FGF2 / FGFR1-4
	FL / FLT3
	GDNF / RET
	HBEGF / EGFR + ERBB4
	HGF / MET
	IFNA1 / IFNAR IGF1 / IGF1R
	IL10 / IL10R1-2
	IL1A + IL1B / IL1R1 + IL1RAcP
	IL2 / IL2R
	IL6 / IL6R
	IL8 / IL8Ralpha + IL8Rbeta
	Insulin / INSR
	NRG1 / ERBB3
	NT3 / p75NTR + TRKC
	NT4 / p75NTR + TRKB
	OPN / Integrin (ITGAV, ITGB3)
	PDGFA + PDGFB + PDGFC + PDGFD / PDGFRA + PDGFRB
	PGF / VEGFR1
	PRL (Prolactin) / PRLR
	PTN / ALK
	SCF / KIT
	SSH / HIP + PTCH1
	TGFb1 / TGFbR1 + TGFbR2
	TNFa / TNFR1
	TRAIL / TNFRSF10B (TRAILR2)
	VEGFA + VEGFB, VEGFC, VEGFD / VEGFR1-3
	WNT1 / FZD3
	Other pathways
	MAPK
	PI3K/AKT
	JAK/STAT
	HIF1A (Angiogenesis)
	Intrinsic apoptosis
	Hormone signalling (Glucagon, Insulin, Testosterone, Progesterone)
