# Supplementary material for: High-Throughput miRNA and mRNA Sequencing of Paired Colorectal Normal, Tumor and Metastasis Tissues and Bioinformatic Modeling of miRNA-1 Therapeutic Applications
Source: PLoS One. 2013 Jul 2;8(7):e67461. doi: 10.1371/journal.pone.0067461 (PMC3707605; doi:10.1371/journal.pone.0067461)
Supplement: Table S4 — Small RNA sequencing statistic. (XLS) [file pone.0067461.s007.xls]

## Sheet: Table S4
	Table S4 Small RNA sequencing statistic. Small RNA sequencing statistic for all eight colon cancer patients including normal, tumor and metastasis tissues. Shown are the numbers of all obtained reads, unique aligned reads and reads that could be matched to the miRBase database.
	Sample	All	Unique aligned	aligned in miRBase15	aligned in miRBase15
	P1-Normal	8318722	1595578	1238277	0.776068
	P1-Tumor	34210702	2458732	1216090	0.4946
	P1-Metastases	29395966	4207844	2895932	0.688222
	P2-Normal	5525567	1943571	1569145	0.807352
	P2-Tumor	7718045	2273725	1668554	0.733842
	P2-Metastases	12799354	2101331	1322240	0.629239
	P3-Normal	14402298	2787552	2029651	0.728112
	P3-Tumor	15656268	2646769	1556585	0.588108
	P3-Metastases	15045131	3197741	2383248	0.745291
	P4-Normal	31916936	12477233	10464573	0.838693
	P4-Tumor	22440569	9242312	7730374	0.836411
	P4-Metastases	36746364	13624244	9690250	0.71125
	P5-Normal	35830076	13831345	11816231	0.854308
	P5-Tumor	34976086	11236863	9180294	0.81698
	P5-Metastases	35911669	11139157	8406136	0.754647
	P6-Normal	23205273	3453283	2203214	0.638006
	P6-Tumor	32536119	7188326	4741135	0.65956
	P6-Metastases	34242222	13061905	8944651	0.684789
	P7-Normal	36926851	10016831	6386987	0.637626
	P7-Tumor	36724529	11280167	7606005	0.674281
	P7-Metastases	34806226	8901319	4723212	0.530619
	P8-Normal	36146363	12533493	9495127	0.75758
	P8-Tumor	38642318	13543510	10790075	0.796697
	P8-Metastases	37993244	12775038	7531147	0.589521
