# Supplementary material for: High-Throughput miRNA and mRNA Sequencing of Paired Colorectal Normal, Tumor and Metastasis Tissues and Bioinformatic Modeling of miRNA-1 Therapeutic Applications
Source: PLoS One. 2013 Jul 2;8(7):e67461. doi: 10.1371/journal.pone.0067461 (PMC3707605; doi:10.1371/journal.pone.0067461)
Supplement: Table S5 — List of 25 most significantly differentially expressed miRNAs N/T, N/M, T/M. (XLS) [file pone.0067461.s008.xls]

## Sheet: Table S5
	Table S5 List of 25 most significantly differentially expressed miRNAs N/T, N/M, T/M. (A) Significant top 25 up- and down-regulated miRNAs comparing tumor versus normal colon samples, sorted by median log2ratio. Analysis of 8 colorectal cancer patients using NGS technology delivered a range of tumor specific deregulated miRNAs. All listed miRNAs sufficed a p-value threshold ≤ 0.05.
	ID	P1	P2	P3	P4	P5	P6	P7	P8	median log2ratio	p-values	fold change
	down-regulated in T/N
	hsa-mir-129-1	-5.29921	NA	-4.08746	-4.88982	-5.30735	-2.87643	-6.20887	0.287802	-4.88982	0.00269847	29.6471
	hsa-mir-137	-1.73697	NA	NA	-4.57787	-4.38982	-5.04439	-1.88694	-4.34341	-4.36661	0.00163741	20.6291
	hsa-mir-1-1	-3.34079	-3.36663	-3.96347	-3.74916	-7.32449	-1.00511	-3.88694	-3.84472	-3.79694	0.00041546	13.8993
	hsa-mir-129-2	-4.31628	-1.60109	-5.07325	-2.96382	-4.98476	-3.32604	-3.58182	-0.61891	-3.45393	0.000567186	10.9582
	hsa-mir-1-2	-2.73934	-4.03301	-1.4991	-3.92153	-6.61716	-0.525643	-2.43065	-4.34388	-3.33043	0.00178716	10.0591
	hsa-mir-1224	-4.24249	-2.94213	-0.36257	-3.63637	-6.17989	-1.96347	-1.76458	-5.24919	-3.28925	0.00189356	9.77604
	hsa-mir-202	-0.906891	NA	NA	-2.79028	-3.19717	-1.58496	-3.37237	-4.78921	-2.99373	0.00436326	7.96529
	hsa-mir-147b	0.335791	-3.80842	-4.98185	-1.53041	-5.46782	-4.72973	-2.05883	-0.218912	-2.93362	0.00950263	7.64027
	hsa-mir-194-1	0.213566	1.47306	-4.20056	-2.61806	-6.7869	-1.41425	-3.37237	-3.19001	-2.90404	0.0298057	7.48517
	hsa-mir-215	-3.16146	2.37693	-5.35723	-1.77336	-5.9308	-1.2802	-3.80217	-2.57278	-2.86712	0.0224864	7.29608
	hsa-mir-551b	-0.141356	-2.86413	NA	-1.06782	-1.72424	-3	-3.50361	-2.89636	-2.86413	0.00336588	7.28096
	hsa-mir-3154	-1.90689	-2.27917	NA	-0.471965	-0.389816	-3.58496	-2.56501	-2.51096	-2.27917	0.00427852	4.85397
	hsa-mir-139	-2	-2.04916	-1.32193	-2.4911	-0.915699	-0.358687	-2.02634	-3.20565	-2.01317	0.000788876	4.03669
	hsa-mir-195	1.57299	-2.79724	-2.71945	-1.82104	-0.648042	-2.08629	-2.52913	-1.92636	-2.00632	0.0164259	4.01757
	hsa-mir-3065	-1.94084	-2.20517	-0.432959	-1.58706	-2.09496	-1.06904	-0.998153	-2.9872	-1.76395	0.000669141	3.39626
	hsa-mir-138-1	-1.64386	-1.86413	1.22239	-2.58119	-3.01076	-1.54057	-2.73494	0.107948	-1.75399	0.0230901	3.37291
	hsa-mir-422a	-1.6845	NA	-1.16993	-1.50839	-4.07164	-2.27886	-2.38604	0.244484	-1.6845	0.0102015	3.21429
	hsa-mir-3150	-0.321928	-1.76459	-3.32193	-1.52725	-2.09764	-1.848	-0.497899	0.251539	-1.64592	0.0110517	3.12947
	hsa-mir-3152	NA	-1.27917	-2	-0.982926	NA	NA	-2.37237	NA	-1.63958	0.0139071	3.11576
	hsa-mir-30a	-1.4278	-1.4742	-2.60287	-1.70491	-0.298048	0.178449	-1.68912	-1.8485	-1.58166	0.00345698	2.99314
	hsa-mir-497	-2.13175	-1.58959	-4.34508	-1.24184	-0.877141	-1.5145	-2.45595	-1.4718	-1.55204	0.00140442	2.93232
	hsa-mir-585	NA	-1.27917	NA	-2.47478	-2.12678	-1.58496	-0.680491	-1.48543	-1.53519	0.00158139	2.89828
	hsa-mir-378	-2.10512	-1.10229	-2.66297	-0.206941	-1.00839	-2.8514	-1.92381	-0.717157	-1.51305	0.00230727	2.85412
	hsa-mir-378b	0.0599425	NA	-2.90689	-1.1016	-2.81279	-2.78746	-1.48751	0.123621	-1.48751	0.0208917	2.80405
	hsa-mir-145	-1.38933	-2.00016	-2.94946	-1.27238	-3.18994	-0.119033	-1.45006	-1.0908	-1.4197	0.0021279	2.67529
	up-regulated in T/N
	hsa-mir-675	NA	7.90571	NA	5.97534	5.58746	NA	NA	NA	5.97534	0.0119849	62.9152
	hsa-mir-31	3.88567	7.09745	6.72451	1.42623	1.26699	6.02448	1.79967	9.39335	4.95507	0.00332343	31.0189
	hsa-mir-135b	7.07895	4.78333	4.01282	3.77653	1.77534	3.00681	5.21343	5.96829	4.39808	0.000138627	21.084
	hsa-mir-183	3.80993	3.06618	1.88264	3.3791	-0.103512	1.58887	2.79559	3.64719	2.93089	0.00103765	7.62579
	hsa-mir-96	3.5509	2.79828	1.21057	2.98536	-0.0953688	0.415037	2.28606	3.44826	2.54217	0.00404066	5.82465
	hsa-mir-182	5.33628	2.92616	1.32193	2.63766	-0.652851	0.955606	2.10741	4.14821	2.37254	0.00948477	5.17851
	hsa-mir-3175	NA	NA	NA	1.86507	NA	NA	NA	2.09954	1.9823	0.0376056	3.95123
	hsa-mir-584	0.263034	3.8049	3.24548	1.56081	-0.162406	2.22707	1.67406	2.65364	1.95056	0.00568498	3.86525
	hsa-mir-450a-2	NA	1.83631	1	2.12338	2.55972	1.8413	1.49388	-0.359896	1.83631	0.00593253	3.57096
	hsa-mir-493	1.58496	0.193903	1.96963	1.90674	0.0295603	3.32193	2.1477	-0.900464	1.74585	0.0343055	3.35393
	hsa-mir-224	2.11366	1.01723	1.84444	1.82833	-0.709276	1.48369	1.342	3.4435	1.65601	0.00715284	3.15144
	hsa-mir-449b	NA	NA	1.58496	NA	0.195146	NA	1.67599	2	1.63048	0.042063	3.09616
	hsa-mir-1286	NA	1.5953	1.32193	2.86507	2.19515	NA	1.60491	0.0995357	1.60011	0.00793089	3.03166
	hsa-mir-503	NA	2.8628	1.10434	2.83752	1.59386	1.12302	2.20693	-0.179553	1.59386	0.00705536	3.01855
	hsa-mir-3117	NA	2.98387	0.917538	2.41476	1.31062	1.44805	1.40544	1.03814	1.40544	0.00125128	2.64899
	hsa-mir-217	-1.09954	1.3058	0.321928	2.87648	2.36964	1.71882	1.08135	1.23806	1.27193	0.0254464	2.41484
	hsa-mir-1323	NA	2.52819	NA	1.19765	0.458181	NA	1.21259	1.51457	1.21259	0.0145724	2.31754
	hsa-mir-450a-1	1.26303	NA	NA	3.45003	3.0025	-0.263034	1.14548	0.514573	1.20426	0.0488623	2.30419
	hsa-mir-323b	NA	0.913479	1.16993	0.134257	1.51707	NA	2.34188	NA	1.16993	0.0283971	2.25
	hsa-mir-491	2.848	1.72083	0.152003	1.4004	-0.295179	0.584963	0.914979	2.12928	1.15769	0.0152516	2.231
	hsa-mir-450b	NA	0.961842	0.736966	2.47275	1.25173	1.66297	1.08706	0.145339	1.08706	0.00518369	2.12441
	hsa-mir-455	-0.611435	1.0766	1.37851	1.06982	2.02865	1.66174	0.134106	-0.147622	1.07321	0.040802	2.10411
	hsa-mir-663	NA	1.3058	1.32193	1.82068	0.780109	NA	0.113058	0.777608	1.04295	0.00833343	2.06044
	hsa-mir-21	1.96107	0.244357	-0.272152	1.21852	1.78788	0.828825	0.392486	1.9714	1.02367	0.0120599	2.03309
	hsa-mir-452	1.68313	0.93358	0.440902	1.37727	-0.612101	1.05976	0.480138	1.50267	0.996672	0.0139437	1.99539
	(B) Significant top 25 up- and down-regulated miRNAs comparing metastases versus normal colon samples, sorted by median log2ratio. Analysis of 8 colorectal cancer patients using NGS technology delivered a range of metastases specific deregulated miRNAs. All listed miRNAs sufficed a p-value threshold ≤ 0.05.
	ID	P1	P2	P3	P4	P5	P6	P7	P8	median log2ratio	p-values	fold change
	down-regulated in M/N
	hsa-mir-490	NA	-2.57532	NA	-6.86039	-2.66263	NA	NA	-7.3159	-4.76151	0.0330718	27.1243
	hsa-mir-1-1	-3.60475	0.780162	-3.11791	-6.01891	-1.37982	-6.8007	-4.78847	-6.43254	-4.19661	0.00409327	18.336
	hsa-mir-215	-1.58496	-0.263788	-5.82145	-5.52768	-0.939782	-3.94805	-6.85431	-3.94647	-3.94726	0.00412737	15.4257
	hsa-mir-1-2	-3.84202	-0.763179	-2.66427	-6.21757	-1.96321	-4.81928	-3.79729	-6.21865	-3.81965	0.000915391	14.1199
	hsa-mir-145	-3.26745	-0.905537	-3.51906	-1.68966	-0.801962	-5.20471	-4.67505	-3.76559	-3.39326	0.00148905	10.5068
	hsa-mir-194-1	-0.419169	-1.85734	-5.57497	-4.78528	-1.12763	-3.51403	-4.73609	-3.0156	-3.26481	0.00211656	9.61183
	hsa-mir-202	-3.87713	-0.990356	NA	NA	-1.71848	-3.56294	-2.81751	-4.13386	-3.19023	0.00263841	9.12754
	hsa-mir-551b	-2.11159	-4.16028	NA	-2.98174	-2.13683	-2.97797	1.38514	-2.82597	-2.82597	0.0141053	7.09091
	hsa-mir-147b	-0.111225	-1.02484	-3.49886	-1.97753	-4.14113	-6.91416	-7.11868	-1.27563	-2.7382	0.0105098	6.67235
	hsa-mir-129-1	-4.26944	-1.75589	1.03939	-3.12192	-2.30928	-4.83303	-1.48409	-3.61143	-2.7156	0.00622477	6.56868
	hsa-mir-422a	-2.65473	NA	-0.365005	-3.42232	-0.592945	NA	NA	-3.77259	-2.65473	0.0384314	6.2973
	hsa-mir-129-2	-6.47916	-0.312284	-1.01679	-1.99068	-1.75475	-4.88898	-2.98257	-3.46279	-2.48663	0.00557043	5.60465
	hsa-mir-195	0.871123	-0.175337	-2.0407	-4.54304	-2.52283	-1.84931	-4.0924	-2.74844	-2.28177	0.0126514	4.86273
	hsa-mir-658	-2.7072	NA	-2.32436	-1.17439	0.159269	NA	-2.59512	-2.152	-2.23818	0.0103781	4.71802
	hsa-mir-497	-2.11939	-0.431529	-3.68009	-3.29638	-2.1385	-0.699067	-3.34038	-1.57823	-2.12895	0.00156636	4.37398
	hsa-mir-378	-2.2728	-0.0544865	-2.98733	-0.480197	-1.57409	-5.55729	-5.19338	-1.1062	-1.92344	0.0130969	3.79327
	hsa-mir-130a	-1.98344	0.788403	0	-2.64705	-1.19372	-2.45327	-2.87252	-1.55064	-1.76704	0.0145143	3.40355
	hsa-mir-720	NA	NA	NA	-4.15167	-1.64809	-2.56294	-1.59512	-0.584963	-1.64809	0.0244567	3.13418
	hsa-mir-3152	-1.48481	NA	NA	-1.75935	NA	NA	NA	-1.58496	-1.58496	0.00247394	3
	hsa-mir-10b	-1.74917	-4.9662	-0.685245	-1.15928	-0.745032	-4.68226	-1.34904	-3.58739	-1.54911	0.00690122	2.92636
	hsa-mir-378c	0.000618516	0.00964383	-3.03806	-1.65244	-1.3052	-6.85572	-5.43642	0.295456	-1.47882	0.0487747	2.7872
	hsa-mir-605	-1.29216	-0.253391	NA	-2.7891	-1.47121	-2.41093	-1.1097	-3.0199	-1.47121	0.00353528	2.77254
	hsa-mir-29c	-0.32143	0.0994808	-1.40051	-2.79993	-1.53988	-1.727	-3.53012	-1.08449	-1.4702	0.00825758	2.7706
	hsa-mir-559	NA	NA	-1.5874	-1.17439	-2.23305	-1.92551	-1.23255	-1.22239	-1.40997	0.000323501	2.65733
	hsa-mir-138-1	-4.61409	0.746609	-0.17236	-1.77265	-3.1435	-0.162057	-3.59512	-1	-1.38632	0.038218	2.61412
	up-regulated in M/N
	hsa-mir-135b	8.34899	1.71008	2.68206	5.95195	4.75507	0.878499	5.82343	4.91002	4.83255	0.00156307	28.4933
	hsa-mir-183	5.6151	-0.642433	2.99757	5.40144	2.06045	1.37413	4.19079	1.80177	2.52901	0.007022	5.77175
	hsa-mir-31	2.17661	2.50441	9.22899	-0.475958	2.45496	5.24442	2.02463	5.34967	2.47968	0.0112532	5.57775
	hsa-mir-449b	NA	1.59461	2.31949	NA	0.258804	NA	3.90545	2.30743	2.30743	0.0246134	4.95
	hsa-mir-184	3.04769	-0.990356	4.61227	0.825611	1.54456	5.78579	3.01959	-0.234465	2.28207	0.0326927	4.86376
	hsa-mir-96	5.04412	0.650101	0.89065	3.51799	1.98447	-0.258252	3.44118	2.49185	2.23816	0.00909135	4.71796
	hsa-mir-95	2.56582	0.114826	1.9204	0.816089	2.3719	5.92949	2.63639	0.446535	2.14615	0.0143479	4.42644
	hsa-mir-584	1.81337	0.65119	0.0877629	3.15968	2.08536	2.35267	2.20502	3.83289	2.14519	0.00221111	4.42351
	hsa-mir-1248	1.18896	3.00964	2.16749	3.79803	0.568725	-0.688467	1.9398	3.66588	2.05364	0.00930813	4.15153
	hsa-mir-663	NA	-0.990356	2.16749	1.93096	0.887967	NA	2.21811	3.2854	2.04923	0.0465151	4.13884
	hsa-mir-493	2.63857	-1.24909	0.734531	1.87751	2.17655	3.88277	2.25954	1.84452	2.02703	0.0125819	4.07565
	hsa-mir-450b	NA	-0.449788	1.87203	2.56258	1.91751	2.10949	2.15518	1.35869	1.91751	0.00462846	3.77771
	hsa-mir-1975	3.57316	-0.264531	-0.747862	2.10544	0.537951	1.60168	4.39972	4.47163	1.85356	0.0302663	3.61391
	hsa-mir-224	2.04506	1.9024	2.02178	2.29541	1.57794	1.3545	1.06314	1.63209	1.76725	5.98655e-06	3.40404
	hsa-mir-3122	NA	NA	NA	NA	1.93688	NA	1.5748	1.58496	1.58496	0.00487341	3
	hsa-mir-21	1.45881	1.55156	0.0582582	2.30554	1.76107	0.509127	0.520994	1.83522	1.50519	0.00285358	2.83861
	hsa-mir-542	3.76673	1.00964	0.412603	3.64275	0.779335	-1.07567	2.05461	1.99709	1.50337	0.030014	2.83503
	hsa-mir-4286	1.51519	NA	-0.00243493	1.46304	1.48942	-0.241008	0.726806	1.58496	1.46304	0.0193888	2.75689
	hsa-mir-503	NA	-0.379398	1.30013	1.15367	1.09813	1.71319	3.04724	1.42559	1.30013	0.0127558	2.46251
	hsa-mir-877	4.15905	0.179569	1.26505	1.18657	0.684296	2.5015	1.986	-0.933363	1.22581	0.0394443	2.33887
	hsa-mir-1292	NA	NA	1.99757	1.17746	0.837341	NA	1.36181	-0.0280144	1.17746	0.0325398	2.26177
	hsa-mir-181d	1.44067	1.12195	3.01843	1.06183	0.733526	1.22049	1.97536	0.274532	1.17122	0.00249259	2.25202
	hsa-mir-1250	NA	0.00964383	2.80492	0.908074	1.06812	3.50315	3.38216	0.36257	1.06812	0.0212619	2.0967
	hsa-mir-2355	-0.987309	1.85764	0.956923	0.612016	1.45244	1.15223	1.13489	0.645717	1.04591	0.024879	2.06466
	hsa-mir-450a-2	NA	1.00964	1.99757	0.676748	1.00727	1.8121	2.3745	0.797956	1.00964	0.00153509	2.01341
	(C) Significant top 25 up- and down-regulated miRNAs comparing metastases versus tumor colon samples, sorted by median log2ratio. Analysis of 8 colorectal cancer patients using NGS technology delivered a range of metastases specific deregulated miRNAs. All listed miRNAs sufficed a p-value threshold ≤ 0.05.
	ID	P1	P2	P3	P4	P5	P6	P7	P8	median log2ratio	p-values	fold change
	down-regulated in M/T
	hsa-mir-1266	-1.87447	-1.44746	-0.584963	0.485427	-2.58231	-2.79819	-1.01342	-2.56928	-1.66096	0.00644275	3.16228
	hsa-mir-3139	NA	0.137504	NA	-1	-1.99735	0.00916	-1.69149	-2.30625	-1.34574	0.042915	2.54161
	hsa-mir-20a	-1.30376	-1.68142	-1.57627	-0.532954	-0.584545	-0.968187	0.372528	-1.18045	-1.07432	0.00572605	2.10573
	hsa-mir-217	-1.10692	-2.44746	-0.736966	-1.41883	-0.301126	0.855126	-3.16097	-0.610504	-0.92194	0.0398977	1.89466
	hsa-mir-16-1	-0.271128	0.281893	-2.20645	0.263034	-1.75704	-0.222382	-1.18951	-1.47027	-0.730321	0.0454879	1.65901
	hsa-mir-559	-0.736966	NA	NA	-0.736966	0.00265445	-0.505413	-0.91388	-0.569281	-0.653123	0.00676015	1.57257
	hsa-mir-17	-0.692264	-2.05648	-0.940816	-0.44443	-0.179354	-1.16229	0.215318	-0.58901	-0.640637	0.0194877	1.55902
	hsa-mir-32	-0.784444	-1.18442	-0.316027	-0.906315	-1.16453	0.2966	-0.331386	-0.462254	-0.623349	0.0111602	1.54045
	hsa-mir-18b	-2.34104	-1.18442	NA	-0.584963	-0.319274	-0.450272	-0.498842	-0.984318	-0.584963	0.014109	1.5
	hsa-mir-1278	-0.263034	-1.79661	-0.584963	-1.41163	0.0393662	-0.426939	0.263283	-0.52768	-0.47731	0.0480919	1.39215
	hsa-mir-33b	-0.765199	-0.117754	-0.173648	-0.511611	-0.209852	-0.475199	-1.57119	-0.23349	-0.354344	0.0206066	1.2784
	up-regulated in M/T
	hsa-mir-184	3.33985	-0.125531	3.39232	1.69188	3.00265	3.451	0.83576	-0.70421	2.34727	0.0169499	5.08859
	hsa-mir-204	5.58761	1.3599	2.2854	1.926	2.83224	2.05355	6.84035	-0.700525	2.16948	0.0134689	4.49861
	hsa-mir-7-2	0.378512	2.1375	-0.485427	1.05889	1.22505	-0.575803	2.33599	1.50111	1.14197	0.0447813	2.20682
	hsa-mir-653	1	0.722466	NA	0	1.46209	2.00916	0.823086	2.33761	1	0.00768545	2
	hsa-mir-3195	0.584963	NA	1	NA	NA	NA	NA	1.01568	1	0.0254612	2
	hsa-let-7a-3	0.695994	1.1375	0.449927	0.137381	0.48704	-0.00723444	0	-6.11143e-05	0.293654	0.0414635	1.22574
