# Supplementary material for: High-Throughput miRNA and mRNA Sequencing of Paired Colorectal Normal, Tumor and Metastasis Tissues and Bioinformatic Modeling of miRNA-1 Therapeutic Applications
Source: PLoS One. 2013 Jul 2;8(7):e67461. doi: 10.1371/journal.pone.0067461 (PMC3707605; doi:10.1371/journal.pone.0067461)
Supplement: Table S7 — mRNA sequencing statistic for colon cancer patients. (XLS) [file pone.0067461.s010.xls]

## Sheet: Table S7
	Table S7 mRNA sequencing statistic for colon cancer patients, showing number of raw reads and aligned reads using hg19 and Tophat.
	Run	Sample	ID	# raw reads	# mapped reads
	1	P3-Normal	P3N	59900420	13053767
	1	P3-Tumor	P3T	60656428	12170871
	1	P3-Metastases	P3M	63080304	11197763
	1	P4-Normal	P4N1	32294448	1413461
	2	P4-Normal	P4N2	63741116	17198033
	1	P4-Tumor	P4T1	34785688	5242675
	2	P4-Tumor	P4T2	29748452	5091495
	1	P4-Metastases	P4M1	31714848	4283291
	2	P4-Metastases	P4M2	45487456	14106164
	1	P5-Normal	P5N	89940968	42278118
	1	P5-Tumor	P5T	56228600	23773207
	1	P5-Metastases	P5M	68114084	9493795
	1	P7-Normal	P7N	20241412	9707686
	1	P7-Tumor	P7T	73901972	21478952
	1	P7-Metastases	P7M	65852464	20620425
