# Supplementary material for: High-Throughput miRNA and mRNA Sequencing of Paired Colorectal Normal, Tumor and Metastasis Tissues and Bioinformatic Modeling of miRNA-1 Therapeutic Applications
Source: PLoS One. 2013 Jul 2;8(7):e67461. doi: 10.1371/journal.pone.0067461 (PMC3707605; doi:10.1371/journal.pone.0067461)
Supplement: Table S8 — Targets of miRNA-1. (XLS) [file pone.0067461.s011.xls]

## Sheet: Table S8
	Table S8 Targets of miRNA-1. According to the miRWalk database (Version March 15th 2011) 892 different genes are annotated as validated targets of miRNA-1; of these are 59 implemented in the cancer model (indicated in bold and in columns 3,6,9,12 with 'YES').
	AARSD1	ENSG00000108825		GAPDH	ENSG00000111640		PBK	ENSG00000168078		TPM1	ENSG00000140416
	ABCF2	ENSG00000033050		GARS	LRG_243		PCGF5	ENSG00000180628		TPM2	ENSG00000198467
	ABHD10	ENSG00000144827		GATA4	ENSG00000136574		PDCD4	ENSG00000150593		TPM3	ENSG00000143549
	ABHD11	ENSG00000262947		GBAS	ENSG00000146729		PDCD4	ENSG00000150593		TPM4	ENSG00000167460
	ABHD5	ENSG00000011198		GBP3	ENSG00000117226		PDE3A	ENSG00000172572	YES	TRAM1	ENSG00000067167
	ACAA2	ENSG00000167315		GCA	ENSG00000115271		PDK4	ENSG00000004799		TRAPPC3	ENSG00000054116
	ACP2	ENSG00000134575		GCH1	ENSG00000131979		PDLIM5	ENSG00000163110		TRIM2	ENSG00000109654
	ACPL2	ENSG00000155893		GCLC	ENSG00000001084		PDLIM7	ENSG00000196923		TRIM29	ENSG00000137699
	ACTA1	ENSG00000143632		GEM	ENSG00000164949		PEX11B	ENSG00000131779		TRIM32	ENSG00000119401
	ACTA2	ENSG00000107796		GEMIN7	ENSG00000142252		PGM1	ENSG00000079739		TRIP11	ENSG00000100815
	ACTR8	ENSG00000113812		GFM1	ENSG00000168827		PGM1	ENSG00000079739		TRIP13	ENSG00000071539
	ADAM9	ENSG00000168615		GFPT1	ENSG00000198380		PGM2	ENSG00000169299		TRMT1	ENSG00000104907
	ADAR	ENSG00000160710		GJA1	ENSG00000152661		PGRMC1	ENSG00000101856		TRMU	ENSG00000100416
	ADPGK	ENSG00000159322		GJA1	ENSG00000152661		PGRMC2	ENSG00000164040		TSC1	ENSG00000165699	YES
	ADSS	ENSG00000035687		GJA1	ENSG00000152661		PHC2	ENSG00000134686		TSC22D4	ENSG00000166925
	AGMAT	ENSG00000116771		GJA1	ENSG00000152661		PHC2	ENSG00000134686		TSKU	ENSG00000182704
	AGRN	LRG_198		GLTP	ENSG00000139433		PHF19	ENSG00000119403		TSPAN4	ENSG00000214063
	AHR	ENSG00000106546		GNA13	ENSG00000120063		PHLDB2	ENSG00000144824		TTC7A	ENSG00000068724
	AHRR	ENSG00000063438		GNAI2	ENSG00000263156		PICALM	ENSG00000073921		TTC8	ENSG00000165533
	AK2	LRG_133		GNAI3	ENSG00000065135		PIK3CA	ENSG00000121879	YES	TTC9C	ENSG00000162222
	AKAP8	ENSG00000105127		GNL3L	ENSG00000130119		PISD	ENSG00000241878		TUBB6	ENSG00000176014
	AKT1	ENSG00000142208	YES	GNPDA2	ENSG00000163281		PKN2	ENSG00000065243	YES	TUSC2	ENSG00000262485
	ALAS1	ENSG00000023330		GNPNAT1	ENSG00000100522		PLDN	ENSG00000104164		TWIST1	ENSG00000122691
	ALDH9A1	ENSG00000143149		GOLGA7	ENSG00000147533		PLEKHB2	ENSG00000115762		TWIST1	ENSG00000122691
	AMIGO2	ENSG00000139211		GPAM	ENSG00000119927		PLEKHG2	ENSG00000090924		TWIST2	ENSG00000233608
	ANKFY1	ENSG00000185722		GPD2	ENSG00000115159		PLK1	ENSG00000166851	YES	TXN2	ENSG00000100348
	ANKIB1	ENSG00000001629		GPR56	ENSG00000205336		PLOD3	ENSG00000106397		TXNDC12	ENSG00000117862
	ANKRD13B	ENSG00000198720		GPSM2	ENSG00000121957		PLP2	ENSG00000102007		TXNRD1	ENSG00000198431
	ANKRD27	ENSG00000105186		GRPEL2	ENSG00000164284		PLXND1	ENSG00000004399		TYMS	ENSG00000176890
	ANKRD29	ENSG00000154065		GSN	ENSG00000148180		PMAIP1	ENSG00000141682		UAP1	ENSG00000117143
	ANKRD52	ENSG00000139645		GSTM4	ENSG00000168765		PODXL	ENSG00000128567		UBE2J1	ENSG00000198833
	ANP32B	ENSG00000136938		GTPBP3	ENSG00000130299		PODXL	ENSG00000128567		UBE4A	ENSG00000110344
	ANPEP	ENSG00000166825		GTPBP8	ENSG00000163607		POGK	ENSG00000143157		UBL4A	ENSG00000102178
	ANXA2	ENSG00000182718		GYS1	ENSG00000104812		POLA2	ENSG00000014138		UCP1	ENSG00000109424
	AP1M2	ENSG00000129354		H3F3B	ENSG00000132475		POLD2	ENSG00000106628		UGT8	ENSG00000174607
	AP2A1	ENSG00000196961		HADH	ENSG00000138796		POLE3	ENSG00000148229		UHMK1	ENSG00000152332
	AP3B1	ENSG00000132842		HADHB	ENSG00000138029		POLE4	ENSG00000115350		UNC93B1	LRG_123
	AP3D1	ENSG00000065000		HAND1	ENSG00000113196		POLR2C	ENSG00000102978		USP48	ENSG00000090686
	APC	LRG_130		HAND2	ENSG00000164107		POLR2K	ENSG00000147669		USP49	ENSG00000164663
	APEX2	ENSG00000169188		HAND2	ENSG00000164107		POLR3G	ENSG00000113356		UST	ENSG00000111962
	ARAF	ENSG00000078061	YES	HAND2	ENSG00000164107		POU4F2	ENSG00000151615		UTP15	ENSG00000164338
	ARCN1	ENSG00000095139		HAND2	ENSG00000164107		PPFIBP2	ENSG00000166387		VAMP2	ENSG00000220205
	ARF3	ENSG00000134287		HAND2	ENSG00000164107		PPIB	LRG_10		VAMP3	ENSG00000049245
	ARF4	ENSG00000168374		HARS	ENSG00000170445		PPIF	ENSG00000108179		VAMP3	ENSG00000049245
	ARFIP1	ENSG00000164144		HARS2	ENSG00000112855		PPL	ENSG00000118898		VPS26A	ENSG00000122958
	ARFIP1	ENSG00000164144		HBXIP	ENSG00000134248		PPP1R13L	ENSG00000104881		VPS37C	ENSG00000167987
	ARFIP2	ENSG00000132254		HCN2	ENSG00000099822		PPP1R7	ENSG00000115685		VPS39	ENSG00000166887
	ARHGAP29	ENSG00000137962		HCN2	ENSG00000099822		PPP2R4	ENSG00000119383		VTI1B	ENSG00000100568
	ARHGDIA	ENSG00000141522		HCN4	ENSG00000138622		PPP2R4	ENSG00000119383		WDFY1	ENSG00000085449
	ARHGEF1	ENSG00000076928		HCN4	ENSG00000138622		PPP2R5A	ENSG00000066027		WHSC2	ENSG00000185049
	ARHGEF18	ENSG00000104880		HDAC2	ENSG00000196591		PPP2R5C	ENSG00000078304		WNT5A	ENSG00000114251	YES
	ARHGEF3	ENSG00000163947		HDAC4	ENSG00000068024		PPP3CA	ENSG00000138814		WT1	ENSG00000184937
	ARID1A	ENSG00000117713		HDAC4	ENSG00000068024		PPP3R1	ENSG00000221823	YES	XPO6	ENSG00000169180
	ARID2	ENSG00000189079		HDAC4	ENSG00000068024		PPP5C	ENSG00000011485		YIF1B	ENSG00000167645
	ARL10	ENSG00000175414		HDAC4	ENSG00000068024		PRAF2	ENSG00000243279		ZBED3	ENSG00000132846
	ARL2	ENSG00000213465		HEBP2	ENSG00000051620		PRC1	ENSG00000198901		ZHX1	ENSG00000165156
	ARL5B	ENSG00000165997		HERPUD1	ENSG00000051108		PREX1	ENSG00000124126		ZNF226	ENSG00000167380
	ARPC1B	ENSG00000130429		HGF	ENSG00000019991	YES	PRIM1	ENSG00000198056		ZNF264	ENSG00000083844
	ASH2L	ENSG00000129691		HIST1H3A	ENSG00000198366		PRKACA	ENSG00000072062		ZNF384	ENSG00000126746
	ATAD3B	ENSG00000160072		HIST1H3B	ENSG00000124693		PRKCI	ENSG00000163558		ZNF384	ENSG00000126746
	ATG3	ENSG00000144848		HIST1H3C	ENSG00000196532		PROC	ENSG00000115718		ZNF622	ENSG00000173545
	ATG9A	ENSG00000198925		HIST1H3F	ENSG00000256316		PRPF40A	ENSG00000196504
	ATP2A2	ENSG00000174437		HIST1H3G	ENSG00000256018		PRPH2	ENSG00000112619
	ATP6V0A1	ENSG00000033627		HIST1H3I	ENSG00000182572		PRSS21	ENSG00000007038
	ATP6V0E1	ENSG00000113732		HLA-E	ENSG00000229252		PRSS8	ENSG00000052344
	ATP6V1B2	ENSG00000147416		HMGA1	ENSG00000137309	YES	PSAT1	ENSG00000135069
	ATP6V1C1	ENSG00000155097		HMOX1	ENSG00000100292		PSG1	ENSG00000231924
	ATP6V1F	ENSG00000128524		HNF4A	ENSG00000101076		PTBP1	ENSG00000011304
	ATRX	ENSG00000085224		HNRNPU	ENSG00000153187		PTBP1	ENSG00000011304
	AURKB	ENSG00000178999		HOXA5	ENSG00000106004		PTBP2	ENSG00000117569
	AXL	ENSG00000167601		HPS4	ENSG00000100099		PTEN	ENSG00000171862	YES
	B4GALT1	ENSG00000086062		HSD17B12	ENSG00000149084		PTEN	ENSG00000171862
	BAZ1A	ENSG00000198604		HSDL1	ENSG00000103160		PTEN	ENSG00000171862
	BBC3	ENSG00000105327		HSPA14	ENSG00000187522		PTGFRN	ENSG00000134247
	BCKDHB	ENSG00000083123		HSPA1A	ENSG00000204389		PTGS2	ENSG00000073756
	BCL2	ENSG00000171791	YES	HSPA1B	ENSG00000204388		PTPLAD1	ENSG00000074696
	BCL2	ENSG00000171791		HSPB6	ENSG00000004776		PTPLB	ENSG00000206527
	BCL2	ENSG00000171791		HTATIP2	ENSG00000109854		PTPMT1	ENSG00000110536
	BCL2L1	ENSG00000171552	YES	HYAL1	ENSG00000262208		PTPN12	ENSG00000127947
	BCL2L11	ENSG00000153094	YES	IDH1	ENSG00000138413		PTPRD	ENSG00000153707	YES
	BCL2L11	ENSG00000153094		IDH1	ENSG00000138413		PTPRF	ENSG00000142949
	BDNF	ENSG00000176697	YES	IDH2	ENSG00000182054		PTPRJ	ENSG00000149177
	BET1	ENSG00000105829		IFIT5	ENSG00000152778		PTPRK	ENSG00000152894
	BIRC5	ENSG00000089685	YES	IFNA1	ENSG00000197919	YES	PTRH1	ENSG00000187024
	BLCAP	ENSG00000166619		IFRD1	ENSG00000006652		PTTG1IP	ENSG00000183255
	BMP4	ENSG00000125378	YES	IFRD2	ENSG00000263093		PURA	ENSG00000185129
	BRPF3	ENSG00000096070		IFRD2	ENSG00000263093		PWP1	ENSG00000136045
	BTG3	ENSG00000154640		IFT52	ENSG00000101052		PXDN	ENSG00000130508
	C10orf27	ENSG00000166220		IGF1	ENSG00000017427	YES	QSER1	ENSG00000060749
	C11orf75	ENSG00000166002		IGF1	ENSG00000017427		RAB11FIP2	ENSG00000107560
	C12orf23	ENSG00000151135		IGF2BP1	ENSG00000159217		RAB23	ENSG00000112210
	C12orf49	ENSG00000111412		IGF2R	ENSG00000197081		RAB27A	LRG_96
	C1D	ENSG00000197223		IKZF1	ENSG00000185811		RAB27B	ENSG00000041353
	C1orf56	ENSG00000143443		IL13	ENSG00000169194		RAB30	ENSG00000137502
	C2orf18	ENSG00000213699		IL4	ENSG00000113520		RAB34	ENSG00000109113
	C6orf72	ENSG00000055211		INPP5F	ENSG00000198825		RAB5C	ENSG00000108774
	C7orf42	ENSG00000106609		INSIG2	ENSG00000125629		RAB6A	ENSG00000175582
	C9orf78	ENSG00000136819		IPO4	ENSG00000196497		RABGAP1L	ENSG00000152061
	CA12	ENSG00000074410		IQGAP1	ENSG00000140575		RAD23B	ENSG00000119318
	CACNA1C	LRG_334		IQGAP3	ENSG00000183856		RAI14	ENSG00000039560
	CACNA2D1	ENSG00000153956		IRX4	ENSG00000113430		RARG	ENSG00000172819
	CALCOCO2	ENSG00000136436		ISY1	ENSG00000240682		RARG	ENSG00000172819
	CAND1	ENSG00000111530		ITGA2	ENSG00000164171		RARS	ENSG00000113643
	CAND1	ENSG00000111530		ITGA3	ENSG00000005884		RASSF5	ENSG00000136653
	CAP1	ENSG00000131236		ITGAM	ENSG00000169896		RBM19	ENSG00000122965
	CAPG	ENSG00000042493		ITGB1	ENSG00000150093	YES	RBM47	ENSG00000163694
	CARHSP1	ENSG00000153048		ITGB1	ENSG00000150093		RBMS1	ENSG00000153250
	CASP3	ENSG00000164305	YES	ITGB4	ENSG00000132470		RBMS1	ENSG00000153250
	CAV1	ENSG00000105974		JAK2	ENSG00000096968	YES	RCAN2	ENSG00000172348
	CBFB	ENSG00000067955		JARID2	ENSG00000008083		RCN2	ENSG00000117906
	CCDC99	ENSG00000040275		JUN	ENSG00000177606	YES	RCOR1	ENSG00000089902
	CCL13	ENSG00000181374		JUN	ENSG00000177606		RDH10	ENSG00000121039
	CCND1	ENSG00000110092	YES	KANK1	ENSG00000107104		RELA	ENSG00000173039	YES
	CCND1	ENSG00000110092		KATNA1	ENSG00000186625		RET	ENSG00000165731	YES
	CCND2	ENSG00000118971		KCNE1	LRG_290		RFT1	ENSG00000163933
	CCR1	ENSG00000163823		KCNJ2	LRG_328		RHEB	ENSG00000106615	YES
	CD164	ENSG00000135535		KCNJ2	LRG_328		RHEB	ENSG00000106615
	CD28	ENSG00000178562		KCNJ2	LRG_328		RHEB	ENSG00000106615
	CD4	ENSG00000010610		KCNJ2	LRG_328		RHOA	ENSG00000067560	YES
	CD46	LRG_155		KCNMB1	ENSG00000145936		RHOB	ENSG00000143878
	CD59	LRG_41		KCNN4	ENSG00000104783		RHOD	ENSG00000173156
	CD83	ENSG00000112149		KCNQ1	LRG_287		RHOG	ENSG00000177105
	CD8A	LRG_44		KDELC2	ENSG00000178202		RHOV	ENSG00000104140
	CDC14B	ENSG00000081377		KIAA1598	ENSG00000187164		RNF138	ENSG00000134758
	CDC42	ENSG00000070831		KIAA1919	ENSG00000173214		RNF149	ENSG00000163162
	CDCA7	ENSG00000144354		KIF23	ENSG00000137807		RNF213	ENSG00000173821
	CDCA7L	ENSG00000164649		KIF2A	ENSG00000068796		RNH1	ENSG00000023191
	CDCP1	ENSG00000163814		KIT	ENSG00000157404	YES	RNMT	ENSG00000101654
	CDIPT	ENSG00000103502		KLF4	ENSG00000136826	YES	RNMT	ENSG00000101654
	CDK4	ENSG00000135446	YES	KLHDC5	ENSG00000087448		RNPEPL1	ENSG00000142327
	CDK5RAP1	ENSG00000101391		KLHL12	ENSG00000117153		RPIA	ENSG00000153574
	CDK5RAP3	ENSG00000108465		KLK8	ENSG00000129455		RPP38	ENSG00000152464
	CDK6	ENSG00000105810	YES	KLK8	ENSG00000129455		RQCD1	ENSG00000144580
	CDK9	ENSG00000136807		KPNA3	ENSG00000102753		RTN4	ENSG00000115310
	CDK9	ENSG00000136807		KRT85	ENSG00000135443		RYK	ENSG00000163785
	CDK9	ENSG00000136807		LAMC1	ENSG00000135862		RYR2	ENSG00000198626
	CDKAL1	ENSG00000145996		LAMC1	ENSG00000135862		SAC3D1	ENSG00000168061
	CDKN1A	ENSG00000124762	YES	LAMP3	ENSG00000078081		SALL4	ENSG00000101115
	CDKN1A	ENSG00000124762	YES	LARP4	ENSG00000161813		SCAMP1	ENSG00000085365
	CEBPA	ENSG00000245848		LASP1	ENSG00000002834		SCPEP1	ENSG00000121064
	CEBPA	ENSG00000245848		LATS2	ENSG00000150457		SCYL1	ENSG00000142186
	CEBPB	ENSG00000172216		LCP1	ENSG00000136167		SDC4	ENSG00000124145
	CENPF	ENSG00000117724		LDLRAP1	LRG_276		SDCBP	ENSG00000137575
	CEP72	ENSG00000112877		LIN7C	ENSG00000148943		SEC11A	ENSG00000140612
	CFL2	LRG_213		LITAF	LRG_253		SEC23A	ENSG00000100934
	CHAF1A	ENSG00000167670		LMNB1	ENSG00000113368		SEC23IP	ENSG00000107651
	CHD1	ENSG00000153922		LMNB2	ENSG00000176619		SEC24A	ENSG00000113615
	CHMP2A	ENSG00000130724		LPL	ENSG00000175445		SEPT2	ENSG00000168385
	CHORDC1	ENSG00000110172		LRP1	ENSG00000123384		SERP1	ENSG00000120742
	CHRNA4	ENSG00000101204		LRRC1	ENSG00000137269		SERPINB5	ENSG00000206075
	CHST11	ENSG00000171310		LRRC8A	LRG_80		SERPINB6	ENSG00000124570
	CHST14	ENSG00000169105		LRRC8A	LRG_80		SERPINB9	ENSG00000170542
	CHSY1	ENSG00000131873		LRRC8C	ENSG00000171488		SERPINE2	ENSG00000135919
	CLCN3	ENSG00000109572		LRRFIP1	ENSG00000124831		SFI1	ENSG00000198089
	CLDN1	ENSG00000163347		LSAMP	ENSG00000185565		SFXN1	ENSG00000164466
	CLDND1	ENSG00000080822		LUC7L2	ENSG00000146963		SH2D4A	ENSG00000104611
	CLN5	ENSG00000102805		LUZP1	ENSG00000169641		SH3BGRL3	ENSG00000142669
	CLTC	ENSG00000141367		LY6K	ENSG00000262378		SH3BP4	ENSG00000130147
	CMTM4	ENSG00000183723		LYPLA2	ENSG00000011009		SH3PXD2B	ENSG00000174705
	CNN3	ENSG00000117519		LZTFL1	ENSG00000163818		SHC3	ENSG00000148082
	CNOT6	ENSG00000113300		MAD2L2	ENSG00000116670		SHOC2	ENSG00000108061
	COIL	ENSG00000121058		MAN2A1	ENSG00000112893		SLC12A2	ENSG00000064651
	COMMD9	ENSG00000110442		MAPK14	ENSG00000112062		SLC12A4	ENSG00000124067
	CORO1C	ENSG00000110880		MAPK1IP1L	ENSG00000168175		SLC15A4	ENSG00000139370
	CPNE3	ENSG00000085719		MARK2	ENSG00000072518		SLC16A1	ENSG00000155380
	CPNE8	ENSG00000139117		MARS2	ENSG00000247626		SLC16A3	ENSG00000141526
	CPOX	ENSG00000080819		MAT2A	ENSG00000168906		SLC16A9	ENSG00000165449
	CREB1	ENSG00000118260	YES	MBNL1	ENSG00000152601		SLC17A5	ENSG00000119899
	CREB3L2	ENSG00000182158		MCM7	ENSG00000166508		SLC1A4	ENSG00000115902
	CSF1	ENSG00000184371	YES	MDFIC	ENSG00000135272		SLC22A5	ENSG00000197375
	CSK	ENSG00000103653		MDM2	ENSG00000135679		SLC25A1	ENSG00000100075
	CSNK1D	ENSG00000141551		MECP2	ENSG00000169057		SLC25A13	ENSG00000004864
	CSRP1	ENSG00000159176		MED28	ENSG00000118579		SLC25A22	ENSG00000177542
	CTDSP1	ENSG00000144579		MEF2A	ENSG00000068305		SLC25A24	ENSG00000085491
	CTDSP2	ENSG00000175215		MEF2C	ENSG00000081189		SLC25A30	ENSG00000174032
	CTGF	ENSG00000118523		MET	ENSG00000105976	YES	SLC25A32	ENSG00000164933
	CTNNB1	ENSG00000168036	YES	MET	ENSG00000105976		SLC30A1	ENSG00000170385
	CTNND1	ENSG00000198561	YES	MET	ENSG00000105976		SLC30A7	ENSG00000162695
	CTSC	LRG_50		MET	ENSG00000105976		SLC38A1	ENSG00000111371
	CUL4B	ENSG00000158290		MET	ENSG00000105976		SLC38A2	ENSG00000134294
	CXCL12	ENSG00000107562		METTL7A	ENSG00000185432		SLC38A5	ENSG00000017483
	CXXC4	ENSG00000168772		MKRN1	ENSG00000133606		SLC44A1	ENSG00000070214
	CYB5R4	ENSG00000065615		MLLT1	ENSG00000130382		SLC4A7	ENSG00000033867
	CYP1A1	ENSG00000140465		MLLT11	ENSG00000213190		SLC7A1	ENSG00000139514
	CYP1B1	ENSG00000138061		MMD	ENSG00000108960		SLC7A11	ENSG00000151012
	CYP27A1	ENSG00000135929		MMP1	ENSG00000196611		SLC9A3R2	ENSG00000065054
	CYP51A1	ENSG00000001630		MMP9	ENSG00000100985		SMAD1	ENSG00000170365	YES
	DAND5	ENSG00000179284		MOSPD2	ENSG00000130150		SMAD5	ENSG00000113658	YES
	DCTD	ENSG00000129187		MOV10	ENSG00000155363		SMYD1	ENSG00000115593
	DDX5	ENSG00000263077		MPDU1	ENSG00000129255		SNAI2	ENSG00000019549
	DEPDC1	ENSG00000024526		MPHOSPH9	ENSG00000051825		SNAP23	ENSG00000092531
	DFFB	ENSG00000169598		MPZL1	ENSG00000197965		SNAP29	ENSG00000099940
	DGCR8	ENSG00000128191		MRC2	ENSG00000011028		SNX15	ENSG00000110025
	DGCR8	ENSG00000128191		MRGPRX3	ENSG00000179826		SNX6	ENSG00000129515
	DHCR24	ENSG00000116133		MRM1	ENSG00000262595		SOX6	ENSG00000110693
	DHX15	ENSG00000109606		MRPL20	ENSG00000242485		SP1	ENSG00000185591
	DHX40	ENSG00000108406		MRPS24	ENSG00000062582		SPCS3	ENSG00000129128
	DHX57	ENSG00000163214		MRPS33	ENSG00000090263		SPRYD4	ENSG00000176422
	DICER1	ENSG00000100697		MSI2	ENSG00000153944		SPTLC1	LRG_272
	DICER1	ENSG00000100697		MSTN	LRG_200		SQSTM1	ENSG00000161011
	DICER1	ENSG00000100697		MSTN	LRG_200		SREBF1	ENSG00000072310
	DICER1	ENSG00000100697		MTHFD2	ENSG00000065911		SRF	ENSG00000112658
	DICER1	ENSG00000100697		MTMR12	ENSG00000150712		SRF	ENSG00000112658
	DLL1	ENSG00000198719	YES	MTMR6	ENSG00000139505		SRF	ENSG00000112658
	DMPK	ENSG00000104936		MTRR	ENSG00000124275		SRF	ENSG00000112658
	DMPK	ENSG00000104936		MVD	ENSG00000167508		SRF	ENSG00000112658
	DNAH8	ENSG00000124721		MXD4	ENSG00000123933		SRF	ENSG00000112658
	DNAJB1	ENSG00000132002		MYBL1	ENSG00000185697		SRF	ENSG00000112658
	DNAJB4	ENSG00000162616		MYCN	ENSG00000134323	YES	SRF	ENSG00000112658
	DNAJC1	ENSG00000136770		MYEF2	ENSG00000104177		SRFBP1	ENSG00000151304
	DNAJC19	ENSG00000205981		MYF5	ENSG00000111049		SRPR	ENSG00000182934
	DNM2	ENSG00000079805		MYF5	ENSG00000111049		SRPRB	ENSG00000144867
	DNMT1	ENSG00000130816	YES	MYF6	ENSG00000111046		SRXN1	ENSG00000172070
	DNMT3B	LRG_56		MYH3	ENSG00000109063		SSFA2	ENSG00000138434
	DOCK5	ENSG00000147459		MYH9	ENSG00000100345		SSNA1	ENSG00000176101
	DOCK7	ENSG00000116641		MYL3	ENSG00000160808		STAT6	ENSG00000166888	YES
	DPM1	ENSG00000000419		MYO10	ENSG00000145555		STK4	ENSG00000101109
	DPP7	ENSG00000176978		MYO1E	ENSG00000157483		STOM	ENSG00000148175
	DSG2	ENSG00000046604		MYOD1	ENSG00000129152		STRAP	ENSG00000023734
	DSP	ENSG00000096696		MYOD1	ENSG00000129152		STRN	ENSG00000115808
	DSPP	ENSG00000152591		MYOD1	ENSG00000129152		STX10	ENSG00000104915
	DTD1	ENSG00000125821		MYOD1	ENSG00000129152		STX11	LRG_113
	DUSP12	ENSG00000081721		MYOD1	ENSG00000129152		STX2	ENSG00000111450
	DUSP23	ENSG00000158716		MYOD1	ENSG00000129152		STX7	ENSG00000079950
	DVL2	ENSG00000004975		MYOD1	ENSG00000129152		SWAP70	ENSG00000133789
	E2F1	ENSG00000101412	YES	MYOD1	ENSG00000129152		SYNE1	ENSG00000131018
	E2F3	ENSG00000112242	YES	MYOD1	ENSG00000129152		SYNE2	ENSG00000054654
	EGFR	ENSG00000146648	YES	MYOD1	ENSG00000129152		SYNGR2	ENSG00000108639
	EHMT1	ENSG00000181090		MYOG	ENSG00000122180		SYPL1	ENSG00000008282
	EHMT2	ENSG00000204371		MYOG	ENSG00000122180		SYPL1	ENSG00000008282
	EIF2C2	ENSG00000123908		MYOG	ENSG00000122180		TACSTD2	ENSG00000184292
	EIF2C4	ENSG00000134698		MYOG	ENSG00000122180		TAF9B	ENSG00000187325
	EIF4E	ENSG00000151247		MYOM1	ENSG00000101605		TAGLN	ENSG00000149591
	ELF4	ENSG00000102034		NAPG	ENSG00000134265		TAGLN2	ENSG00000158710
	ELK3	ENSG00000111145		NARS	ENSG00000134440		TAGLN2	ENSG00000158710
	ELMOD2	ENSG00000179387		NAT6	ENSG00000261871		TAGLN2	ENSG00000158710
	ELOVL1	ENSG00000066322		NCAPG	ENSG00000109805		TARBP1	ENSG00000059588
	EML4	ENSG00000143924		NCL	ENSG00000115053		TBC1D2	ENSG00000095383
	ENDOD1	ENSG00000262523		NECAP2	ENSG00000157191		TCEAL1	ENSG00000172465
	ENPP3	ENSG00000154269		NEDD4	ENSG00000069869		TDP1	ENSG00000042088
	EPB41L4B	ENSG00000095203		NEK6	ENSG00000119408		TEAD1	ENSG00000187079
	EYA4	ENSG00000112319		NEK9	ENSG00000119638		TFAP4	ENSG00000090447
	EZH2	ENSG00000106462		NELL1	ENSG00000165973		TGFBI	ENSG00000120708
	F11R	ENSG00000158769		NETO2	ENSG00000171208		TH1L	ENSG00000101158
	F2	ENSG00000180210		NFIC	ENSG00000141905		THBS1	ENSG00000137801	YES
	FADS1	ENSG00000149485		NFYC	ENSG00000066136		THEM4	ENSG00000159445	YES
	FADS2	ENSG00000134824		NIN	ENSG00000100503		TICAM2	ENSG00000243414
	FADS3	ENSG00000221968		NKX2-3	ENSG00000119919		TIMP3	ENSG00000100234
	FAM105A	ENSG00000145569		NME4	ENSG00000103202		TJP2	ENSG00000119139
	FAM129B	ENSG00000136830		NOS1	ENSG00000089250	YES	TLN1	ENSG00000137076
	FAM57A	ENSG00000167695		NOS3	ENSG00000164867		TMBIM1	ENSG00000135926
	FAM81A	ENSG00000157470		NOTCH2	ENSG00000134250	YES	TMCO1	ENSG00000143183
	FAM83H	ENSG00000180921		NPM1	ENSG00000181163		TMED10	ENSG00000170348
	FAM96A	ENSG00000166797		NPR3	ENSG00000113389		TMED2	ENSG00000086598
	FASLG	LRG_58		NPY	ENSG00000122585		TMED3	ENSG00000166557
	FBLN2	ENSG00000163520		NRP1	ENSG00000099250		TMED7	ENSG00000134970
	FCHO2	ENSG00000157107		NT5C3	ENSG00000122643		TMEM109	ENSG00000110108
	FERMT2	ENSG00000073712		NT5E	ENSG00000135318		TMEM109	ENSG00000110108
	FGF13	ENSG00000129682		NUCB1	ENSG00000104805		TMEM14A	ENSG00000096092
	FGF2	ENSG00000138685	YES	NUFIP2	ENSG00000108256		TMEM189	ENSG00000240849
	FH	ENSG00000091483		NUPL1	ENSG00000139496		TMEM2	ENSG00000135048
	FHL5	ENSG00000112214		NXN	ENSG00000167693		TMEM41B	ENSG00000166471
	FLT3	ENSG00000122025	YES	OAF	ENSG00000184232		TMEM43	ENSG00000170876
	FMNL2	ENSG00000157827		OAT	ENSG00000065154		TMEM59	ENSG00000116209
	FNDC3A	ENSG00000102531		OCRL	ENSG00000122126		TMEM87A	ENSG00000103978
	FNDC3B	ENSG00000075420		OSBPL7	ENSG00000006025		TMEM9B	ENSG00000175348
	FOXO3	ENSG00000118689	YES	OSBPL8	ENSG00000091039		TNFAIP1	ENSG00000262447
	FOXP1	ENSG00000114861		P4HA2	ENSG00000072682		TNFAIP2	ENSG00000185215
	FRG1	ENSG00000109536		PAFAH1B2	ENSG00000168092		TNFRSF10A	ENSG00000104689
	FXR2	ENSG00000129245		PAPSS2	ENSG00000198682		TNFRSF10B	ENSG00000120889	YES
	FYCO1	ENSG00000163820		PARP16	ENSG00000138617		TNFRSF21	ENSG00000146072
	G3BP1	ENSG00000145907		PAX3	ENSG00000135903		TNFSF9	ENSG00000125657
	G6PD	LRG_148		PAX3	ENSG00000135903		TNNI3	ENSG00000129991
	GAK	ENSG00000178950		PAX7	ENSG00000009709		TNS4	ENSG00000131746
	GALNT1	ENSG00000141429		PAX7	ENSG00000009709		TOM1L1	ENSG00000141198
	GALNT7	ENSG00000109586		PAX7	ENSG00000009709		TOMM34	ENSG00000025772
	GALNTL2	ENSG00000131386		PAX7	ENSG00000009709		TP53	ENSG00000141510	YES
