# Supplementary material for: High-Throughput miRNA and mRNA Sequencing of Paired Colorectal Normal, Tumor and Metastasis Tissues and Bioinformatic Modeling of miRNA-1 Therapeutic Applications
Source: PLoS One. 2013 Jul 2;8(7):e67461. doi: 10.1371/journal.pone.0067461 (PMC3707605; doi:10.1371/journal.pone.0067461)
Supplement: Table S10 — The initial conditions of miRNA-1 up-regulation of an individual. (XLS) [file pone.0067461.s013.xls]

## Sheet: Table S10
	Table S10 The initial conditions of miRNA-1 up-regulation of an individual. For instance, XAKT1, b and XAKT1, t stand for the AKT1 gene expression value of an individual in the benign state and tumor state, respectively. Therefore, the columns 'benign' and 'tumor' present the initial simulation conditions for the benign and tumor states, respectively. The columns 'Over1.01', Over1.1', …, 'Over100…
	gene-object	benign	tumor	Over1.01	Over1.1	Over1.2	Over1.4	...	Over100
	AKT1	XAKT1, b	XAKT1, t	XAKT1, t/1.01	XAKT1, t/1.1	XAKT1, t/1.2	XAKT1, t/1.4	XAKT1, t/...	XAKT1, t/100
	...	…	…	…	…	…	…	…	…
	EGFR	XEGFR, b	XEGFR, t	XEGFR, t/1.01	XEGFR, t/1.1	XEGFR, t/1.2	XEGFR, t/1.4	XEGFR, t/...	XEGFR, t/100
	...	…	…	…	…	…	…	…	…
	PTEN	XPTEN, b	XPTEN, t	XPTEN, t/1.01	XPTEN, t/1.1	XPTEN, t/1.2	XPTEN, t/1.4	XPTEN, t/...	XPTEN, t/100
	...	…	…	…	…	…	…	…	...
