# Supplementary material for: High-Throughput miRNA and mRNA Sequencing of Paired Colorectal Normal, Tumor and Metastasis Tissues and Bioinformatic Modeling of miRNA-1 Therapeutic Applications
Source: PLoS One. 2013 Jul 2;8(7):e67461. doi: 10.1371/journal.pone.0067461 (PMC3707605; doi:10.1371/journal.pone.0067461)
Supplement: Table S11 — Output of the modeling system. (XLS) [file pone.0067461.s014.xls]

## Sheet: Table S11A
	Table S11 Output of the modeling system. (A) Output of the modeling system for the in silico down-regulation of miRNA-1 in the tumor tissue of patient 3. Ratios to normal of all mRNA model components are shown.
	component	tumor	down1.01	down1.1	down1.2	down1.4	down1.6	down1.8	down2	down4	down10	down20	down100
	ABCB1 mRNA	0.665994	0.665994	0.665994	0.665994	0.665994	0.665994	0.665994	0.665994	0.665994	0.665994	0.665994	0.665994
	ABCC2 mRNA	1	1	1	1	1	1	1	1	1	1	1	1
	ABCG2 mRNA	1.05303	1.05303	1.05303	1.05303	1.05303	1.05303	1.05303	1.05303	1.05303	1.05303	1.05303	1.05303
	ACACB mRNA	2.50611	2.50611	2.50611	2.50611	2.50611	2.50611	2.50611	2.50611	2.50611	2.50611	2.50611	2.50611
	ACTG2 mRNA	0.642055	0.646828	0.692917	0.74318	0.8418	0.937762	1.03098	1.12143	1.88736	3.27717	4.39399	6.34135
	ADA mRNA	58330600	58475600	58330600	58330600	58330600	58330600	58330600	58330600	58537000	58592400	57564600	60628600
	ADRB2 mRNA	0.275719	0.278598	0.297225	0.318765	0.363794	0.40854	0.452552	0.496795	1.0429	3.29956	8.36105	116.844
	ALAS2 mRNA	0.243172	0.243172	0.243171	0.24317	0.243167	0.243163	0.243159	0.243155	0.243089	0.242758	0.242048	0.235965
	ALDOC mRNA	1	1	1	1	1	1	1	1	1	1	1	1
	ALOX15 mRNA	1	1	1	1	1	1	1	1	1	1	1	1
	ALOX5AP mRNA	1.23518	1.24043	1.27812	1.32051	1.40385	1.48558	1.56597	1.64523	2.3839	4.49983	7.76304	33.1497
	AMHR2 mRNA	1.90874	1.90874	1.90874	1.90873	1.90873	1.90873	1.90872	1.90872	1.90863	1.90819	1.90724	1.89886
	APH-1 mRNA	0.579832	0.576422	0.579686	0.579561	0.579361	0.579219	0.579122	0.579062	0.582317	0.590846	0.591741	0.604947
	AR mRNA	0.368824	0.372527	0.405028	0.44118	0.513347	0.585347	0.657198	0.728914	1.44082	3.55126	7.04447	34.8726
	ATF2 mRNA	1.06311	1.05666	1.06313	1.06314	1.06317	1.06318	1.06319	1.0632	1.06901	1.07663	1.07204	1.07196
	ATF3 mRNA	1.06311	1.05666	1.06313	1.06314	1.06317	1.06318	1.06319	1.0632	1.06901	1.07663	1.07204	1.07196
	BACE1 mRNA	0.579832	0.576422	0.579686	0.579561	0.579361	0.579219	0.579122	0.579062	0.582317	0.590846	0.591741	0.604947
	BAX mRNA	1.13493	1.13769	1.15178	1.16843	1.20119	1.2333	1.26484	1.29587	1.56748	2.32465	3.45505	11.5335
	BCL2A1 mRNA	0.780525	0.77995	0.780525	0.780525	0.780525	0.780525	0.780525	0.780525	0.781627	0.781035	0.780844	0.774501
	BCL3 mRNA	1.05303	1.05303	1.05303	1.05303	1.05303	1.05303	1.05303	1.05303	1.05303	1.05303	1.05303	1.05303
	BCL6 mRNA	1.83752	1.83752	1.83752	1.83752	1.83752	1.83752	1.83752	1.83752	1.83752	1.83752	1.83752	1.83752
	BDKRB1 mRNA	0.243172	0.243172	0.243171	0.24317	0.243167	0.243163	0.243159	0.243155	0.243089	0.242758	0.242048	0.235965
	BIK mRNA	0.731327	0.735813	0.778915	0.826212	0.920089	1.0132	1.1057	1.19772	2.06236	4.70152	8.94016	44.4448
	BIRC1 mRNA	1	1	1	1	1	1	1	1	1	1	1	1
	BMI1 mRNA	34890000	35571100	38379000	41868000	48846000	55823900	62801900	69779900	137979000	345706000	685016000	3513150000
	BRD7 mRNA	16.3227	16.3227	16.3227	16.3227	16.3227	16.3227	16.3227	16.3227	16.3227	16.3227	16.3227	16.3227
	CAD mRNA	16.3227	16.3227	16.3227	16.3227	16.3227	16.3227	16.3227	16.3227	16.3227	16.3227	16.3227	16.3227
	CCL19 mRNA	1.6426	1.6422	1.73602	1.82887	2.01316	2.19595	2.37758	2.55827	4.31182	9.63622	17.9914	81.733
	CCL2 mRNA	1.0801	1.08335	1.11434	1.14819	1.21484	1.28032	1.34482	1.40847	2.00788	3.71585	6.35024	26.5708
	CCL4 mRNA	2.692	2.692	2.69202	2.69204	2.69208	2.69213	2.69217	2.69221	2.69263	2.69391	2.69596	2.71206
	CCL5 mRNA	1.23507	1.24032	1.278	1.32037	1.40368	1.48538	1.56574	1.64498	2.3834	4.49862	7.76076	33.1396
	CCNA2 mRNA	0.89245	0.892443	0.89245	0.89245	0.89245	0.89245	0.892451	0.892451	0.892454	0.89247	0.892522	0.894174
	CCNE1 mRNA	34309700	34936000	37740700	41171700	48033600	54895500	61757500	68619400	135940000	338417000	677749000	3322460000
	CD1A mRNA	0.892326	0.892326	0.892326	0.892326	0.892326	0.892326	0.892326	0.892326	0.892326	0.892326	0.892326	0.892326
	CD40 mRNA	681835	724837	699649	717049	750887	783753	815887	847446	1145240	2009490	3287680	11902500
	CDC25A mRNA	2.16702	2.18643	2.16923	2.17145	2.17586	2.18026	2.18465	2.18902	2.21186	2.31801	2.49175	3.77439
	CDK1 mRNA	0.858502	0.858502	0.858502	0.858502	0.858502	0.858502	0.858502	0.858502	0.858502	0.858502	0.858502	0.858502
	CDKN1B mRNA	0.65809	0.658991	0.680109	0.701866	0.744705	0.786788	0.828244	0.869175	1.26039	2.36304	4.12144	17.7182
	CDKN2A mRNA	38237900	38870100	42061700	45885500	53533100	61180600	68828200	76475800	150890000	376705000	749911000	3778450000
	CDKN2B mRNA	16.3227	16.3227	16.3227	16.3227	16.3227	16.3227	16.3227	16.3227	16.3227	16.3227	16.3227	16.3227
	CDKN2C mRNA	2.71434	2.71427	2.71575	2.71716	2.71997	2.72278	2.72559	2.72839	2.7564	2.83771	2.97332	3.90044
	CFTR mRNA	0.269823	0.272525	0.290865	0.312605	0.356986	0.400894	0.445141	0.49038	1.0522	3.43527	8.96427	124.103
	CGA mRNA	0.750034	0.752531	0.750034	0.750034	0.750034	0.750034	0.750034	0.750034	0.750266	0.748979	0.749228	0.736762
	CIITA mRNA	0.892326	0.892326	0.892326	0.892326	0.892326	0.892326	0.892326	0.892326	0.892326	0.892326	0.892326	0.892326
	CMYC mRNA	3.48603	3.51591	3.58717	3.68732	3.88502	4.07975	4.27195	4.46198	6.29275	11.4129	19.7703	83.9785
	COL1A2 mRNA	1.21353	1.21825	1.25326	1.29251	1.36977	1.44561	1.52027	1.59392	2.28043	4.25014	7.28825	30.8105
	COL7A1 mRNA	0.99942	0.99942	0.99942	0.99942	0.99942	0.99942	0.99942	0.99942	0.99942	0.99942	0.99942	0.99942
	CP mRNA	0.998496	0.992758	0.998245	0.99803	0.997686	0.997441	0.997274	0.99717	1.0024	1.01685	1.01817	1.04255
	CRH mRNA	0.263591	0.266275	0.285252	0.307112	0.350733	0.395642	0.441591	0.488244	1.0336	3.39119	8.84696	117.632
	CRMP1 mRNA	0.871359	0.871359	0.871359	0.871359	0.871359	0.871359	0.871359	0.871359	0.871359	0.871359	0.871345	0.868024
	CRP mRNA	1.05906	1.05918	1.05966	1.06021	1.0612	1.06205	1.06277	1.06338	1.06573	1.06227	1.05529	1.04524
	CXCR4 mRNA	16.3227	16.3227	16.3227	16.3227	16.3227	16.3227	16.3227	16.3227	16.3227	16.3227	16.3227	16.3227
	CYBA mRNA	3.83876	3.87715	4.22264	4.60651	5.37427	6.14202	6.90977	7.67752	15.355	38.3876	76.7752	383.867
	CYC1 mRNA	39020300	39651100	42922300	46824300	54628400	62432400	70236500	78040500	155335000	387700000	775218000	3802020000
	CYP11B1 mRNA	0.892326	0.892326	0.892326	0.892326	0.892326	0.892326	0.892326	0.892326	0.892326	0.892326	0.892326	0.892326
	CYP19A1 mRNA	0.892326	0.892326	0.892326	0.892326	0.892326	0.892326	0.892326	0.892326	0.892326	0.892326	0.892326	0.892326
	CYR61 mRNA	0.99942	0.99942	0.99942	0.99942	0.99942	0.99942	0.99942	0.99942	0.99942	0.99942	0.99942	0.99942
	DBF4 mRNA	37404200	37972600	41144700	44885100	52365900	59846800	67327600	74808500	149010000	371988000	749109000	3567600000
	DBH mRNA	0.264347	0.266938	0.284753	0.305688	0.349746	0.396087	0.442955	0.490234	1.04899	3.43044	9.01479	123.294
	DDC mRNA	1	1	1	1	1	1	1	1	1	1	1	1
	DDX18 mRNA	16.3227	16.3227	16.3227	16.3227	16.3227	16.3227	16.3227	16.3227	16.3227	16.3227	16.3227	16.3227
	DEFB4 mRNA	3.83876	3.87715	4.22264	4.60651	5.37427	6.14202	6.90977	7.67752	15.355	38.3876	76.7752	383.867
	DIO2 mRNA	3.83876	3.87715	4.22264	4.60651	5.37427	6.14202	6.90977	7.67752	15.355	38.3876	76.7752	383.867
	DIRAS3 mRNA	0.723565	0.725061	0.727778	0.731969	0.740291	0.748536	0.756712	0.764821	0.842176	1.05941	1.38595	3.79644
	DUSP4 mRNA	37868500	38414000	41655400	45442200	53015900	60589600	68163300	75737000	151713000	380712000	758694000	3795280000
	E2F6 mRNA	39739000	40602900	43712900	47686800	55634600	63582400	71530200	79478000	158692000	396181000	788069000	4010500000
	EGR1 mRNA	0.892323	0.892323	0.892323	0.892323	0.892323	0.892323	0.892323	0.892323	0.892325	0.89234	0.892392	0.89409
	ELN mRNA	0.99942	0.99942	0.99942	0.99942	0.99942	0.99942	0.99942	0.99942	0.99942	0.99942	0.99942	0.99942
	EPO mRNA	1.00103	1.00103	1.00102	1.001	1.00098	1.00096	1.00095	1.00093	1.00095	1.00114	1.00147	0.998192
	ERBB2 mRNA	4.44485	4.50441	4.44485	4.44485	4.44485	4.44484	4.44484	4.44483	4.47047	4.43438	4.42487	4.42492
	ESR1 mRNA	0.715723	0.724362	0.821194	0.932009	1.16932	1.42706	1.70477	2.00208	6.01626	28.6873	99.6869	2356.45
	FAS mRNA	0.871359	0.871359	0.871359	0.871359	0.871359	0.871359	0.871359	0.871359	0.871359	0.871359	0.871345	0.868024
	FASLG mRNA	0.358795	0.362383	0.394675	0.430554	0.502313	0.574072	0.645831	0.71759	1.43518	3.58795	7.1759	35.8795
	FBLN5 mRNA	0.99942	0.99942	0.99942	0.99942	0.99942	0.99942	0.99942	0.99942	0.99942	0.99942	0.99942	0.99942
	FCER2 mRNA	1	1	1	1	1	1	1	1	1	1	1	1
	FCGR1A mRNA	8.1141	8.33845	8.3701	8.6002	8.99414	9.31475	9.57606	9.78885	10.3927	9.87628	9.12849	12.6729
	FCGR1C mRNA	1	1	1	1	1	1	1	1	1	1	1	1
	FN1 mRNA	3.82835	3.86649	4.21082	4.5933	5.35824	6.12319	6.88814	7.65309	15.302	38.2484	76.4942	382.293
	FOS mRNA	17.9195	18.3041	18.2658	18.5847	19.1528	19.6437	20.0714	20.4463	22.5874	22.8192	20.5635	12.5686
	FSTL3 mRNA	3.83876	3.87715	4.22264	4.60651	5.37427	6.14202	6.90977	7.67752	15.355	38.3876	76.7752	383.867
	Furin mRNA	0.579832	0.576422	0.579686	0.579561	0.579361	0.579219	0.579122	0.579062	0.582317	0.590846	0.591741	0.604947
	G6PC mRNA	0.491906	0.494088	0.512878	0.533638	0.574615	0.614988	0.654866	0.694332	1.07637	2.16335	3.9412	18.008
	GADD45B mRNA	38253800	38693700	42079200	45904600	53555400	61206100	68856900	76507700	151494000	380395000	756011000	3712680000
	GAPDH mRNA	0.395345	0.39535	0.395344	0.395344	0.395343	0.395343	0.395343	0.395342	0.395354	0.395376	0.395386	0.394749
	GBP1 mRNA	635189	673013	651785	667994	699518	730136	760071	789471	1073270	1897680	3095720	11084600
	GFAP mRNA	0.243172	0.243172	0.243171	0.24317	0.243167	0.243163	0.243159	0.243155	0.243089	0.242758	0.242048	0.235965
	GJA1 mRNA	56.6611	56.6611	56.6611	56.6611	56.6611	56.6611	56.6611	56.6611	56.6611	56.6611	56.6611	56.6611
	GLI1 mRNA	0.291855	0.291327	0.291855	0.291855	0.291855	0.291855	0.291855	0.291855	0.292309	0.29176	0.292199	0.292417
	GNAI2 mRNA	3.83876	3.87715	4.22264	4.60651	5.37427	6.14202	6.90977	7.67752	15.355	38.3876	76.7752	383.867
	GNRH1 mRNA	1	1	1	1	1	1	1	1	1	1	1	1
	GNRH2 mRNA	3.83876	3.87715	4.22264	4.60651	5.37427	6.14202	6.90977	7.67752	15.355	38.3876	76.7752	383.867
	GNRHR mRNA	1	1	1	1	1	1	1	1	1	1	1	1
	H19 mRNA	33590800	34192800	36949900	40308900	47027100	53745300	60463400	67181600	133919000	337153000	665474000	3392890000
	HAS2 mRNA	1.23518	1.24043	1.27812	1.32051	1.40385	1.48558	1.56597	1.64523	2.3839	4.49983	7.76304	33.1497
	HBG1 mRNA	0.280274	0.280795	0.281379	0.282366	0.28403	0.285337	0.286349	0.287116	0.287821	0.273644	0.259132	0.233818
	HIST1H2AD mRNA	37257300	37784200	40983100	44708800	52160200	59611700	67063200	74514600	148286000	369698000	739304000	3796960000
	HLADRA mRNA	0.243171	0.243171	0.24317	0.243169	0.243166	0.243162	0.243159	0.243154	0.243092	0.242784	0.242153	0.238375
	HLADRB1 mRNA	0.267542	0.270308	0.289209	0.310824	0.354781	0.400092	0.446582	0.493566	1.03725	3.32887	8.70851	116.554
	hsamir132 mRNA	0.262529	0.265084	0.282597	0.303436	0.347563	0.393876	0.441478	0.490007	1.0438	3.3673	8.53085	113.345
	hsamir17 mRNA	16.6235	16.6272	16.6531	16.6826	16.7415	16.8	16.8583	16.9163	17.4753	19.0749	21.4803	37.6932
	HSP90AA1 mRNA	16.3227	16.3227	16.3227	16.3227	16.3227	16.3227	16.3227	16.3227	16.3227	16.3227	16.3227	16.3227
	HTT mRNA	1.66643	1.66387	1.66643	1.66643	1.66643	1.66643	1.66643	1.66643	1.6675	1.66436	1.66564	1.66392
	ICAM1 mRNA	3.83876	3.87715	4.22264	4.60651	5.37427	6.14202	6.90977	7.67752	15.355	38.3876	76.7752	383.867
	ID1 mRNA	0.876779	0.885304	0.964457	1.05214	1.22749	1.40285	1.5782	1.75356	3.51764	8.76665	17.674	87.7079
	ID2 mRNA	0.579832	0.576422	0.579686	0.579561	0.579361	0.579219	0.579122	0.579062	0.582317	0.590846	0.591741	0.604947
	IFI6 mRNA	0.449117	0.449117	0.449117	0.449117	0.449117	0.449117	0.449117	0.449117	0.449117	0.449117	0.449117	0.449117
	IFNB1 mRNA	1.06459	1.06668	1.08854	1.11227	1.15914	1.20534	1.25094	1.29603	1.72521	2.94155	4.81124	19.0855
	IFNG mRNA	1.0801	1.08335	1.11434	1.14819	1.21484	1.28032	1.34482	1.40847	2.00788	3.71585	6.35024	26.5708
	IGF2 mRNA	0.243172	0.243172	0.243171	0.24317	0.243167	0.243163	0.243159	0.243155	0.243089	0.242758	0.242048	0.235965
	IGFBP1 mRNA	0.997769	1.0003	1.01114	1.02442	1.05069	1.07663	1.10227	1.12764	1.37115	2.04395	3.10209	11.1555
	IGFBP6 mRNA	0.00839087	0.00835094	0.00839087	0.00839087	0.00839087	0.00839087	0.00839087	0.00839087	0.00842351	0.00831603	0.00851616	0.00736569
	IGHA1 mRNA	1.25981	1.27059	1.36409	1.46818	1.67588	1.88311	2.08998	2.29657	4.36287	10.4933	20.8254	101.984
	IGHE mRNA	1	1	1	1	1	1	1	1	1	1	1	1
	IKBKE mRNA	3.83876	3.87715	4.22264	4.60651	5.37427	6.14202	6.90977	7.67752	15.355	38.3876	76.7752	383.867
	IL12A mRNA	1	1	1	1	1	1	1	1	1	1	1	1
	IL12B mRNA	1.0801	1.08335	1.11434	1.14819	1.21484	1.28032	1.34482	1.40847	2.00788	3.71585	6.35024	26.5708
	IL1RN mRNA	3.83876	3.87715	4.22264	4.60651	5.37427	6.14202	6.90977	7.67752	15.355	38.3876	76.7752	383.867
	IL2 mRNA	1.0801	1.08335	1.11434	1.14819	1.21484	1.28032	1.34482	1.40847	2.00788	3.71585	6.35024	26.5708
	IL21 mRNA	389.744	384.777	467.612	552.087	740.504	954.327	1192.94	1455.75	5608.87	31292.8	95976.8	1090280
	IL28B mRNA	3.84162	3.86875	4.11283	4.38268	4.91909	5.45206	5.98237	6.51059	11.7072	27.0925	52.707	256.313
	IL29 mRNA	3.84162	3.86875	4.11283	4.38268	4.91909	5.45206	5.98237	6.51059	11.7072	27.0925	52.707	256.313
	IL2RA mRNA	1.0801	1.08335	1.11434	1.14819	1.21484	1.28032	1.34482	1.40847	2.00788	3.71585	6.35024	26.5708
	IL4R mRNA	1	1	1	1	1	1	1	1	1	1	1	1
	IL6 mRNA	1.12173	1.12438	1.14838	1.17478	1.22688	1.27817	1.32877	1.37877	1.85272	3.1969	5.26478	21.0802
	IL8 mRNA	3.10992	3.1356	3.41578	3.72163	4.33328	4.94489	5.55647	6.16803	12.2731	30.5962	61.0109	303.66
	ING2 mRNA	1.23518	1.24043	1.27812	1.32051	1.40385	1.48558	1.56597	1.64523	2.3839	4.49983	7.76304	33.1497
	INS mRNA	0.265181	0.268007	0.287521	0.309555	0.353218	0.396698	0.442236	0.490263	1.04837	3.35569	8.53295	112.187
	IRF1 mRNA	634360	671088	650934	667122	698604	729182	759078	788439	1071770	1886770	3099020	11337200
	IRF4 mRNA	1.16876	1.17249	1.20171	1.23431	1.29861	1.36186	1.42422	1.48581	2.06662	3.72057	6.26509	25.819
	IRF7 mRNA	14971.4	15670.1	16662.8	18380.8	21893	25502.1	29203	32991.2	75614.3	239230	542002	3327100
	IRS2 mRNA	0.358795	0.362383	0.394675	0.430554	0.502313	0.574072	0.645831	0.71759	1.43518	3.58795	7.1759	35.8795
	ISG15 mRNA	355.725	350.285	426.797	503.898	675.87	871.029	1088.81	1328.69	5091.65	28411.5	89043.2	991335
	JAG1 mRNA	281926000	279118000	281926000	281926000	281926000	281926000	281926000	281926000	277335000	273352000	277587000	280020000
	JUP mRNA	0.00841028	0.00834565	0.00841028	0.00841028	0.00841028	0.00841028	0.00841028	0.00841028	0.00839681	0.00831632	0.00842657	0.00757462
	KIR3DL1 mRNA	0.952368	0.952533	0.958018	0.963624	0.974709	0.985643	0.99644	1.00711	1.10663	1.38327	1.79617	4.95148
	KLF2 mRNA	0.665994	0.665994	0.665994	0.665994	0.665994	0.665994	0.665994	0.665994	0.665994	0.665994	0.665994	0.665994
	KLK3 mRNA	0.642055	0.646828	0.692917	0.74318	0.8418	0.937762	1.03098	1.12143	1.88736	3.27717	4.39399	6.34135
	LEP mRNA	0.579832	0.576422	0.579686	0.579561	0.579361	0.579219	0.579122	0.579062	0.582317	0.590846	0.591741	0.604947
	LOR mRNA	0.892323	0.892323	0.892323	0.892323	0.892323	0.892323	0.892323	0.892323	0.892325	0.89234	0.892392	0.89409
	MAP3K5 mRNA	0.769598	0.772331	0.79231	0.814818	0.859293	0.903146	0.946468	0.989333	1.40444	2.59868	4.44661	19.9059
	MBP mRNA	3.83876	3.87715	4.22264	4.60651	5.37427	6.14202	6.90977	7.67752	15.355	38.3876	76.7752	383.867
	MEFV mRNA	3.83876	3.87715	4.22264	4.60651	5.37427	6.14202	6.90977	7.67752	15.355	38.3876	76.7752	383.867
	MITF mRNA	0.262966	0.265637	0.284512	0.305777	0.348936	0.393884	0.43962	0.488017	1.04425	3.33076	8.58077	118.733
	MMP13 mRNA	0.99942	0.99942	0.99942	0.99942	0.99942	0.99942	0.99942	0.99942	0.99942	0.99942	0.99942	0.99942
	MUC1 mRNA	4.82872	4.93658	4.98012	5.11269	5.32922	5.49155	5.6098	5.69194	5.4039	3.36554	1.61879	0.124665
	MUC2 mRNA	3.83876	3.87715	4.22264	4.60651	5.37427	6.14202	6.90977	7.67752	15.355	38.3876	76.7752	383.867
	MUC5B mRNA	2.05901	2.07345	2.10007	2.14073	2.22101	2.30007	2.37808	2.45516	3.17478	5.22994	8.41817	32.8935
	NFKB1 mRNA	0.93511	0.93558	0.93511	0.93511	0.93511	0.93511	0.93511	0.93511	0.934521	0.934843	0.934704	0.932197
	NFKB2 mRNA	3.83876	3.87715	4.22264	4.60651	5.37427	6.14202	6.90977	7.67752	15.355	38.3876	76.7752	383.867
	NFKBIA mRNA	1.05303	1.05303	1.05303	1.05303	1.05303	1.05303	1.05303	1.05303	1.05303	1.05303	1.05303	1.05303
	NHLH1 mRNA	0.00791007	0.00789463	0.00791007	0.00791007	0.00791007	0.00791007	0.00791007	0.00791007	0.00790092	0.00785626	0.00800941	0.00691801
	NOP16 mRNA	16.3227	16.3227	16.3227	16.3227	16.3227	16.3227	16.3227	16.3227	16.3227	16.3227	16.3227	16.3227
	NOS2 mRNA	1.87693	1.90026	2.16228	2.46437	3.11745	3.83369	4.61069	5.44619	16.6382	69.754	193.283	1604.29
	NOS3 mRNA	0.395345	0.39535	0.395344	0.395344	0.395343	0.395343	0.395343	0.395342	0.395354	0.395376	0.395386	0.394749
	NQO1 mRNA	3.83876	3.87715	4.22264	4.60651	5.37427	6.14202	6.90977	7.67752	15.355	38.3876	76.7752	383.867
	NR0B2 mRNA	2.50611	2.50611	2.50611	2.50611	2.50611	2.50611	2.50611	2.50611	2.50611	2.50611	2.50611	2.50611
	NR2C2 mRNA	0.358795	0.362383	0.394675	0.430554	0.502313	0.574072	0.645831	0.71759	1.43518	3.58795	7.1759	35.8795
	NR3C1 mRNA	0.205367	0.205211	0.205367	0.205367	0.205367	0.205367	0.205367	0.205367	0.205844	0.206337	0.205802	0.211901
	ODC1 mRNA	2.22834	2.24764	2.22834	2.22834	2.22834	2.22834	2.22834	2.22834	2.19585	2.18119	2.18224	2.18607
	OPRM1 mRNA	3.83876	3.87715	4.22264	4.60651	5.37427	6.14202	6.90977	7.67752	15.355	38.3876	76.7752	383.867
	OPTN mRNA	3.83876	3.87715	4.22264	4.60651	5.37427	6.14202	6.90977	7.67752	15.355	38.3876	76.7752	383.867
	PADI3 mRNA	0.243172	0.243172	0.243171	0.24317	0.243167	0.243163	0.243159	0.243155	0.243089	0.242758	0.242048	0.235965
	PAX3 mRNA	0.989452	0.999346	1.0884	1.18734	1.38523	1.58312	1.78101	1.9789	3.95781	9.89452	19.789	98.9452
	PBX1 mRNA	1.05303	1.05303	1.05303	1.05303	1.05303	1.05303	1.05303	1.05303	1.05303	1.05303	1.05303	1.05303
	PCNA mRNA	0.705009	0.706723	0.705009	0.705009	0.705009	0.705009	0.705009	0.705009	0.704504	0.703542	0.70616	0.699698
	PDE6B mRNA	0.243172	0.243172	0.243171	0.24317	0.243167	0.243163	0.243159	0.243155	0.243089	0.242758	0.242048	0.235965
	PENK mRNA	1.06168	1.05523	1.06172	1.06175	1.06182	1.06188	1.06194	1.062	1.06873	1.08278	1.09841	1.42528
	PIGR mRNA	3.93048	3.95468	4.05271	4.17362	4.412	4.6465	4.87775	5.10626	7.31571	13.5176	23.3791	97.1432
	PIM1 mRNA	1	1	1	1	1	1	1	1	1	1	1	1
	PLAT mRNA	1.06168	1.05523	1.06172	1.06175	1.06182	1.06188	1.06194	1.062	1.06873	1.08278	1.09841	1.42528
	PLAU mRNA	1.06311	1.05666	1.06313	1.06314	1.06317	1.06318	1.06319	1.0632	1.06901	1.07663	1.07204	1.07196
	POLB mRNA	1.06311	1.05666	1.06313	1.06314	1.06317	1.06318	1.06319	1.0632	1.06901	1.07663	1.07204	1.07196
	PPARG mRNA	0.771587	0.771576	0.771587	0.771587	0.771587	0.771587	0.771587	0.771587	0.772607	0.771719	0.772234	0.772077
	PPARGC1A mRNA	0.665994	0.665994	0.665994	0.665994	0.665994	0.665994	0.665994	0.665994	0.665994	0.665994	0.665994	0.665994
	PRDX3 mRNA	0.358795	0.362383	0.394675	0.430554	0.502313	0.574072	0.645831	0.71759	1.43518	3.58795	7.1759	35.8795
	PRF1 mRNA	1	1	1	1	1	1	1	1	1	1	1	1
	PROX1 mRNA	2.43804	2.49038	3.03043	3.69103	5.2159	7.00919	9.06578	11.3797	47.073	246.42	737.154	6757.74
	PSEN1 mRNA	0.271181	0.274022	0.292896	0.314561	0.3587	0.404999	0.451228	0.497857	1.04228	3.44939	9.06564	117.939
	PTCH1 mRNA	0.45569	0.45569	0.45569	0.45569	0.45569	0.45569	0.45569	0.45569	0.45569	0.45569	0.45569	0.45569
	PTH mRNA	0.266373	0.269169	0.288258	0.309802	0.352709	0.397453	0.444073	0.491839	1.0212	3.24073	8.25839	115.256
	PTHLH mRNA	0.99942	0.99942	0.99942	0.99942	0.99942	0.99942	0.99942	0.99942	0.99942	0.99942	0.99942	0.99942
	PTK2 mRNA	2.9704	2.99374	3.26744	3.56448	4.15856	4.75263	5.34671	5.94079	11.8962	29.691	59.3566	293.897
	PTPN6 mRNA	3.83876	3.87715	4.22264	4.60651	5.37427	6.14202	6.90977	7.67752	15.355	38.3876	76.7752	383.867
	PTPRO mRNA	37725900	38259700	41498500	45271100	52816300	60361500	67906700	75451800	149060000	369893000	745053000	3822350000
	PUMA mRNA	278094000	275494000	278094000	278094000	278094000	278094000	278094000	278094000	278313000	274511000	274639000	259696000
	RB1 mRNA	231.674	235.345	254.089	276.498	321.301	366.088	410.866	455.636	875.626	2162.51	4433.8	23264.7
	RBL2 mRNA	1.83752	1.83752	1.83752	1.83752	1.83752	1.83752	1.83752	1.83752	1.83752	1.83752	1.83752	1.83752
	REL mRNA	0.871359	0.871359	0.871359	0.871359	0.871359	0.871359	0.871359	0.871359	0.871359	0.871359	0.871345	0.868024
	REN mRNA	0.892326	0.892326	0.892326	0.892326	0.892326	0.892326	0.892326	0.892326	0.892326	0.892326	0.892326	0.892326
	RORA mRNA	0.579832	0.576422	0.579686	0.579561	0.579361	0.579219	0.579122	0.579062	0.582317	0.590846	0.591741	0.604947
	RPL10 mRNA	0.27057	0.273398	0.292398	0.314253	0.357897	0.400912	0.444912	0.490652	1.04325	3.32648	8.40226	110.905
	S100P mRNA	1	1	1	1	1	1	1	1	1	1	1	1
	SELE mRNA	1.06311	1.05666	1.06313	1.06314	1.06317	1.06318	1.06319	1.0632	1.06901	1.07663	1.07204	1.07196
	SERPINA3 mRNA	3.83876	3.87715	4.22264	4.60651	5.37427	6.14202	6.90977	7.67752	15.355	38.3876	76.7752	383.867
	SERPINE1 mRNA	1.60481	1.60842	1.60481	1.60481	1.60481	1.60481	1.60481	1.60481	1.59943	1.60138	1.60218	1.61447
	SLC25A3 mRNA	0.266681	0.269538	0.289527	0.312262	0.358073	0.403545	0.449269	0.497437	1.03715	3.37064	8.74001	114.297
	SMAD7 mRNA	0.99942	0.99942	0.99942	0.99942	0.99942	0.99942	0.99942	0.99942	0.99942	0.99942	0.99942	0.99942
	SOD2 mRNA	0.358795	0.362383	0.394675	0.430554	0.502313	0.574072	0.645831	0.71759	1.43518	3.58795	7.1759	35.8795
	SOX9 mRNA	0.00853638	0.00847393	0.00853638	0.00853638	0.00853638	0.00853638	0.00853638	0.00853638	0.00855057	0.00849146	0.00870107	0.0077601
	SPP1 mRNA	1.23518	1.24043	1.27812	1.32051	1.40385	1.48558	1.56597	1.64523	2.3839	4.49983	7.76304	33.1497
	SST mRNA	0.892326	0.892326	0.892326	0.892326	0.892326	0.892326	0.892326	0.892326	0.892326	0.892326	0.892326	0.892326
	STAT4 mRNA	1.23518	1.24043	1.27812	1.32051	1.40385	1.48558	1.56597	1.64523	2.3839	4.49983	7.76304	33.1497
	STMN1 mRNA	2.34632	2.34632	2.34632	2.34632	2.34632	2.34632	2.34632	2.34632	2.34632	2.34632	2.34632	2.34632
	TAC1 mRNA	1.23518	1.24043	1.27812	1.32051	1.40385	1.48558	1.56597	1.64523	2.3839	4.49983	7.76304	33.1497
	TAP1 mRNA	1.61771	1.62442	1.74522	1.87244	2.12617	2.3792	2.6317	2.88381	5.40145	12.9164	25.1811	118.647
	TERT mRNA	4.19623	4.25315	4.20051	4.20479	4.21332	4.22183	4.23031	4.23877	4.27382	4.48294	4.84462	7.27856
	TFF1 mRNA	3.83876	3.87715	4.22264	4.60651	5.37427	6.14202	6.90977	7.67752	15.355	38.3876	76.7752	383.867
	TGFA mRNA	0.243172	0.243172	0.243171	0.24317	0.243167	0.243163	0.243159	0.243155	0.243089	0.242758	0.242048	0.235965
	TGFB2 mRNA	0.710625	0.713598	0.724472	0.738182	0.765237	0.791863	0.818119	0.84405	1.09046	1.77896	2.86265	11.4927
	TGFB3 mRNA	0.99942	0.99942	0.99942	0.99942	0.99942	0.99942	0.99942	0.99942	0.99942	0.99942	0.99942	0.99942
	TLR2 mRNA	3.83876	3.87715	4.22264	4.60651	5.37427	6.14202	6.90977	7.67752	15.355	38.3876	76.7752	383.867
	TNC mRNA	0.99942	0.99942	0.99942	0.99942	0.99942	0.99942	0.99942	0.99942	0.99942	0.99942	0.99942	0.99942
	TNF mRNA	1.08007	1.08331	1.1143	1.14813	1.21477	1.28024	1.34471	1.40835	2.0076	3.71513	6.34886	26.5643
	TNFRSF1B mRNA	0.358795	0.362383	0.394675	0.430554	0.502313	0.574072	0.645831	0.71759	1.43518	3.58795	7.1759	35.8795
	TNFSF10 mRNA	0.358795	0.362383	0.394675	0.430554	0.502313	0.574072	0.645831	0.71759	1.43518	3.58795	7.1759	35.8795
	TNFSF11 mRNA	38561800	39161600	42418000	46274200	53986600	61698900	69411300	77123700	153321000	383036000	763710000	3659910000
	TP73 mRNA	130030000	131405000	135146000	140197000	150131000	159877000	169471000	178935000	268679000	524572000	931073000	3830340000
	Transferrin mRNA	0.579832	0.576422	0.579686	0.579561	0.579361	0.579219	0.579122	0.579062	0.582317	0.590846	0.591741	0.604947
	TRH mRNA	0.263239	0.265915	0.284317	0.305129	0.347642	0.391745	0.437057	0.483777	1.03209	3.40255	8.79584	123.889
	TSC22D3 mRNA	0.358795	0.362383	0.394675	0.430554	0.502313	0.574072	0.645831	0.71759	1.43518	3.58795	7.1759	35.8795
	TYR mRNA	0.815598	0.810656	0.815621	0.81564	0.815672	0.815697	0.815717	0.815734	0.820327	0.826584	0.823739	0.829499
	TYRP1 mRNA	0.815598	0.810656	0.815621	0.81564	0.815672	0.815697	0.815717	0.815734	0.820327	0.826584	0.823739	0.829499
	U4 mRNA	0.278285	0.281274	0.300569	0.322772	0.367594	0.413376	0.461191	0.508967	1.05074	3.33769	8.71386	119.957
	VCAM1 mRNA	1.23518	1.24043	1.27812	1.32051	1.40385	1.48558	1.56597	1.64523	2.3839	4.49983	7.76304	33.1497
	VEGFA mRNA	5.00989	5.01376	5.01082	5.01166	5.0131	5.01426	5.01519	5.01591	5.04627	4.99882	5.01	5.16049
	VIP mRNA	1.06168	1.05523	1.06172	1.06175	1.06182	1.06188	1.06194	1.062	1.06873	1.08278	1.09841	1.42528
	VPREB1 mRNA	2.50611	2.50611	2.50611	2.50611	2.50611	2.50611	2.50611	2.50611	2.50611	2.50611	2.50611	2.50611
	YBX1 mRNA	16.3227	16.3227	16.3227	16.3227	16.3227	16.3227	16.3227	16.3227	16.3227	16.3227	16.3227	16.3227
	ZFP36 mRNA	0.99942	0.99942	0.99942	0.99942	0.99942	0.99942	0.99942	0.99942	0.99942	0.99942	0.99942	0.99942

## Sheet: Table S11B
	Table S11 Output of the modeling system. (B) Output of the modeling system for the in silico down-regulation of miRNA-1 in the tumor tissue of patient 4. Ratios to normal of all mRNA model components are shown.
	component	tumor	down1.01	down1.1	down1.2	down1.4	down1.6	down1.8	down2	down4	down10	down20	down100
	ABCB1 mRNA	0.0434842	0.0434842	0.0434842	0.0434842	0.0434842	0.0434842	0.0434842	0.0434842	0.0434842	0.0434842	0.0434842	0.0434842
	ABCC2 mRNA	1	1	1	1	1	1	1	1	1	1	1	1
	ABCG2 mRNA	2.64024	2.64024	2.64024	2.64024	2.64024	2.64024	2.64024	2.64024	2.64024	2.64024	2.64024	2.64024
	ACACB mRNA	7.4469	7.4469	7.4469	7.4469	7.4469	7.4469	7.4469	7.4469	7.4469	7.4469	7.4469	7.4469
	ACTG2 mRNA	4.5168e-08	4.48604e-08	4.48604e-08	4.5168e-08	4.48604e-08	4.48604e-08	4.48604e-08	4.54106e-08	4.49211e-08	4.30743e-08	4.54878e-08	4.76066e-08
	ADA mRNA	1	1	1	1	1	1	1	1	1	1	1	1
	ADRB2 mRNA	0.141684	0.144497	0.164641	0.187921	0.24021	0.297344	0.361015	0.429929	1.43346	7.95675	29.9616	664.259
	ALAS2 mRNA	0.42781	0.42779	0.427664	0.427525	0.427192	0.42684	0.426464	0.426073	0.421481	0.4091	0.391548	0.309958
	ALDOC mRNA	1	1	1	1	1	1	1	1	1	1	1	1
	ALOX15 mRNA	1	1	1	1	1	1	1	1	1	1	1	1
	ALOX5AP mRNA	0.479725	0.484854	0.510753	0.536569	0.59583	0.651717	0.707099	0.759273	1.27936	2.80337	5.32879	25.9581
	AMHR2 mRNA	1.37133	1.37132	1.37125	1.37118	1.37102	1.37085	1.37066	1.37046	1.36826	1.36281	1.35408	1.31567
	APH-1 mRNA	0.334003	0.333754	0.333717	0.333922	0.333613	0.333558	0.333512	0.332557	0.334528	0.335647	0.334158	0.333625
	AR mRNA	2.14343	2.16173	2.35436	2.57212	2.99646	3.42453	3.85259	4.2761	8.55811	21.3073	42.9952	212.349
	ATF2 mRNA	0.00908276	0.00908205	0.00908222	0.00908311	0.00908261	0.00908276	0.00908285	0.00906986	0.00910246	0.00912806	0.0091008	0.00906646
	ATF3 mRNA	0.00908276	0.00908205	0.00908222	0.00908311	0.00908261	0.00908276	0.00908285	0.00906986	0.00910246	0.00912806	0.0091008	0.00906646
	BACE1 mRNA	0.334003	0.333754	0.333717	0.333922	0.333613	0.333558	0.333512	0.332557	0.334528	0.335647	0.334158	0.333625
	BAX mRNA	0.527588	0.532734	0.563494	0.595389	0.66419	0.730106	0.795285	0.863475	1.45441	3.21868	6.32338	30.4677
	BCL2A1 mRNA	0.241282	0.241138	0.241138	0.241282	0.241138	0.241138	0.241138	0.241448	0.240845	0.240566	0.240504	0.22063
	BCL3 mRNA	2.64024	2.64024	2.64024	2.64024	2.64024	2.64024	2.64024	2.64024	2.64024	2.64024	2.64024	2.64024
	BCL6 mRNA	4.38862	4.38862	4.38862	4.38862	4.38862	4.38862	4.38862	4.38862	4.38862	4.38862	4.38862	4.38862
	BDKRB1 mRNA	0.42781	0.42779	0.427664	0.427525	0.427192	0.42684	0.426464	0.426073	0.421481	0.4091	0.391548	0.309958
	BIK mRNA	0.489248	0.494899	0.523656	0.552511	0.618469	0.680996	0.743112	0.802543	1.3825	3.1282	6.1375	30.378
	BIRC1 mRNA	1	1	1	1	1	1	1	1	1	1	1	1
	BMI1 mRNA	3.45869	3.49328	3.80456	4.15043	4.84217	5.53391	6.22565	6.91739	13.8348	34.5869	69.1739	345.869
	BRD7 mRNA	5.37603	5.37603	5.37603	5.37603	5.37603	5.37603	5.37603	5.37603	5.37603	5.37603	5.37603	5.37603
	CAD mRNA	5.37603	5.37603	5.37603	5.37603	5.37603	5.37603	5.37603	5.37603	5.37603	5.37603	5.37603	5.37603
	CCL19 mRNA	1.1247	1.134	1.20228	1.27499	1.42824	1.57784	1.72684	1.86883	3.31162	7.6524	14.7684	73.9827
	CCL2 mRNA	0.481892	0.486367	0.510554	0.534987	0.590049	0.642293	0.694076	0.742599	1.23007	2.65446	5.01021	24.2984
	CCL4 mRNA	2.6295e-09	2.6356e-09	2.6356e-09	2.6295e-09	2.6356e-09	2.6356e-09	2.6356e-09	2.68081e-09	2.62973e-09	2.64308e-09	2.62379e-09	2.6012e-09
	CCL5 mRNA	0.478519	0.48363	0.509463	0.535219	0.594323	0.650068	0.70531	0.757354	1.27613	2.79671	5.31638	25.9144
	CCNA2 mRNA	1.70597	1.70635	1.70635	1.70599	1.70638	1.70641	1.70643	1.70633	1.70603	1.70842	1.71698	1.82455
	CCNE1 mRNA	3.45869	3.49328	3.80456	4.15043	4.84217	5.53391	6.22565	6.91739	13.8348	34.5869	69.1739	345.869
	CD1A mRNA	1.76065	1.76065	1.76065	1.76065	1.76065	1.76065	1.76065	1.76065	1.76065	1.76065	1.76065	1.76065
	CD40 mRNA	1	1	1	1	1	1	1	1	1	1	1	1
	CDC25A mRNA	2.15215	2.14662	2.15477	2.17023	2.18161	2.19925	2.21671	2.21855	2.38907	2.81795	3.54708	8.45384
	CDK1 mRNA	3.66944	3.66944	3.66944	3.66944	3.66944	3.66944	3.66944	3.66944	3.66944	3.66944	3.66944	3.66944
	CDKN1B mRNA	6.13973	6.19074	6.37583	6.55081	6.97951	7.37276	7.76015	8.16202	11.798	22.1629	38.897	168.219
	CDKN2A mRNA	3.45869	3.49328	3.80456	4.15043	4.84217	5.53391	6.22565	6.91739	13.8348	34.5869	69.1739	345.869
	CDKN2B mRNA	5.37603	5.37603	5.37603	5.37603	5.37603	5.37603	5.37603	5.37603	5.37603	5.37603	5.37603	5.37603
	CDKN2C mRNA	0.661751	0.661578	0.664071	0.667394	0.672326	0.677785	0.683211	0.689584	0.743362	0.890369	1.12763	2.85107
	CFTR mRNA	0.14303	0.145694	0.16651	0.190498	0.245014	0.305419	0.37093	0.440901	1.43381	7.85309	29.5171	649.746
	CGA mRNA	1.0765	1.07892	1.07893	1.07652	1.07895	1.07896	1.07898	1.07493	1.07825	1.07378	1.07875	1.15162
	CIITA mRNA	1.76065	1.76065	1.76065	1.76065	1.76065	1.76065	1.76065	1.76065	1.76065	1.76065	1.76065	1.76065
	CMYC mRNA	3.34157	3.34656	3.39261	3.44341	3.54319	3.64139	3.73809	3.82502	4.72883	7.17102	10.953	39.8459
	COL1A2 mRNA	0.47259	0.477455	0.502296	0.527101	0.583913	0.637538	0.690683	0.740605	1.23929	2.70117	5.1228	24.9291
	COL7A1 mRNA	0.331379	0.331379	0.331379	0.331379	0.331379	0.331379	0.331379	0.331379	0.331379	0.331379	0.331379	0.331379
	CP mRNA	0.321696	0.321466	0.32143	0.321619	0.32133	0.321277	0.321233	0.320326	0.322213	0.323316	0.321875	0.321372
	CRH mRNA	0.144583	0.147515	0.168371	0.192005	0.246231	0.3067	0.372485	0.442769	1.43385	7.80715	29.1796	645.714
	CRMP1 mRNA	0.209659	0.209659	0.209659	0.209659	0.209659	0.209659	0.209659	0.209659	0.209658	0.209553	0.208779	0.187968
	CRP mRNA	2.44375	2.443	2.44309	2.44394	2.44334	2.44349	2.44361	2.44413	2.44323	2.43926	2.44692	2.45214
	CXCR4 mRNA	5.37603	5.37603	5.37603	5.37603	5.37603	5.37603	5.37603	5.37603	5.37603	5.37603	5.37603	5.37603
	CYBA mRNA	1.56378	1.57942	1.72016	1.87654	2.1893	2.50206	2.81481	3.12757	6.25514	15.6377	31.2747	156.354
	CYC1 mRNA	3.45869	3.49328	3.80456	4.15043	4.84217	5.53391	6.22565	6.91739	13.8348	34.5869	69.1739	345.869
	CYP11B1 mRNA	1.76065	1.76065	1.76065	1.76065	1.76065	1.76065	1.76065	1.76065	1.76065	1.76065	1.76065	1.76065
	CYP19A1 mRNA	1.76065	1.76065	1.76065	1.76065	1.76065	1.76065	1.76065	1.76065	1.76065	1.76065	1.76065	1.76065
	CYR61 mRNA	0.331379	0.331379	0.331379	0.331379	0.331379	0.331379	0.331379	0.331379	0.331379	0.331379	0.331379	0.331379
	DBF4 mRNA	3.45869	3.49328	3.80456	4.15043	4.84217	5.53391	6.22565	6.91739	13.8348	34.5869	69.1739	345.869
	DBH mRNA	0.139384	0.141558	0.161854	0.185303	0.237645	0.295575	0.359271	0.428665	1.42804	7.8729	29.4348	656.773
	DDC mRNA	1	1	1	1	1	1	1	1	1	1	1	1
	DDX18 mRNA	5.37603	5.37603	5.37603	5.37603	5.37603	5.37603	5.37603	5.37603	5.37603	5.37603	5.37603	5.37603
	DEFB4 mRNA	1.56378	1.57942	1.72016	1.87654	2.1893	2.50206	2.81481	3.12757	6.25514	15.6377	31.2747	156.354
	DIO2 mRNA	1.56378	1.57942	1.72016	1.87654	2.1893	2.50206	2.81481	3.12757	6.25514	15.6377	31.2747	156.354
	DIRAS3 mRNA	1.63331	1.65372	1.67703	1.68468	1.75353	1.80364	1.85314	1.90302	2.33108	3.6154	5.7423	21.6162
	DUSP4 mRNA	3.45869	3.49328	3.80456	4.15043	4.84217	5.53391	6.22565	6.91739	13.8348	34.5869	69.1739	345.869
	E2F6 mRNA	3.45869	3.49328	3.80456	4.15043	4.84217	5.53391	6.22565	6.91739	13.8348	34.5869	69.1739	345.869
	EGR1 mRNA	1.76026	1.76026	1.76027	1.76028	1.7603	1.76032	1.76035	1.76038	1.76086	1.76389	1.77264	1.88412
	ELN mRNA	0.331379	0.331379	0.331379	0.331379	0.331379	0.331379	0.331379	0.331379	0.331379	0.331379	0.331379	0.331379
	EPO mRNA	0.33457	0.334602	0.334598	0.334561	0.334586	0.334579	0.334574	0.334495	0.334635	0.334766	0.334625	0.334645
	ERBB2 mRNA	4.34597	4.3388	4.33877	4.34591	4.33867	4.3386	4.33852	4.32997	4.34942	4.38134	4.33149	4.37484
	ESR1 mRNA	2.75962	2.78945	3.06177	3.3688	3.99283	4.63245	5.28641	5.95727	13.3447	41.6772	103.121	1132.84
	FAS mRNA	0.209659	0.209659	0.209659	0.209659	0.209659	0.209659	0.209659	0.209659	0.209658	0.209553	0.208779	0.187968
	FASLG mRNA	2.7812	2.80901	3.05932	3.33744	3.89368	4.44992	5.00616	5.5624	11.1248	27.812	55.624	278.12
	FBLN5 mRNA	0.331379	0.331379	0.331379	0.331379	0.331379	0.331379	0.331379	0.331379	0.331379	0.331379	0.331379	0.331379
	FCER2 mRNA	1	1	1	1	1	1	1	1	1	1	1	1
	FCGR1A mRNA	0.00471877	0.00476441	0.00518768	0.00563724	0.0064469	0.00716058	0.00778156	0.00830964	0.0106898	0.00869057	0.00502393	0.000552916
	FCGR1C mRNA	1	1	1	1	1	1	1	1	1	1	1	1
	FN1 mRNA	1.54058	1.5561	1.69475	1.84867	2.15692	2.46504	2.77316	3.08109	6.16123	15.4255	30.8073	154.09
	FOS mRNA	4.45009	4.44625	4.44662	4.4509	4.44777	4.44845	4.44908	4.5036	4.43587	4.46118	4.56076	5.06167
	FSTL3 mRNA	1.56378	1.57942	1.72016	1.87654	2.1893	2.50206	2.81481	3.12757	6.25514	15.6377	31.2747	156.354
	Furin mRNA	0.334003	0.333754	0.333717	0.333922	0.333613	0.333558	0.333512	0.332557	0.334528	0.335647	0.334158	0.333625
	G6PC mRNA	0.554992	0.556905	0.601974	0.655744	0.752009	0.851919	0.951769	1.04219	2.06897	5.10782	10.1139	48.5384
	GADD45B mRNA	3.45869	3.49328	3.80456	4.15043	4.84217	5.53391	6.22565	6.91739	13.8348	34.5869	69.1739	345.869
	GAPDH mRNA	0.574173	0.574162	0.574162	0.574173	0.574161	0.574161	0.574161	0.57415	0.57416	0.574166	0.574155	0.574099
	GBP1 mRNA	1	1	1	1	1	1	1	1	1	1	1	1
	GFAP mRNA	0.42781	0.42779	0.427664	0.427525	0.427192	0.42684	0.426464	0.426073	0.421481	0.4091	0.391548	0.309958
	GJA1 mRNA	4.49746	4.49746	4.49746	4.49746	4.49746	4.49746	4.49746	4.49746	4.49746	4.49746	4.49746	4.49746
	GLI1 mRNA	0.314693	0.314728	0.314728	0.314693	0.314728	0.314728	0.314728	0.314744	0.314532	0.314531	0.315213	0.313356
	GNAI2 mRNA	1.56378	1.57942	1.72016	1.87654	2.1893	2.50206	2.81481	3.12757	6.25514	15.6377	31.2747	156.354
	GNRH1 mRNA	1	1	1	1	1	1	1	1	1	1	1	1
	GNRH2 mRNA	1.56378	1.57942	1.72016	1.87654	2.1893	2.50206	2.81481	3.12757	6.25514	15.6377	31.2747	156.354
	GNRHR mRNA	1	1	1	1	1	1	1	1	1	1	1	1
	H19 mRNA	3.45869	3.49328	3.80456	4.15043	4.84217	5.53391	6.22565	6.91739	13.8348	34.5869	69.1739	345.869
	HAS2 mRNA	0.479725	0.484854	0.510753	0.536569	0.59583	0.651717	0.707099	0.759273	1.27936	2.80337	5.32879	25.9581
	HBG1 mRNA	0.359921	0.360038	0.360141	0.360128	0.360357	0.360407	0.360388	0.362327	0.356901	0.344547	0.330363	0.261987
	HIST1H2AD mRNA	3.45869	3.49328	3.80456	4.15043	4.84217	5.53391	6.22565	6.91739	13.8348	34.5869	69.1739	345.869
	HLADRA mRNA	0.42766	0.42764	0.427534	0.427419	0.427137	0.426846	0.426537	0.426221	0.422762	0.41694	0.414488	0.444647
	HLADRB1 mRNA	0.142629	0.14553	0.166396	0.190295	0.244107	0.302703	0.366748	0.434933	1.43299	7.84301	29.2425	646.708
	hsamir132 mRNA	0.14465	0.147493	0.167717	0.191034	0.243826	0.302274	0.366529	0.435617	1.43291	7.85865	29.5068	656.727
	hsamir17 mRNA	5.23047	5.23253	5.25658	5.28354	5.3358	5.38786	5.43936	5.49089	5.97064	7.24616	9.31781	23.3626
	HSP90AA1 mRNA	5.37603	5.37603	5.37603	5.37603	5.37603	5.37603	5.37603	5.37603	5.37603	5.37603	5.37603	5.37603
	HTT mRNA	1.36668	1.36743	1.36743	1.36668	1.36743	1.36743	1.36743	1.36787	1.36642	1.36523	1.36574	1.36947
	ICAM1 mRNA	1.56378	1.57942	1.72016	1.87654	2.1893	2.50206	2.81481	3.12757	6.25514	15.6377	31.2747	156.354
	ID1 mRNA	1.93759	1.95693	2.13131	2.32511	2.71257	3.10008	3.4876	3.86453	7.74187	19.3653	38.8055	192.578
	ID2 mRNA	0.334003	0.333754	0.333717	0.333922	0.333613	0.333558	0.333512	0.332557	0.334528	0.335647	0.334158	0.333625
	IFI6 mRNA	0.569834	0.569834	0.569834	0.569834	0.569834	0.569834	0.569834	0.569834	0.569834	0.569834	0.569834	0.569834
	IFNB1 mRNA	0.637192	0.641635	0.664417	0.687215	0.739245	0.788362	0.836992	0.882832	1.33702	2.65228	4.81474	22.468
	IFNG mRNA	0.481892	0.486367	0.510554	0.534987	0.590049	0.642293	0.694076	0.742599	1.23007	2.65446	5.01021	24.2984
	IGF2 mRNA	0.42781	0.42779	0.427664	0.427525	0.427192	0.42684	0.426464	0.426073	0.421481	0.4091	0.391548	0.309958
	IGFBP1 mRNA	1.65751	1.65069	1.6874	1.73879	1.80753	1.88599	1.96339	2.02908	2.78933	4.86685	8.13908	32.8029
	IGFBP6 mRNA	1	1	1	1	1	1	1	1	1	1	1	1
	IGHA1 mRNA	1.07782	1.08628	1.17049	1.26504	1.45048	1.6367	1.82268	2.02669	3.8483	9.39802	18.6521	93.3221
	IGHE mRNA	1	1	1	1	1	1	1	1	1	1	1	1
	IKBKE mRNA	1.56378	1.57942	1.72016	1.87654	2.1893	2.50206	2.81481	3.12757	6.25514	15.6377	31.2747	156.354
	IL12A mRNA	1	1	1	1	1	1	1	1	1	1	1	1
	IL12B mRNA	0.481892	0.486367	0.510554	0.534987	0.590049	0.642293	0.694076	0.742599	1.23007	2.65446	5.01021	24.2984
	IL1RN mRNA	1.56378	1.57942	1.72016	1.87654	2.1893	2.50206	2.81481	3.12757	6.25514	15.6377	31.2747	156.354
	IL2 mRNA	0.481892	0.486367	0.510554	0.534987	0.590049	0.642293	0.694076	0.742599	1.23007	2.65446	5.01021	24.2984
	IL21 mRNA	1	1	1	1	1	1	1	1	1	1	1	1
	IL28B mRNA	1.23336	1.24423	1.34482	1.45693	1.6797	1.90269	2.12554	2.34435	4.563	11.1691	22.2664	111.1
	IL29 mRNA	1.23336	1.24423	1.34482	1.45693	1.6797	1.90269	2.12554	2.34435	4.563	11.1691	22.2664	111.1
	IL2RA mRNA	0.481892	0.486367	0.510554	0.534987	0.590049	0.642293	0.694076	0.742599	1.23007	2.65446	5.01021	24.2984
	IL4R mRNA	1	1	1	1	1	1	1	1	1	1	1	1
	IL6 mRNA	0.622868	0.627506	0.650879	0.674192	0.727603	0.77794	0.827765	0.874772	1.33981	2.68769	4.90588	23.0123
	IL8 mRNA	1.50831	1.52495	1.65951	1.80691	2.10803	2.40704	2.70604	3.00383	5.98545	14.9417	29.8463	149.41
	ING2 mRNA	0.479725	0.484854	0.510753	0.536569	0.59583	0.651717	0.707099	0.759273	1.27936	2.80337	5.32879	25.9581
	INS mRNA	0.144291	0.147139	0.167481	0.190754	0.245201	0.305457	0.370976	0.440956	1.43112	7.96954	30.0396	662.942
	IRF1 mRNA	1	1	1	1	1	1	1	1	1	1	1	1
	IRF4 mRNA	0.474732	0.478941	0.501727	0.524767	0.576614	0.625822	0.674587	0.720182	1.17872	2.51584	4.73062	22.8438
	IRF7 mRNA	1	1	1	1	1	1	1	1	1	1	1	1
	IRS2 mRNA	2.7812	2.80901	3.05932	3.33744	3.89368	4.44992	5.00616	5.5624	11.1248	27.812	55.624	278.12
	ISG15 mRNA	1	1	1	1	1	1	1	1	1	1	1	1
	JAG1 mRNA	1	1	1	1	1	1	1	1	1	1	1	1
	JUP mRNA	1	1	1	1	1	1	1	1	1	1	1	1
	KIR3DL1 mRNA	1.96744	1.96854	2.00431	2.04761	2.12099	2.19696	2.27171	2.34887	3.04836	4.98385	8.1643	32.5318
	KLF2 mRNA	0.0434842	0.0434842	0.0434842	0.0434842	0.0434842	0.0434842	0.0434842	0.0434842	0.0434842	0.0434842	0.0434842	0.0434842
	KLK3 mRNA	1.37676e-08	1.37669e-08	1.37669e-08	1.37676e-08	1.37669e-08	1.37669e-08	1.37669e-08	1.39008e-08	1.3716e-08	1.34755e-08	1.40999e-08	1.43221e-08
	LEP mRNA	0.334003	0.333754	0.333717	0.333922	0.333613	0.333558	0.333512	0.332557	0.334528	0.335647	0.334158	0.333625
	LOR mRNA	1.76026	1.76026	1.76027	1.76028	1.7603	1.76032	1.76035	1.76038	1.76086	1.76389	1.77264	1.88412
	MAP3K5 mRNA	1.39866	1.41696	1.46304	1.5001	1.61459	1.71415	1.81275	1.90583	2.823	5.52261	9.99091	45.5016
	MBP mRNA	1.56378	1.57942	1.72016	1.87654	2.1893	2.50206	2.81481	3.12757	6.25514	15.6377	31.2747	156.354
	MEFV mRNA	1.56378	1.57942	1.72016	1.87654	2.1893	2.50206	2.81481	3.12757	6.25514	15.6377	31.2747	156.354
	MITF mRNA	0.14023	0.142875	0.163075	0.186373	0.239178	0.2977	0.361554	0.429643	1.43061	7.9022	29.6743	649.881
	MMP13 mRNA	0.331379	0.331379	0.331379	0.331379	0.331379	0.331379	0.331379	0.331379	0.331379	0.331379	0.331379	0.331379
	MUC1 mRNA	0.00471877	0.00476441	0.00518768	0.00563724	0.0064469	0.00716058	0.00778156	0.00830964	0.0106898	0.00869057	0.00502393	0.000552916
	MUC2 mRNA	1.56378	1.57942	1.72016	1.87654	2.1893	2.50206	2.81481	3.12757	6.25514	15.6377	31.2747	156.354
	MUC5B mRNA	1.07603	1.07593	1.10027	1.12961	1.17991	1.23192	1.28321	1.33093	1.80634	3.13094	5.27255	22.5417
	NFKB1 mRNA	0.457224	0.457986	0.457986	0.457224	0.457986	0.457986	0.457986	0.459159	0.453901	0.448814	0.459162	0.436167
	NFKB2 mRNA	1.56378	1.57942	1.72016	1.87654	2.1893	2.50206	2.81481	3.12757	6.25514	15.6377	31.2747	156.354
	NFKBIA mRNA	2.64024	2.64024	2.64024	2.64024	2.64024	2.64024	2.64024	2.64024	2.64024	2.64024	2.64024	2.64024
	NHLH1 mRNA	1	1	1	1	1	1	1	1	1	1	1	1
	NOP16 mRNA	5.37603	5.37603	5.37603	5.37603	5.37603	5.37603	5.37603	5.37603	5.37603	5.37603	5.37603	5.37603
	NOS2 mRNA	2.39673	2.4429	2.77907	3.16408	4.02621	4.95468	5.95697	7.03173	20.1309	62.7382	138.107	753.91
	NOS3 mRNA	0.574173	0.574162	0.574162	0.574173	0.574161	0.574161	0.574161	0.57415	0.57416	0.574166	0.574155	0.574099
	NQO1 mRNA	1.56378	1.57942	1.72016	1.87654	2.1893	2.50206	2.81481	3.12757	6.25514	15.6377	31.2747	156.354
	NR0B2 mRNA	7.4469	7.4469	7.4469	7.4469	7.4469	7.4469	7.4469	7.4469	7.4469	7.4469	7.4469	7.4469
	NR2C2 mRNA	2.7812	2.80901	3.05932	3.33744	3.89368	4.44992	5.00616	5.5624	11.1248	27.812	55.624	278.12
	NR3C1 mRNA	0.0221921	0.0221977	0.0221977	0.0221921	0.0221977	0.0221977	0.0221977	0.0221869	0.0223084	0.0222936	0.0219255	0.0218435
	ODC1 mRNA	2.1254	2.11584	2.11584	2.1254	2.11584	2.11584	2.11584	2.10489	2.10777	2.1114	2.11683	2.10241
	OPRM1 mRNA	1.56378	1.57942	1.72016	1.87654	2.1893	2.50206	2.81481	3.12757	6.25514	15.6377	31.2747	156.354
	OPTN mRNA	1.56378	1.57942	1.72016	1.87654	2.1893	2.50206	2.81481	3.12757	6.25514	15.6377	31.2747	156.354
	PADI3 mRNA	0.42781	0.42779	0.427664	0.427525	0.427192	0.42684	0.426464	0.426073	0.421481	0.4091	0.391548	0.309958
	PAX3 mRNA	1	1	1	1	1	1	1	1	1	1	1	1
	PBX1 mRNA	2.64024	2.64024	2.64024	2.64024	2.64024	2.64024	2.64024	2.64024	2.64024	2.64024	2.64024	2.64024
	PCNA mRNA	1.66341	1.66713	1.66713	1.66341	1.66713	1.66713	1.66713	1.67979	1.66189	1.65287	1.64423	1.69359
	PDE6B mRNA	0.42781	0.42779	0.427664	0.427525	0.427192	0.42684	0.426464	0.426073	0.421481	0.4091	0.391548	0.309958
	PENK mRNA	0.00949502	0.00950619	0.00957629	0.00965159	0.00982456	0.00999948	0.0101799	0.0103424	0.0123785	0.0193188	0.0305828	0.155708
	PIGR mRNA	2.72153	2.72342	2.79649	2.88218	3.03521	3.19096	3.34452	3.49323	4.94108	8.98302	15.5276	68.7176
	PIM1 mRNA	1	1	1	1	1	1	1	1	1	1	1	1
	PLAT mRNA	0.00949502	0.00950619	0.00957629	0.00965159	0.00982456	0.00999948	0.0101799	0.0103424	0.0123785	0.0193188	0.0305828	0.155708
	PLAU mRNA	0.00908276	0.00908205	0.00908222	0.00908311	0.00908261	0.00908276	0.00908285	0.00906986	0.00910246	0.00912806	0.0091008	0.00906646
	POLB mRNA	0.00908276	0.00908205	0.00908222	0.00908311	0.00908261	0.00908276	0.00908285	0.00906986	0.00910246	0.00912806	0.0091008	0.00906646
	PPARG mRNA	0.10729	0.106628	0.106628	0.10729	0.106628	0.106628	0.106628	0.106334	0.108122	0.10815	0.106806	0.106245
	PPARGC1A mRNA	0.0434842	0.0434842	0.0434842	0.0434842	0.0434842	0.0434842	0.0434842	0.0434842	0.0434842	0.0434842	0.0434842	0.0434842
	PRDX3 mRNA	2.7812	2.80901	3.05932	3.33744	3.89368	4.44992	5.00616	5.5624	11.1248	27.812	55.624	278.12
	PRF1 mRNA	1	1	1	1	1	1	1	1	1	1	1	1
	PROX1 mRNA	2.70583	2.76723	3.19177	3.67816	4.79875	6.02247	7.35523	8.78015	26.6457	85.5624	188.208	1050.22
	PSEN1 mRNA	0.145765	0.148703	0.169784	0.193864	0.248299	0.307549	0.372325	0.442577	1.42659	7.78444	29.3937	647.482
	PTCH1 mRNA	0.275839	0.275839	0.275839	0.275839	0.275839	0.275839	0.275839	0.275839	0.275839	0.275839	0.275839	0.275839
	PTH mRNA	0.142859	0.145628	0.16564	0.188246	0.240138	0.298342	0.362335	0.430824	1.43603	8.14445	30.7705	695.167
	PTHLH mRNA	0.331379	0.331379	0.331379	0.331379	0.331379	0.331379	0.331379	0.331379	0.331379	0.331379	0.331379	0.331379
	PTK2 mRNA	1.67032	1.68651	1.83679	2.00438	2.33774	2.6717	3.00566	3.34166	6.67691	16.7041	33.4415	167.02
	PTPN6 mRNA	1.56378	1.57942	1.72016	1.87654	2.1893	2.50206	2.81481	3.12757	6.25514	15.6377	31.2747	156.354
	PTPRO mRNA	3.45869	3.49328	3.80456	4.15043	4.84217	5.53391	6.22565	6.91739	13.8348	34.5869	69.1739	345.869
	PUMA mRNA	1	1	1	1	1	1	1	1	1	1	1	1
	RB1 mRNA	2.71647	2.74019	2.98407	3.25913	3.79703	4.339	4.88098	5.4293	10.83	27.2438	54.1627	270.635
	RBL2 mRNA	4.38862	4.38862	4.38862	4.38862	4.38862	4.38862	4.38862	4.38862	4.38862	4.38862	4.38862	4.38862
	REL mRNA	0.209659	0.209659	0.209659	0.209659	0.209659	0.209659	0.209659	0.209659	0.209658	0.209553	0.208779	0.187968
	REN mRNA	1.76065	1.76065	1.76065	1.76065	1.76065	1.76065	1.76065	1.76065	1.76065	1.76065	1.76065	1.76065
	RORA mRNA	0.334003	0.333754	0.333717	0.333922	0.333613	0.333558	0.333512	0.332557	0.334528	0.335647	0.334158	0.333625
	RPL10 mRNA	0.143519	0.146328	0.166321	0.189274	0.24241	0.301975	0.366747	0.435878	1.42711	7.77766	29.2051	650.566
	S100P mRNA	1	1	1	1	1	1	1	1	1	1	1	1
	SELE mRNA	0.00908276	0.00908205	0.00908222	0.00908311	0.00908261	0.00908276	0.00908285	0.00906986	0.00910246	0.00912806	0.0091008	0.00906646
	SERPINA3 mRNA	1.56378	1.57942	1.72016	1.87654	2.1893	2.50206	2.81481	3.12757	6.25514	15.6377	31.2747	156.354
	SERPINE1 mRNA	0.929944	0.930248	0.930248	0.929944	0.930248	0.930248	0.930248	0.935419	0.921572	0.920611	0.939139	0.945842
	SLC25A3 mRNA	0.141928	0.144807	0.16557	0.189101	0.241734	0.298152	0.359502	0.426709	1.42961	7.83486	29.2829	641.355
	SMAD7 mRNA	0.331379	0.331379	0.331379	0.331379	0.331379	0.331379	0.331379	0.331379	0.331379	0.331379	0.331379	0.331379
	SOD2 mRNA	2.7812	2.80901	3.05932	3.33744	3.89368	4.44992	5.00616	5.5624	11.1248	27.812	55.624	278.12
	SOX9 mRNA	1	1	1	1	1	1	1	1	1	1	1	1
	SPP1 mRNA	0.479725	0.484854	0.510753	0.536569	0.59583	0.651717	0.707099	0.759273	1.27936	2.80337	5.32879	25.9581
	SST mRNA	1.76065	1.76065	1.76065	1.76065	1.76065	1.76065	1.76065	1.76065	1.76065	1.76065	1.76065	1.76065
	STAT4 mRNA	0.479725	0.484854	0.510753	0.536569	0.59583	0.651717	0.707099	0.759273	1.27936	2.80337	5.32879	25.9581
	STMN1 mRNA	2.07813	2.07813	2.07813	2.07813	2.07813	2.07813	2.07813	2.07813	2.07813	2.07813	2.07813	2.07813
	TAC1 mRNA	0.479725	0.484854	0.510753	0.536569	0.59583	0.651717	0.707099	0.759273	1.27936	2.80337	5.32879	25.9581
	TAP1 mRNA	1.30123	1.31755	1.42099	1.52936	1.76528	1.99451	2.22358	2.44683	4.70825	11.5089	22.7539	114.783
	TERT mRNA	3.19032	3.19409	3.20259	3.20912	3.23071	3.24929	3.26774	3.28225	3.43654	3.90732	4.71673	10.134
	TFF1 mRNA	1.56378	1.57942	1.72016	1.87654	2.1893	2.50206	2.81481	3.12757	6.25514	15.6377	31.2747	156.354
	TGFA mRNA	0.42781	0.42779	0.427664	0.427525	0.427192	0.42684	0.426464	0.426073	0.421481	0.4091	0.391548	0.309958
	TGFB2 mRNA	1.57914	1.58957	1.64172	1.69487	1.81236	1.92392	2.03409	2.14232	3.1784	6.20883	11.2915	50.2038
	TGFB3 mRNA	0.331379	0.331379	0.331379	0.331379	0.331379	0.331379	0.331379	0.331379	0.331379	0.331379	0.331379	0.331379
	TLR2 mRNA	1.56378	1.57942	1.72016	1.87654	2.1893	2.50206	2.81481	3.12757	6.25514	15.6377	31.2747	156.354
	TNC mRNA	0.331379	0.331379	0.331379	0.331379	0.331379	0.331379	0.331379	0.331379	0.331379	0.331379	0.331379	0.331379
	TNF mRNA	0.480783	0.485244	0.509373	0.533754	0.58868	0.640801	0.692462	0.740873	1.22718	2.64836	4.99824	24.2391
	TNFRSF1B mRNA	2.7812	2.80901	3.05932	3.33744	3.89368	4.44992	5.00616	5.5624	11.1248	27.812	55.624	278.12
	TNFSF10 mRNA	2.7812	2.80901	3.05932	3.33744	3.89368	4.44992	5.00616	5.5624	11.1248	27.812	55.624	278.12
	TNFSF11 mRNA	3.45869	3.49328	3.80456	4.15043	4.84217	5.53391	6.22565	6.91739	13.8348	34.5869	69.1739	345.869
	TP73 mRNA	3.45869	3.49328	3.80456	4.15043	4.84217	5.53391	6.22565	6.91739	13.8348	34.5869	69.1739	345.869
	Transferrin mRNA	0.334003	0.333754	0.333717	0.333922	0.333613	0.333558	0.333512	0.332557	0.334528	0.335647	0.334158	0.333625
	TRH mRNA	0.142191	0.14502	0.165441	0.188955	0.242989	0.30207	0.366012	0.434996	1.43007	7.99749	30.0951	674.678
	TSC22D3 mRNA	2.7812	2.80901	3.05932	3.33744	3.89368	4.44992	5.00616	5.5624	11.1248	27.812	55.624	278.12
	TYR mRNA	0.170901	0.170897	0.170901	0.170908	0.17091	0.170914	0.170916	0.170677	0.171288	0.171801	0.17133	0.171164
	TYRP1 mRNA	0.170901	0.170897	0.170901	0.170908	0.17091	0.170914	0.170916	0.170677	0.171288	0.171801	0.17133	0.171164
	U4 mRNA	0.143676	0.146372	0.166927	0.190855	0.244768	0.302628	0.364898	0.432425	1.42684	7.7553	29.3229	654.965
	VCAM1 mRNA	0.479725	0.484854	0.510753	0.536569	0.59583	0.651717	0.707099	0.759273	1.27936	2.80337	5.32879	25.9581
	VEGFA mRNA	2.92266	2.91005	2.91006	2.9227	2.91012	2.91014	2.91017	2.90726	2.93272	2.91522	2.90006	2.90012
	VIP mRNA	0.00949502	0.00950619	0.00957629	0.00965159	0.00982456	0.00999948	0.0101799	0.0103424	0.0123785	0.0193188	0.0305828	0.155708
	VPREB1 mRNA	7.4469	7.4469	7.4469	7.4469	7.4469	7.4469	7.4469	7.4469	7.4469	7.4469	7.4469	7.4469
	YBX1 mRNA	5.37603	5.37603	5.37603	5.37603	5.37603	5.37603	5.37603	5.37603	5.37603	5.37603	5.37603	5.37603
	ZFP36 mRNA	0.331379	0.331379	0.331379	0.331379	0.331379	0.331379	0.331379	0.331379	0.331379	0.331379	0.331379	0.331379

## Sheet: Table S11C
	Table S11 Output of the modeling system. (C) Output of the modeling system for the in silico down-regulation of miRNA-1 in the tumor tissue of patient 5. Ratios to normal of all mRNA model components are shown.
	component	tumor	down1.01	down1.1	down1.2	down1.4	down1.6	down1.8	down2	down4	down10	down20	down100
	ABCB1 mRNA	0.239308	0.239308	0.239308	0.239308	0.239308	0.239308	0.239308	0.239308	0.239308	0.239308	0.239308	0.239308
	ABCC2 mRNA	1	1	1	1	1	1	1	1	1	1	1	1
	ABCG2 mRNA	2.18131	2.18131	2.18131	2.18131	2.18131	2.18131	2.18131	2.18131	2.18131	2.18131	2.18131	2.18131
	ACACB mRNA	3.32861	3.32861	3.32861	3.32861	3.32861	3.32861	3.32861	3.32861	3.32861	3.32861	3.32861	3.32861
	ACTG2 mRNA	12.5664	12.5988	12.8997	13.177	13.6519	14.075	14.4424	14.7654	16.6876	18.6218	19.5836	20.6494
	ADA mRNA	67454000	67454000	67212200	67523700	67454000	67454000	67454000	67454000	67090000	66848100	63536000	65318500
	ADRB2 mRNA	0.0672076	0.0684961	0.0795898	0.0970214	0.12766	0.164614	0.205954	0.2519	0.936686	5.72565	21.6283	408.931
	ALAS2 mRNA	1.8911	1.89058	1.88607	1.88027	1.87075	1.86103	1.85164	1.84257	1.7655	1.62572	1.50711	1.19564
	ALDOC mRNA	93938400	93938400	93731300	92579200	93938400	93938400	93938400	93938400	94565600	94256900	88795500	91701500
	ALOX15 mRNA	1	1	1	1	1	1	1	1	1	1	1	1
	ALOX5AP mRNA	1.85286	1.86157	1.94682	2.0318	2.19415	2.36047	2.52463	2.68701	4.28336	8.9957	15.7957	71.2755
	AMHR2 mRNA	1.47339	1.47326	1.47203	1.47059	1.46815	1.46565	1.46325	1.46094	1.44116	1.40475	1.37206	1.28941
	APH-1 mRNA	0.298064	0.298089	0.296881	0.300778	0.299287	0.300002	0.300751	0.301522	0.306161	0.329551	0.348937	0.380012
	AR mRNA	1.95429	1.96547	2.05729	2.17467	2.37966	2.5796	2.77341	2.96224	4.69583	9.39157	16.869	74.9547
	ATF2 mRNA	0.119061	0.119061	0.118368	0.120152	0.119059	0.119058	0.119057	0.119056	0.117903	0.119444	0.11946	0.116639
	ATF3 mRNA	0.119061	0.119061	0.118368	0.120152	0.119059	0.119058	0.119057	0.119056	0.117903	0.119444	0.11946	0.116639
	BACE1 mRNA	0.298064	0.298089	0.296881	0.300778	0.299287	0.300002	0.300751	0.301522	0.306161	0.329551	0.348937	0.380012
	BAX mRNA	6.25394	6.25626	6.30359	6.29066	6.34591	6.39125	6.43618	6.48074	6.98143	8.05816	10.0048	21.08
	BCL2A1 mRNA	1.19244	1.19244	1.1932	1.19285	1.19242	1.1924	1.19238	1.19236	1.19292	1.19004	1.17876	1.14518
	BCL3 mRNA	2.18131	2.18131	2.18131	2.18131	2.18131	2.18131	2.18131	2.18131	2.18131	2.18131	2.18131	2.18131
	BCL6 mRNA	0.340199	0.340199	0.340199	0.340199	0.340199	0.340199	0.340199	0.340199	0.340199	0.340199	0.340199	0.340199
	BDKRB1 mRNA	1.8911	1.89058	1.88607	1.88027	1.87075	1.86103	1.85164	1.84257	1.7655	1.62572	1.50711	1.19564
	BIK mRNA	0.33078	0.333104	0.358055	0.378653	0.422872	0.468424	0.513743	0.558874	1.01011	2.42593	4.40879	22.7341
	BIRC1 mRNA	105069000	105069000	104918000	103359000	105069000	105069000	105069000	105069000	106658000	107118000	101794000	107913000
	BMI1 mRNA	1.75517	1.77272	1.93069	2.1062	2.45724	2.80827	3.1593	3.51034	7.02068	17.5517	35.1034	175.517
	BRD7 mRNA	2.19698	2.19698	2.19698	2.19698	2.19698	2.19698	2.19698	2.19698	2.19698	2.19698	2.19698	2.19698
	CAD mRNA	2.19698	2.19698	2.19698	2.19698	2.19698	2.19698	2.19698	2.19698	2.19698	2.19698	2.19698	2.19698
	CCL19 mRNA	2.29354	2.31441	2.51475	2.72521	3.12812	3.54537	3.96259	4.37978	8.59516	21.317	40.9069	199.731
	CCL2 mRNA	1.82778	1.83576	1.91335	1.99178	2.14087	2.29365	2.44454	2.59384	4.0587	8.38213	14.6673	65.4763
	CCL4 mRNA	2.11586	2.11599	2.11732	2.1182	2.12085	2.12329	2.1257	2.12807	2.15028	2.2068	2.27434	2.62896
	CCL5 mRNA	1.83989	1.84854	1.93328	2.01738	2.17866	2.34375	2.50672	2.66792	4.25312	8.93556	15.6962	70.9543
	CCNA2 mRNA	1.45893	1.45894	1.45974	1.45848	1.45947	1.4598	1.46016	1.46056	1.46609	1.49445	1.54923	2.01211
	CCNE1 mRNA	1.75517	1.77272	1.93069	2.1062	2.45724	2.80827	3.1593	3.51034	7.02068	17.5517	35.1034	175.517
	CD1A mRNA	1.53443	1.53443	1.53443	1.53443	1.53443	1.53443	1.53443	1.53443	1.53443	1.53443	1.53443	1.53443
	CD40 mRNA	11.5022	11.5237	11.6419	11.7983	12.3322	12.7256	13.1063	13.4751	16.5062	22.6968	26.8817	38.1351
	CDC25A mRNA	2.1987	2.1992	2.20332	2.20871	2.21864	2.22853	2.23837	2.24816	2.34773	2.63045	3.08319	6.05078
	CDK1 mRNA	0.947293	0.947293	0.947293	0.947293	0.947293	0.947293	0.947293	0.947293	0.947293	0.947293	0.947293	0.947293
	CDKN1B mRNA	0.803254	0.807486	0.845567	0.887336	0.969859	1.05155	1.13245	1.2127	1.99682	4.26659	7.96292	36.3716
	CDKN2A mRNA	1.75517	1.77272	1.93069	2.1062	2.45724	2.80827	3.1593	3.51034	7.02068	17.5517	35.1034	175.517
	CDKN2B mRNA	2.19698	2.19698	2.19698	2.19698	2.19698	2.19698	2.19698	2.19698	2.19698	2.19698	2.19698	2.19698
	CDKN2C mRNA	1.07161	1.07185	1.07401	1.07635	1.0813	1.08611	1.09091	1.09569	1.14236	1.27507	1.47696	3.02063
	CFTR mRNA	0.067763	0.0690205	0.0800197	0.0975562	0.128356	0.165693	0.207797	0.254405	0.94222	5.72361	21.6201	408.761
	CGA mRNA	1.3709	1.3709	1.37107	1.36963	1.37116	1.37132	1.37149	1.37168	1.37338	1.38645	1.41623	1.65583
	CIITA mRNA	1.53443	1.53443	1.53443	1.53443	1.53443	1.53443	1.53443	1.53443	1.53443	1.53443	1.53443	1.53443
	CMYC mRNA	1.17174	1.17428	1.20171	1.22125	1.27012	1.31724	1.36325	1.40829	1.84743	2.97532	4.65432	17.7925
	COL1A2 mRNA	1.78795	1.7961	1.87653	1.95512	2.10742	2.2632	2.417	2.56915	4.06792	8.48071	14.8457	66.867
	COL7A1 mRNA	0.868756	0.868756	0.868756	0.868756	0.868756	0.868756	0.868756	0.868756	0.868756	0.868756	0.868756	0.868756
	CP mRNA	0.391275	0.391308	0.389839	0.394779	0.39288	0.393818	0.394801	0.395813	0.401934	0.43235	0.460288	0.503075
	CRH mRNA	0.0683274	0.0695674	0.0803784	0.0975467	0.12792	0.164963	0.206881	0.253284	0.944521	5.72565	21.6283	408.931
	CRMP1 mRNA	1.13575	1.13575	1.13575	1.13575	1.13573	1.13572	1.1357	1.13567	1.13506	1.13089	1.12108	1.08095
	CRP mRNA	2.69605	2.69563	2.69158	2.69499	2.67356	2.65961	2.6448	2.62951	2.48202	2.1784	1.92991	1.56107
	CXCR4 mRNA	2.19698	2.19698	2.19698	2.19698	2.19698	2.19698	2.19698	2.19698	2.19698	2.19698	2.19698	2.19698
	CYBA mRNA	4.75888	4.80647	5.23476	5.71065	6.66241	7.61416	8.56591	9.51765	19.0346	47.5824	95.1584	475.816
	CYC1 mRNA	1.75517	1.77272	1.93069	2.1062	2.45724	2.80827	3.1593	3.51034	7.02068	17.5517	35.1034	175.517
	CYP11B1 mRNA	1.53443	1.53443	1.53443	1.53443	1.53443	1.53443	1.53443	1.53443	1.53443	1.53443	1.53443	1.53443
	CYP19A1 mRNA	1.53443	1.53443	1.53443	1.53443	1.53443	1.53443	1.53443	1.53443	1.53443	1.53443	1.53443	1.53443
	CYR61 mRNA	0.868756	0.868756	0.868756	0.868756	0.868756	0.868756	0.868756	0.868756	0.868756	0.868756	0.868756	0.868756
	DBF4 mRNA	1.75517	1.77272	1.93069	2.1062	2.45724	2.80827	3.1593	3.51034	7.02068	17.5517	35.1034	175.517
	DBH mRNA	0.0664405	0.0677143	0.0786904	0.0959875	0.126707	0.163827	0.205457	0.25154	0.936337	5.72565	21.6283	408.931
	DDC mRNA	88060200	88060200	86996600	87773200	88060200	88060200	88060200	88060200	87545000	89694900	83890600	89077700
	DDX18 mRNA	2.19698	2.19698	2.19698	2.19698	2.19698	2.19698	2.19698	2.19698	2.19698	2.19698	2.19698	2.19698
	DEFB4 mRNA	4.75888	4.80647	5.23476	5.71065	6.66241	7.61416	8.56591	9.51765	19.0346	47.5824	95.1584	475.816
	DIO2 mRNA	4.75888	4.80647	5.23476	5.71065	6.66241	7.61416	8.56591	9.51765	19.0346	47.5824	95.1584	475.816
	DIRAS3 mRNA	0.906787	0.907804	0.919575	0.929814	0.946881	0.966526	0.985942	1.00515	1.18915	1.73252	2.45101	8.72684
	DUSP4 mRNA	1.75517	1.77272	1.93069	2.1062	2.45724	2.80827	3.1593	3.51034	7.02068	17.5517	35.1034	175.517
	E2F6 mRNA	1.75517	1.77272	1.93069	2.1062	2.45724	2.80827	3.1593	3.51034	7.02068	17.5517	35.1034	175.517
	EGR1 mRNA	1.52978	1.52979	1.52995	1.53	1.53036	1.53071	1.5311	1.53152	1.53742	1.56604	1.6297	2.11481
	ELN mRNA	0.868756	0.868756	0.868756	0.868756	0.868756	0.868756	0.868756	0.868756	0.868756	0.868756	0.868756	0.868756
	EPO mRNA	0.833966	0.83397	0.83376	0.833846	0.834177	0.834303	0.834436	0.834573	0.835384	0.839671	0.843818	0.85317
	ERBB2 mRNA	2.05461	2.05439	2.05199	2.04929	2.04623	2.04238	2.03876	2.03536	2.01078	1.99247	2.02348	2.43747
	ESR1 mRNA	0.596925	0.603907	0.668608	0.737858	0.889484	1.04559	1.20797	1.37649	3.37975	12.6849	38.109	652.694
	FAS mRNA	1.13575	1.13575	1.13575	1.13575	1.13573	1.13572	1.1357	1.13567	1.13506	1.13089	1.12108	1.08095
	FASLG mRNA	0.839558	0.847954	0.923514	1.00747	1.17538	1.34329	1.5112	1.67912	3.35823	8.39558	16.7912	83.9558
	FBLN5 mRNA	0.868756	0.868756	0.868756	0.868756	0.868756	0.868756	0.868756	0.868756	0.868756	0.868756	0.868756	0.868756
	FCER2 mRNA	1	1	1	1	1	1	1	1	1	1	1	1
	FCGR1A mRNA	6.75737	6.75487	6.7221	6.78384	6.6224	6.53923	6.45147	6.3614	5.50893	3.92639	2.88615	1.47628
	FCGR1C mRNA	1	1	1	1	1	1	1	1	1	1	1	1
	FN1 mRNA	4.55227	4.59773	5.009	5.45961	6.37055	7.27975	8.18899	9.09827	18.1939	45.5458	90.8027	454.31
	FOS mRNA	9.20747	9.21256	9.22479	9.32424	9.359	9.40484	9.43649	9.45657	9.29246	7.81621	5.65384	1.7718
	FSTL3 mRNA	4.75888	4.80647	5.23476	5.71065	6.66241	7.61416	8.56591	9.51765	19.0346	47.5824	95.1584	475.816
	Furin mRNA	0.298064	0.298089	0.296881	0.300778	0.299287	0.300002	0.300751	0.301522	0.306161	0.329551	0.348937	0.380012
	G6PC mRNA	0.477591	0.480789	0.508637	0.539032	0.60418	0.666706	0.728872	0.79075	1.38875	3.17894	6.04343	28.5031
	GADD45B mRNA	1.75517	1.77272	1.93069	2.1062	2.45724	2.80827	3.1593	3.51034	7.02068	17.5517	35.1034	175.517
	GAPDH mRNA	0.530527	0.530528	0.530534	0.530553	0.53054	0.530548	0.530557	0.530566	0.530654	0.530948	0.531291	0.531495
	GBP1 mRNA	11.5022	11.5237	11.6419	11.7983	12.3322	12.7256	13.1063	13.4751	16.5062	22.6968	26.8817	38.1351
	GFAP mRNA	1.8911	1.89058	1.88607	1.88027	1.87075	1.86103	1.85164	1.84257	1.7655	1.62572	1.50711	1.19564
	GJA1 mRNA	3.30695	3.30695	3.30695	3.30695	3.30695	3.30695	3.30695	3.30695	3.30695	3.30695	3.30695	3.30695
	GLI1 mRNA	17.5931	17.5931	17.5624	17.5694	17.5931	17.5931	17.5931	17.5931	17.5454	17.6474	17.3911	17.7947
	GNAI2 mRNA	4.75888	4.80647	5.23476	5.71065	6.66241	7.61416	8.56591	9.51765	19.0346	47.5824	95.1584	475.816
	GNRH1 mRNA	94871600	94871600	93697000	94575600	94871600	94871600	94871600	94871600	94451500	94978600	89819700	90499300
	GNRH2 mRNA	4.75888	4.80647	5.23476	5.71065	6.66241	7.61416	8.56591	9.51765	19.0346	47.5824	95.1584	475.816
	GNRHR mRNA	1	1	1	1	1	1	1	1	1	1	1	1
	H19 mRNA	1.75517	1.77272	1.93069	2.1062	2.45724	2.80827	3.1593	3.51034	7.02068	17.5517	35.1034	175.517
	HAS2 mRNA	1.85286	1.86157	1.94682	2.0318	2.19415	2.36047	2.52463	2.68701	4.28336	8.9957	15.7957	71.2755
	HBG1 mRNA	3.12111	3.11978	3.10853	3.10678	3.05686	3.0199	2.98164	2.94281	2.58619	1.87947	1.35788	0.653759
	HIST1H2AD mRNA	1.75517	1.77272	1.93069	2.1062	2.45724	2.80827	3.1593	3.51034	7.02068	17.5517	35.1034	175.517
	HLADRA mRNA	1.87574	1.87525	1.87124	1.86557	1.85711	1.8484	1.84012	1.83226	1.77127	1.70253	1.71254	2.17503
	HLADRB1 mRNA	0.0677967	0.0690688	0.0799749	0.0972676	0.127676	0.16508	0.207029	0.253464	0.942414	5.72565	21.6283	408.931
	hsamir132 mRNA	0.0668319	0.0680996	0.0789986	0.0962261	0.127019	0.16423	0.205963	0.252159	0.939976	5.72565	21.6283	408.931
	hsamir17 mRNA	2.12517	2.12806	2.15364	2.18227	2.23842	2.29344	2.34756	2.40088	2.89809	4.28415	6.41328	21.8045
	HSP90AA1 mRNA	2.19698	2.19698	2.19698	2.19698	2.19698	2.19698	2.19698	2.19698	2.19698	2.19698	2.19698	2.19698
	HTT mRNA	1.59837	1.59837	1.59824	1.59796	1.59837	1.59837	1.59837	1.59837	1.59775	1.59754	1.59757	1.59694
	ICAM1 mRNA	4.75888	4.80647	5.23476	5.71065	6.66241	7.61416	8.56591	9.51765	19.0346	47.5824	95.1584	475.816
	ID1 mRNA	0.614924	0.621074	0.677995	0.739924	0.860894	0.983879	1.10686	1.22985	2.4759	6.16161	12.462	61.5555
	ID2 mRNA	0.298064	0.298089	0.296881	0.300778	0.299287	0.300002	0.300751	0.301522	0.306161	0.329551	0.348937	0.380012
	IFI6 mRNA	1.67041	1.67041	1.67041	1.67041	1.67041	1.67041	1.67041	1.67041	1.67041	1.67041	1.67041	1.67041
	IFNB1 mRNA	1.85254	1.85946	1.92659	1.99511	2.12439	2.25724	2.38849	2.5184	3.7885	7.5294	12.9404	56.9595
	IFNG mRNA	1.82778	1.83576	1.91335	1.99178	2.14087	2.29365	2.44454	2.59384	4.0587	8.38213	14.6673	65.4763
	IGF2 mRNA	1.8911	1.89058	1.88607	1.88027	1.87075	1.86103	1.85164	1.84257	1.7655	1.62572	1.50711	1.19564
	IGFBP1 mRNA	0.434604	0.436844	0.456414	0.478047	0.523133	0.566756	0.61007	0.653133	1.07087	2.30625	4.28699	19.945
	IGFBP6 mRNA	3.86321	3.86321	3.85416	3.86557	3.86319	3.86318	3.86318	3.86317	3.85679	3.82099	3.85817	3.73397
	IGHA1 mRNA	0.568049	0.570776	0.596702	0.624358	0.674734	0.726622	0.77779	0.828364	1.33133	2.78574	5.13557	25.1278
	IGHE mRNA	1	1	1	1	1	1	1	1	1	1	1	1
	IKBKE mRNA	4.75888	4.80647	5.23476	5.71065	6.66241	7.61416	8.56591	9.51765	19.0346	47.5824	95.1584	475.816
	IL12A mRNA	1	1	1	1	1	1	1	1	1	1	1	1
	IL12B mRNA	1.82778	1.83576	1.91335	1.99178	2.14087	2.29365	2.44454	2.59384	4.0587	8.38213	14.6673	65.4763
	IL1RN mRNA	4.75888	4.80647	5.23476	5.71065	6.66241	7.61416	8.56591	9.51765	19.0346	47.5824	95.1584	475.816
	IL2 mRNA	1.82778	1.83576	1.91335	1.99178	2.14087	2.29365	2.44454	2.59384	4.0587	8.38213	14.6673	65.4763
	IL21 mRNA	21.7673	22.1411	25.5795	29.7067	38.2815	47.5636	57.3946	67.6923	184.112	531.725	891.617	1609.8
	IL28B mRNA	3.28993	3.32102	3.612	3.90147	4.53266	5.15368	5.77455	6.39532	12.6609	31.3435	62.3478	308.005
	IL29 mRNA	3.28993	3.32102	3.612	3.90147	4.53266	5.15368	5.77455	6.39532	12.6609	31.3435	62.3478	308.005
	IL2RA mRNA	1.82778	1.83576	1.91335	1.99178	2.14087	2.29365	2.44454	2.59384	4.0587	8.38213	14.6673	65.4763
	IL4R mRNA	1	1	1	1	1	1	1	1	1	1	1	1
	IL6 mRNA	1.78236	1.78861	1.8482	1.91078	2.02805	2.14807	2.26664	2.38396	3.52486	6.88364	11.7749	50.9327
	IL8 mRNA	4.63649	4.68106	5.08286	5.52728	6.41843	7.30888	8.19912	9.08921	17.9951	44.6421	89.2941	443.696
	ING2 mRNA	1.85286	1.86157	1.94682	2.0318	2.19415	2.36047	2.52463	2.68701	4.28336	8.9957	15.7957	71.2755
	INS mRNA	0.0671105	0.0683769	0.0794025	0.0967884	0.127682	0.165088	0.207039	0.253477	0.939806	5.72565	21.6283	408.931
	IRF1 mRNA	11.5022	11.5237	11.6419	11.7983	12.3322	12.7256	13.1063	13.4751	16.5062	22.6968	26.8817	38.1351
	IRF4 mRNA	1.72502	1.73241	1.80505	1.87596	2.01492	2.15643	2.29619	2.4345	3.79472	7.78863	13.6326	60.8201
	IRF7 mRNA	16.5612	16.7181	18.0675	19.6274	22.7284	25.7288	28.6756	31.57	57.5692	114.265	161.076	253.788
	IRS2 mRNA	0.839558	0.847954	0.923514	1.00747	1.17538	1.34329	1.5112	1.67912	3.35823	8.39558	16.7912	83.9558
	ISG15 mRNA	21.7673	22.1411	25.5795	29.7067	38.2815	47.5636	57.3946	67.6923	184.112	531.725	891.617	1609.8
	JAG1 mRNA	20.9959	20.9959	20.9959	20.9959	20.9959	20.9959	20.9959	20.9959	20.9959	20.9959	20.9959	20.9959
	JUP mRNA	3.86321	3.86321	3.85416	3.86557	3.86319	3.86318	3.86318	3.86317	3.85679	3.82099	3.85817	3.73397
	KIR3DL1 mRNA	1.55335	1.55485	1.56853	1.58335	1.61202	1.64062	1.6688	1.69661	1.96449	2.70255	3.72797	11.8831
	KLF2 mRNA	0.239308	0.239308	0.239308	0.239308	0.239308	0.239308	0.239308	0.239308	0.239308	0.239308	0.239308	0.239308
	KLK3 mRNA	12.5664	12.5988	12.8997	13.177	13.6519	14.075	14.4424	14.7654	16.6876	18.6218	19.5836	20.6494
	LEP mRNA	0.298064	0.298089	0.296881	0.300778	0.299287	0.300002	0.300751	0.301522	0.306161	0.329551	0.348937	0.380012
	LOR mRNA	1.52978	1.52979	1.52995	1.53	1.53036	1.53071	1.5311	1.53152	1.53742	1.56604	1.6297	2.11481
	MAP3K5 mRNA	0.635207	0.637679	0.662426	0.684774	0.732675	0.780526	0.827919	0.874924	1.33004	2.71614	4.67892	22.34
	MBP mRNA	4.75888	4.80647	5.23476	5.71065	6.66241	7.61416	8.56591	9.51765	19.0346	47.5824	95.1584	475.816
	MEFV mRNA	4.75888	4.80647	5.23476	5.71065	6.66241	7.61416	8.56591	9.51765	19.0346	47.5824	95.1584	475.816
	MITF mRNA	36.2241	36.3222	38.7615	36.5972	40.1345	42.0705	43.9899	45.8915	66.5953	122.389	210.259	1201.48
	MMP13 mRNA	0.868756	0.868756	0.868756	0.868756	0.868756	0.868756	0.868756	0.868756	0.868756	0.868756	0.868756	0.868756
	MUC1 mRNA	6.99189	6.98688	6.92859	6.97098	6.75013	6.61107	6.46724	6.32149	4.99924	2.58726	1.12944	0.0725134
	MUC2 mRNA	4.75888	4.80647	5.23476	5.71065	6.66241	7.61416	8.56591	9.51765	19.0346	47.5824	95.1584	475.816
	MUC5B mRNA	1.87602	1.88418	1.96421	2.04316	2.19625	2.35265	2.50718	2.66015	4.1671	8.6285	15.1214	67.9795
	NFKB1 mRNA	1.31795	1.31795	1.32032	1.3191	1.31793	1.31791	1.31789	1.31786	1.32015	1.31774	1.30947	1.26901
	NFKB2 mRNA	4.75888	4.80647	5.23476	5.71065	6.66241	7.61416	8.56591	9.51765	19.0346	47.5824	95.1584	475.816
	NFKBIA mRNA	2.18131	2.18131	2.18131	2.18131	2.18131	2.18131	2.18131	2.18131	2.18131	2.18131	2.18131	2.18131
	NHLH1 mRNA	3.86321	3.86321	3.85416	3.86557	3.86319	3.86318	3.86318	3.86317	3.85679	3.82099	3.85817	3.73397
	NOP16 mRNA	2.19698	2.19698	2.19698	2.19698	2.19698	2.19698	2.19698	2.19698	2.19698	2.19698	2.19698	2.19698
	NOS2 mRNA	13.1185	13.301	15.0363	16.8498	20.8105	24.914	29.1558	33.5172	82.1598	246.202	556.964	3012.89
	NOS3 mRNA	0.530527	0.530528	0.530534	0.530553	0.53054	0.530548	0.530557	0.530566	0.530654	0.530948	0.531291	0.531495
	NQO1 mRNA	4.75888	4.80647	5.23476	5.71065	6.66241	7.61416	8.56591	9.51765	19.0346	47.5824	95.1584	475.816
	NR0B2 mRNA	3.32861	3.32861	3.32861	3.32861	3.32861	3.32861	3.32861	3.32861	3.32861	3.32861	3.32861	3.32861
	NR2C2 mRNA	0.839558	0.847954	0.923514	1.00747	1.17538	1.34329	1.5112	1.67912	3.35823	8.39558	16.7912	83.9558
	NR3C1 mRNA	1.30627	1.30627	1.30667	1.30586	1.30627	1.30627	1.30627	1.30627	1.30617	1.30592	1.30573	1.30319
	ODC1 mRNA	2.21145	2.21145	2.21136	2.21148	2.21145	2.21145	2.21145	2.21145	2.21132	2.21135	2.21137	2.21122
	OPRM1 mRNA	4.75888	4.80647	5.23476	5.71065	6.66241	7.61416	8.56591	9.51765	19.0346	47.5824	95.1584	475.816
	OPTN mRNA	4.75888	4.80647	5.23476	5.71065	6.66241	7.61416	8.56591	9.51765	19.0346	47.5824	95.1584	475.816
	PADI3 mRNA	1.8911	1.89058	1.88607	1.88027	1.87075	1.86103	1.85164	1.84257	1.7655	1.62572	1.50711	1.19564
	PAX3 mRNA	17.7113	17.8884	19.4825	21.2536	24.7959	28.3381	31.8804	35.4227	70.8453	177.113	354.227	1771.13
	PBX1 mRNA	2.18131	2.18131	2.18131	2.18131	2.18131	2.18131	2.18131	2.18131	2.18131	2.18131	2.18131	2.18131
	PCNA mRNA	1.17937	1.17937	1.17894	1.18078	1.17937	1.17937	1.17937	1.17937	1.17816	1.17655	1.17674	1.17641
	PDE6B mRNA	1.8911	1.89058	1.88607	1.88027	1.87075	1.86103	1.85164	1.84257	1.7655	1.62572	1.50711	1.19564
	PENK mRNA	0.117974	0.118049	0.118051	0.120637	0.121216	0.122987	0.12483	0.12673	0.145936	0.217022	0.333665	1.39448
	PIGR mRNA	3.72736	3.75295	3.98251	4.24426	4.73929	5.23862	5.73489	6.22874	11.0747	25.6124	49.2891	233.087
	PIM1 mRNA	1	1	1	1	1	1	1	1	1	1	1	1
	PLAT mRNA	0.117974	0.118049	0.118051	0.120637	0.121216	0.122987	0.12483	0.12673	0.145936	0.217022	0.333665	1.39448
	PLAU mRNA	0.119061	0.119061	0.118368	0.120152	0.119059	0.119058	0.119057	0.119056	0.117903	0.119444	0.11946	0.116639
	POLB mRNA	0.119061	0.119061	0.118368	0.120152	0.119059	0.119058	0.119057	0.119056	0.117903	0.119444	0.11946	0.116639
	PPARG mRNA	0.425929	0.425929	0.423844	0.4244	0.425929	0.425929	0.425929	0.425929	0.421418	0.423882	0.424583	0.424286
	PPARGC1A mRNA	0.239308	0.239308	0.239308	0.239308	0.239308	0.239308	0.239308	0.239308	0.239308	0.239308	0.239308	0.239308
	PRDX3 mRNA	0.839558	0.847954	0.923514	1.00747	1.17538	1.34329	1.5112	1.67912	3.35823	8.39558	16.7912	83.9558
	PRF1 mRNA	1	1	1	1	1	1	1	1	1	1	1	1
	PROX1 mRNA	19.3432	19.6238	22.307	25.1133	31.2358	37.6186	44.2352	51.0534	127.851	387.629	895.406	4702.57
	PSEN1 mRNA	0.0669872	0.0682578	0.0792536	0.0966032	0.127344	0.164651	0.20649	0.252805	0.939949	5.72565	21.6283	408.931
	PTCH1 mRNA	27.3898	27.3898	27.3899	27.3897	27.3898	27.3898	27.3898	27.3898	27.3898	27.3896	27.39	27.3894
	PTH mRNA	0.0653486	0.0666014	0.0775064	0.0945984	0.124892	0.16148	0.202514	0.247937	0.931102	5.72565	21.6283	408.931
	PTHLH mRNA	0.868756	0.868756	0.868756	0.868756	0.868756	0.868756	0.868756	0.868756	0.868756	0.868756	0.868756	0.868756
	PTK2 mRNA	4.74363	4.79106	5.21696	5.69189	6.64106	7.58976	8.53846	9.48715	18.9684	47.4334	94.863	474.758
	PTPN6 mRNA	4.75888	4.80647	5.23476	5.71065	6.66241	7.61416	8.56591	9.51765	19.0346	47.5824	95.1584	475.816
	PTPRO mRNA	1.75517	1.77272	1.93069	2.1062	2.45724	2.80827	3.1593	3.51034	7.02068	17.5517	35.1034	175.517
	PUMA mRNA	20.9959	20.9959	20.9959	20.9959	20.9959	20.9959	20.9959	20.9959	20.9959	20.9959	20.9959	20.9959
	RB1 mRNA	1.13717	1.1477	1.24772	1.34347	1.55754	1.76725	1.97676	2.18612	4.27835	10.7186	20.6614	104.474
	RBL2 mRNA	0.340199	0.340199	0.340199	0.340199	0.340199	0.340199	0.340199	0.340199	0.340199	0.340199	0.340199	0.340199
	REL mRNA	1.13575	1.13575	1.13575	1.13575	1.13573	1.13572	1.1357	1.13567	1.13506	1.13089	1.12108	1.08095
	REN mRNA	1.53443	1.53443	1.53443	1.53443	1.53443	1.53443	1.53443	1.53443	1.53443	1.53443	1.53443	1.53443
	RORA mRNA	0.298064	0.298089	0.296881	0.300778	0.299287	0.300002	0.300751	0.301522	0.306161	0.329551	0.348937	0.380012
	RPL10 mRNA	0.0668941	0.0681629	0.0790713	0.0962583	0.126666	0.163707	0.205307	0.251356	0.940046	5.72565	21.6283	408.931
	S100P mRNA	1	1	1	1	1	1	1	1	1	1	1	1
	SELE mRNA	0.119061	0.119061	0.118368	0.120152	0.119059	0.119058	0.119057	0.119056	0.117903	0.119444	0.11946	0.116639
	SERPINA3 mRNA	4.75888	4.80647	5.23476	5.71065	6.66241	7.61416	8.56591	9.51765	19.0346	47.5824	95.1584	475.816
	SERPINE1 mRNA	1.69755	1.69755	1.70298	1.69985	1.69755	1.69755	1.69755	1.69755	1.70405	1.70484	1.7063	1.7106
	SLC25A3 mRNA	0.0682656	0.0695604	0.0806761	0.0981984	0.128818	0.166557	0.208881	0.255732	0.946806	5.72565	21.6283	408.931
	SMAD7 mRNA	0.868756	0.868756	0.868756	0.868756	0.868756	0.868756	0.868756	0.868756	0.868756	0.868756	0.868756	0.868756
	SOD2 mRNA	0.839558	0.847954	0.923514	1.00747	1.17538	1.34329	1.5112	1.67912	3.35823	8.39558	16.7912	83.9558
	SOX9 mRNA	3.86321	3.86321	3.85416	3.86557	3.86319	3.86318	3.86318	3.86317	3.85679	3.82099	3.85817	3.73397
	SPP1 mRNA	1.85286	1.86157	1.94682	2.0318	2.19415	2.36047	2.52463	2.68701	4.28336	8.9957	15.7957	71.2755
	SST mRNA	1.53443	1.53443	1.53443	1.53443	1.53443	1.53443	1.53443	1.53443	1.53443	1.53443	1.53443	1.53443
	STAT4 mRNA	1.85286	1.86157	1.94682	2.0318	2.19415	2.36047	2.52463	2.68701	4.28336	8.9957	15.7957	71.2755
	STMN1 mRNA	1.0097	1.0097	1.0097	1.0097	1.0097	1.0097	1.0097	1.0097	1.0097	1.0097	1.0097	1.0097
	TAC1 mRNA	1.85286	1.86157	1.94682	2.0318	2.19415	2.36047	2.52463	2.68701	4.28336	8.9957	15.7957	71.2755
	TAP1 mRNA	3.78671	3.81896	4.1086	4.42958	5.0736	5.71533	6.35634	6.99682	13.3622	32.4753	64.3102	309.336
	TERT mRNA	3.12776	3.12847	3.12338	3.14007	3.15561	3.16934	3.18296	3.19648	3.31424	3.73007	4.23205	8.15645
	TFF1 mRNA	4.75888	4.80647	5.23476	5.71065	6.66241	7.61416	8.56591	9.51765	19.0346	47.5824	95.1584	475.816
	TGFA mRNA	1.8911	1.89058	1.88607	1.88027	1.87075	1.86103	1.85164	1.84257	1.7655	1.62572	1.50711	1.19564
	TGFB2 mRNA	1.13515	1.13803	1.16374	1.19027	1.24794	1.30293	1.35718	1.41078	1.93108	3.37316	5.60529	22.7446
	TGFB3 mRNA	0.868756	0.868756	0.868756	0.868756	0.868756	0.868756	0.868756	0.868756	0.868756	0.868756	0.868756	0.868756
	TLR2 mRNA	4.75888	4.80647	5.23476	5.71065	6.66241	7.61416	8.56591	9.51765	19.0346	47.5824	95.1584	475.816
	TNC mRNA	0.868756	0.868756	0.868756	0.868756	0.868756	0.868756	0.868756	0.868756	0.868756	0.868756	0.868756	0.868756
	TNF mRNA	1.81691	1.82484	1.90203	1.97974	2.12795	2.27974	2.42964	2.57797	4.03333	8.32863	14.5693	65.0229
	TNFRSF1B mRNA	0.839558	0.847954	0.923514	1.00747	1.17538	1.34329	1.5112	1.67912	3.35823	8.39558	16.7912	83.9558
	TNFSF10 mRNA	0.839558	0.847954	0.923514	1.00747	1.17538	1.34329	1.5112	1.67912	3.35823	8.39558	16.7912	83.9558
	TNFSF11 mRNA	1.75517	1.77272	1.93069	2.1062	2.45724	2.80827	3.1593	3.51034	7.02068	17.5517	35.1034	175.517
	TP73 mRNA	2.96474	2.98394	3.14675	3.35487	3.72241	4.09542	4.4657	4.83378	8.45019	19.0738	36.7063	177.275
	Transferrin mRNA	0.298064	0.298089	0.296881	0.300778	0.299287	0.300002	0.300751	0.301522	0.306161	0.329551	0.348937	0.380012
	TRH mRNA	0.0666416	0.0679056	0.0787758	0.0958868	0.126182	0.163028	0.204455	0.250313	0.934071	5.72565	21.6283	408.931
	TSC22D3 mRNA	0.839558	0.847954	0.923514	1.00747	1.17538	1.34329	1.5112	1.67912	3.35823	8.39558	16.7912	83.9558
	TYR mRNA	1.08583	1.08583	1.07952	1.09595	1.08584	1.08584	1.08584	1.08584	1.0756	1.09123	1.09166	1.07262
	TYRP1 mRNA	1.08583	1.08583	1.07952	1.09595	1.08584	1.08584	1.08584	1.08584	1.0756	1.09123	1.09166	1.07262
	U4 mRNA	0.0665857	0.067816	0.078536	0.0955766	0.125778	0.162562	0.203871	0.249598	0.931102	5.72565	21.6283	408.931
	VCAM1 mRNA	1.85286	1.86157	1.94682	2.0318	2.19415	2.36047	2.52463	2.68701	4.28336	8.9957	15.7957	71.2755
	VEGFA mRNA	1.46937	1.46905	1.45851	1.45981	1.45357	1.44422	1.43443	1.42443	1.32603	1.13728	0.996162	0.80135
	VIP mRNA	0.117974	0.118049	0.118051	0.120637	0.121216	0.122987	0.12483	0.12673	0.145936	0.217022	0.333665	1.39448
	VPREB1 mRNA	3.32861	3.32861	3.32861	3.32861	3.32861	3.32861	3.32861	3.32861	3.32861	3.32861	3.32861	3.32861
	YBX1 mRNA	2.19698	2.19698	2.19698	2.19698	2.19698	2.19698	2.19698	2.19698	2.19698	2.19698	2.19698	2.19698
	ZFP36 mRNA	0.868756	0.868756	0.868756	0.868756	0.868756	0.868756	0.868756	0.868756	0.868756	0.868756	0.868756	0.868756

## Sheet: Table S11D
	Table S11 Output of the modeling system. (D) Output of the modeling system for the in silico down-regulation of miRNA-1 in the tumor tissue of patient 7. Ratios to normal of all mRNA model components are shown.
	component	tumor	down1.01	down1.1	down1.2	down1.4	down1.6	down1.8	down2	down4	down10	down20	down100
	ABCB1 mRNA	0.808293	0.808293	0.808293	0.808293	0.808293	0.808293	0.808293	0.808293	0.808293	0.808293	0.808293	0.808293
	ABCC2 mRNA	1	1	1	1	1	1	1	1	1	1	1	1
	ABCG2 mRNA	2.46066	2.46066	2.46066	2.46066	2.46066	2.46066	2.46066	2.46066	2.46066	2.46066	2.46066	2.46066
	ACACB mRNA	0.654226	0.654226	0.654226	0.654226	0.654226	0.654226	0.654226	0.654226	0.654226	0.654226	0.654226	0.654226
	ACTG2 mRNA	3572350	3590750	3751000	3873140	4177240	4500190	4747180	4972650	6490840	8144500	9101280	10512100
	ADA mRNA	19999500	19999500	19999500	19927800	19927800	20051800	19999500	19999500	19999500	19651900	19999200	20396500
	ADRB2 mRNA	80.5676	82.0978	96.5666	112.707	151.753	200.483	250.667	307.672	1186.11	6680.72	26874.3	525482
	ALAS2 mRNA	0.635732	0.635731	0.635722	0.635711	0.635687	0.635658	0.635629	0.635597	0.635202	0.633719	0.630982	0.611703
	ALDOC mRNA	6.15715e-09	6.15715e-09	6.15715e-09	6.17075e-09	6.17075e-09	6.14702e-09	6.15715e-09	6.15715e-09	6.15715e-09	6.15056e-09	6.25132e-09	6.09734e-09
	ALOX15 mRNA	1	1	1	1	1	1	1	1	1	1	1	1
	ALOX5AP mRNA	0.495797	0.497642	0.51413	0.53303	0.568926	0.602897	0.63715	0.671067	0.994657	1.90757	3.40756	14.8182
	AMHR2 mRNA	0.822829	0.822828	0.822818	0.822807	0.82278	0.822749	0.822718	0.822683	0.822261	0.820655	0.817744	0.797017
	APH-1 mRNA	3.89171	3.89243	3.89881	3.97589	3.98945	3.96569	3.94407	3.95553	4.04272	4.17868	4.36163	4.30162
	AR mRNA	0.51853	0.523605	0.569255	0.619746	0.72093	0.822308	0.923076	1.0239	2.02919	5.03538	10.0388	50.0447
	ATF2 mRNA	36.4213	36.4213	36.4214	36.9778	36.9777	36.7118	36.421	36.4207	36.4162	36.3386	37.063	35.6892
	ATF3 mRNA	36.4213	36.4213	36.4214	36.9778	36.9777	36.7118	36.421	36.4207	36.4162	36.3386	37.063	35.6892
	BACE1 mRNA	3.89171	3.89243	3.89881	3.97589	3.98945	3.96569	3.94407	3.95553	4.04272	4.17868	4.36163	4.30162
	BAX mRNA	0.883454	0.885986	0.90855	0.934429	0.983521	1.03056	1.07358	1.11817	1.52963	2.69371	4.46703	17.05
	BCL2A1 mRNA	0.523533	0.523533	0.523533	0.524862	0.524862	0.52424	0.523533	0.523533	0.523533	0.526492	0.526003	0.515668
	BCL3 mRNA	2.46066	2.46066	2.46066	2.46066	2.46066	2.46066	2.46066	2.46066	2.46066	2.46066	2.46066	2.46066
	BCL6 mRNA	289450000	289450000	289450000	291256000	291256000	287405000	289450000	289450000	289450000	286462000	287294000	289293000
	BDKRB1 mRNA	0.635732	0.635731	0.635722	0.635711	0.635687	0.635658	0.635629	0.635597	0.635202	0.633719	0.630982	0.611703
	BIK mRNA	0.367677	0.370077	0.391608	0.422529	0.470754	0.508938	0.556024	0.602336	1.05813	2.43437	4.73559	21.5509
	BIRC1 mRNA	5.50487e-09	5.50487e-09	5.50487e-09	5.51279e-09	5.51279e-09	5.50607e-09	5.50487e-09	5.50487e-09	5.50487e-09	5.53466e-09	5.60539e-09	5.50563e-09
	BMI1 mRNA	353425000	356960000	388768000	428922000	500410000	570742000	636166000	706851000	1413700000	3583150000	7232530000	34093200000
	BRD7 mRNA	1.2303	1.2303	1.2303	1.2303	1.2303	1.2303	1.2303	1.2303	1.2303	1.2303	1.2303	1.2303
	CAD mRNA	1.2303	1.2303	1.2303	1.2303	1.2303	1.2303	1.2303	1.2303	1.2303	1.2303	1.2303	1.2303
	CCL19 mRNA	0.700964	0.705135	0.742559	0.783767	0.866252	0.946902	1.02882	1.10958	1.907	4.25364	8.22501	39.3813
	CCL2 mRNA	0.547532	0.549316	0.565283	0.584139	0.619001	0.651907	0.684983	0.718096	1.0349	1.93042	3.40081	14.5735
	CCL4 mRNA	486504000	486526000	486723000	486952000	487380000	485943000	488226000	488646000	492648000	492592000	519980000	570913000
	CCL5 mRNA	0.498557	0.500401	0.516887	0.535764	0.571665	0.605694	0.639935	0.67387	0.9978	1.91287	3.41888	14.9186
	CCNA2 mRNA	4574.51	4574.54	4574.9	4738.37	4739.35	4701.1	4578.57	4579.89	4598.56	4903.26	5111.01	6719.29
	CCNE1 mRNA	351032000	354543000	386136000	425191000	496057000	566230000	631858000	702065000	1404130000	3562940000	7116370000	34373400000
	CD1A mRNA	1157440000	1157440000	1157440000	1139610000	1139610000	1177070000	1157440000	1157440000	1157440000	1152360000	1135930000	1129090000
	CD40 mRNA	1685550	1695030	1780410	1893740	2084160	2377890	2447440	2639940	4624350	11573700	23302200	90565500
	CDC25A mRNA	1.29101	1.29207	1.30158	1.31516	1.33633	1.35504	1.37346	1.39341	1.58327	2.13419	2.95484	8.58768
	CDK1 mRNA	0.483693	0.483693	0.483693	0.483693	0.483693	0.483693	0.483693	0.483693	0.483693	0.483693	0.483693	0.483693
	CDKN1B mRNA	1.71305	1.71934	1.77559	1.83057	1.95208	2.07117	2.19671	2.31321	3.43075	6.59829	11.7127	51.9947
	CDKN2A mRNA	387547000	391423000	426302000	471337000	549893000	624014000	697585000	775095000	1550190000	3930380000	7897050000	38071100000
	CDKN2B mRNA	1.2303	1.2303	1.2303	1.2303	1.2303	1.2303	1.2303	1.2303	1.2303	1.2303	1.2303	1.2303
	CDKN2C mRNA	3.36266	3.36431	3.37916	3.39519	3.42783	3.4597	3.49304	3.52509	3.83648	4.71525	6.04634	16.0656
	CFTR mRNA	80.2441	81.801	96.4581	112.14	150.99	199.858	249.299	305.982	1179.39	6578.01	26629.9	516098
	CGA mRNA	177.997	177.998	178.011	178.045	178.079	181.22	178.144	178.191	178.866	182.788	186.223	244.938
	CIITA mRNA	1146930000	1146930000	1146930000	1133560000	1133560000	1159760000	1146930000	1146930000	1146930000	1142690000	1137950000	1119290000
	CMYC mRNA	0.79489	0.796678	0.812672	0.830869	0.865533	0.900751	0.932443	0.965489	1.27913	2.1528	3.50837	14.0863
	COL1A2 mRNA	0.492337	0.494095	0.509814	0.527904	0.562186	0.594505	0.627292	0.659719	0.969402	1.8434	3.2799	14.1886
	COL7A1 mRNA	0.422843	0.422843	0.422843	0.422843	0.422843	0.422843	0.422843	0.422843	0.422843	0.422843	0.422843	0.422843
	CP mRNA	7.05621	7.0575	7.06907	7.21291	7.23751	7.19246	7.15114	7.17192	7.33	7.57803	7.91274	7.77881
	CRH mRNA	79.6586	81.1715	95.3862	111.344	149.658	196.851	245.586	300.794	1163.87	6550.27	26284.3	517173
	CRMP1 mRNA	0.432456	0.432456	0.432456	0.432456	0.432456	0.432456	0.432456	0.432456	0.432456	0.432432	0.432157	0.420891
	CRP mRNA	2.82033	2.81944	2.81153	2.80073	2.78426	2.77289	2.75589	2.74205	2.64198	2.52094	2.46453	2.41155
	CXCR4 mRNA	1.2303	1.2303	1.2303	1.2303	1.2303	1.2303	1.2303	1.2303	1.2303	1.2303	1.2303	1.2303
	CYBA mRNA	0.649101	0.655592	0.714011	0.778921	0.908741	1.03856	1.16838	1.2982	2.5964	6.49099	12.9818	64.9011
	CYC1 mRNA	397375000	401348000	437112000	479127000	558981000	639638000	715274000	794749000	1589500000	4009690000	8021250000	38601500000
	CYP11B1 mRNA	1038690000	1038690000	1038690000	1035600000	1035600000	1051190000	1038690000	1038690000	1038690000	1047420000	1041360000	1042420000
	CYP19A1 mRNA	1110220000	1110220000	1110220000	1098910000	1098910000	1116640000	1110220000	1110220000	1110220000	1087510000	1108420000	1099020000
	CYR61 mRNA	0.422843	0.422843	0.422843	0.422843	0.422843	0.422843	0.422843	0.422843	0.422843	0.422843	0.422843	0.422843
	DBF4 mRNA	385167000	389019000	423684000	464025000	541363000	619465000	693301000	770334000	1540670000	3908560000	7764100000	3.7271e+10
	DBH mRNA	82.7632	84.3521	99.2949	115.941	155.899	205.15	255.833	313.345	1218.09	6876.93	27718.3	537817
	DDC mRNA	6.56815e-09	6.56815e-09	6.56815e-09	6.64845e-09	6.64845e-09	6.55942e-09	6.56815e-09	6.56815e-09	6.56815e-09	6.65078e-09	6.66298e-09	6.57528e-09
	DDX18 mRNA	1.2303	1.2303	1.2303	1.2303	1.2303	1.2303	1.2303	1.2303	1.2303	1.2303	1.2303	1.2303
	DEFB4 mRNA	0.649101	0.655592	0.714011	0.778921	0.908741	1.03856	1.16838	1.2982	2.5964	6.49099	12.9818	64.9011
	DIO2 mRNA	0.649101	0.655592	0.714011	0.778921	0.908741	1.03856	1.16838	1.2982	2.5964	6.49099	12.9818	64.9011
	DIRAS3 mRNA	0.724368	0.725678	0.737413	0.753024	0.778733	0.795679	0.826014	0.850641	1.0868	1.73593	2.81511	10.7646
	DUSP4 mRNA	388398000	392282000	427238000	465355000	542915000	624149000	699116000	776796000	1553590000	3895370000	7818490000	38322600000
	E2F6 mRNA	412171000	416293000	453388000	495355000	577914000	667219000	741908000	824342000	1648680000	4149050000	8342830000	39778100000
	EGR1 mRNA	40853300	40853700	40857300	42086600	42096400	42613300	40894200	40907500	41094300	44211500	45135800	59224800
	ELN mRNA	0.422843	0.422843	0.422843	0.422843	0.422843	0.422843	0.422843	0.422843	0.422843	0.422843	0.422843	0.422843
	EPO mRNA	0.532067	0.532084	0.532239	0.531888	0.532208	0.53413	0.533326	0.533599	0.535682	0.539307	0.542306	0.539199
	ERBB2 mRNA	1.11176	1.11177	1.11181	1.11127	1.11139	1.11427	1.11226	1.11242	1.11467	1.12631	1.15005	1.33831
	ESR1 mRNA	0.838997	0.850088	0.952014	1.06631	1.31408	1.5832	1.8681	2.16824	6.03624	26.1041	85.6831	1612.27
	FAS mRNA	0.432456	0.432456	0.432456	0.432456	0.432456	0.432456	0.432456	0.432456	0.432456	0.432432	0.432157	0.420891
	FASLG mRNA	0.500011	0.505011	0.550012	0.600013	0.700015	0.800017	0.900019	1.00002	2.00004	5.00011	10.0002	50.0011
	FBLN5 mRNA	0.422843	0.422843	0.422843	0.422843	0.422843	0.422843	0.422843	0.422843	0.422843	0.422843	0.422843	0.422843
	FCER2 mRNA	1	1	1	1	1	1	1	1	1	1	1	1
	FCGR1A mRNA	81.639	81.3719	79.0199	76.5219	71.9089	67.9493	63.9883	60.6429	40.8463	27.3919	26.0537	49.7608
	FCGR1C mRNA	1	1	1	1	1	1	1	1	1	1	1	1
	FN1 mRNA	0.661864	0.66836	0.726824	0.791652	0.921556	1.05171	1.18149	1.3114	2.61087	6.5139	13.0293	65.3363
	FOS mRNA	29.3789	29.3977	29.5513	29.63	29.832	30.7738	30.0944	30.1177	29.2242	25.0979	21.0521	11.1656
	FSTL3 mRNA	0.649101	0.655592	0.714011	0.778921	0.908741	1.03856	1.16838	1.2982	2.5964	6.49099	12.9818	64.9011
	Furin mRNA	3.89171	3.89243	3.89881	3.97589	3.98945	3.96569	3.94407	3.95553	4.04272	4.17868	4.36163	4.30162
	G6PC mRNA	0.625387	0.628429	0.655667	0.68593	0.745097	0.803483	0.861366	0.918729	1.47568	3.06971	5.69096	26.5748
	GADD45B mRNA	387549000	391424000	426304000	469690000	547972000	620922000	697588000	775098000	1550200000	3912650000	7874250000	37427600000
	GAPDH mRNA	0.775721	0.775723	0.775741	0.775658	0.775696	0.775916	0.775873	0.775906	0.776167	0.776608	0.776796	0.77469
	GBP1 mRNA	1562530	1571330	1650470	1745390	1920900	2196930	2268820	2447270	4286850	10678800	21562500	84047600
	GFAP mRNA	0.635732	0.635731	0.635722	0.635711	0.635687	0.635658	0.635629	0.635597	0.635202	0.633719	0.630982	0.611703
	GJA1 mRNA	3.47081	3.47081	3.47081	3.47081	3.47081	3.47081	3.47081	3.47081	3.47081	3.47081	3.47081	3.47081
	GLI1 mRNA	0.169073	0.169073	0.169073	0.169032	0.169032	0.169048	0.169073	0.169073	0.169073	0.169013	0.168981	0.169241
	GNAI2 mRNA	0.649101	0.655592	0.714011	0.778921	0.908741	1.03856	1.16838	1.2982	2.5964	6.49099	12.9818	64.9011
	GNRH1 mRNA	6.09658e-09	6.09658e-09	6.09658e-09	6.17301e-09	6.17301e-09	6.08186e-09	6.09658e-09	6.09658e-09	6.09658e-09	6.21738e-09	6.17895e-09	6.18929e-09
	GNRH2 mRNA	0.649101	0.655592	0.714011	0.778921	0.908741	1.03856	1.16838	1.2982	2.5964	6.49099	12.9818	64.9011
	GNRHR mRNA	1	1	1	1	1	1	1	1	1	1	1	1
	H19 mRNA	344979000	348428000	379477000	415314000	484533000	556305000	620962000	689957000	1379910000	3467320000	7025730000	33595200000
	HAS2 mRNA	0.495797	0.497642	0.51413	0.53303	0.568926	0.602897	0.63715	0.671067	0.994657	1.90757	3.40756	14.8182
	HBG1 mRNA	1.24643	1.24494	1.23171	1.21439	1.18719	1.17034	1.14041	1.11809	0.95968	0.772544	0.683384	0.592598
	HIST1H2AD mRNA	380061000	383861000	418067000	458335000	534724000	610560000	684109000	760121000	1520240000	3824420000	7649790000	36920700000
	HLADRA mRNA	0.636664	0.636681	0.636844	0.637026	0.637455	0.637986	0.638508	0.639105	0.647385	0.683339	0.756197	1.20166
	HLADRB1 mRNA	81.5838	83.1166	97.6645	114.183	153.26	200.824	250.492	306.804	1184.31	6699.74	26936.3	524974
	hsamir132 mRNA	77.8789	79.3581	93.3522	108.302	145.822	193.091	240.942	295.107	1144.37	6407.73	26028.9	508609
	hsamir17 mRNA	1.4577	1.4598	1.4785	1.50097	1.54181	1.57971	1.61843	1.65694	2.0198	3.01898	4.55926	15.0629
	HSP90AA1 mRNA	1.2303	1.2303	1.2303	1.2303	1.2303	1.2303	1.2303	1.2303	1.2303	1.2303	1.2303	1.2303
	HTT mRNA	0.643598	0.643598	0.643598	0.643469	0.643469	0.643291	0.643598	0.643598	0.643598	0.642938	0.642787	0.643932
	ICAM1 mRNA	0.649101	0.655592	0.714011	0.778921	0.908741	1.03856	1.16838	1.2982	2.5964	6.49099	12.9818	64.9011
	ID1 mRNA	0.426545	0.430811	0.4692	0.512251	0.597626	0.682479	0.767782	0.853091	1.70618	4.26401	8.54417	42.581
	ID2 mRNA	3.89171	3.89243	3.89881	3.97589	3.98945	3.96569	3.94407	3.95553	4.04272	4.17868	4.36163	4.30162
	IFI6 mRNA	3.27646	3.27646	3.27646	3.27646	3.27646	3.27646	3.27646	3.27646	3.27646	3.27646	3.27646	3.27646
	IFNB1 mRNA	0.693528	0.695163	0.709809	0.728473	0.760531	0.790884	0.820259	0.850939	1.14522	1.97528	3.33003	13.5862
	IFNG mRNA	0.547532	0.549316	0.565283	0.584139	0.619001	0.651907	0.684983	0.718096	1.0349	1.93042	3.40081	14.5735
	IGF2 mRNA	0.635732	0.635731	0.635722	0.635711	0.635687	0.635658	0.635629	0.635597	0.635202	0.633719	0.630982	0.611703
	IGFBP1 mRNA	0.787095	0.790163	0.817653	0.847888	0.907697	0.968056	1.02572	1.08382	1.64814	3.26577	5.93453	27.466
	IGFBP6 mRNA	1	1	1	1	1	1	1	1	1	1	1	1
	IGHA1 mRNA	0.386098	0.388994	0.415004	0.444329	0.501868	0.558078	0.615085	0.671784	1.23404	2.93462	5.69949	28.0473
	IGHE mRNA	1	1	1	1	1	1	1	1	1	1	1	1
	IKBKE mRNA	0.649101	0.655592	0.714011	0.778921	0.908741	1.03856	1.16838	1.2982	2.5964	6.49099	12.9818	64.9011
	IL12A mRNA	1	1	1	1	1	1	1	1	1	1	1	1
	IL12B mRNA	0.547532	0.549316	0.565283	0.584139	0.619001	0.651907	0.684983	0.718096	1.0349	1.93042	3.40081	14.5735
	IL1RN mRNA	0.649101	0.655592	0.714011	0.778921	0.908741	1.03856	1.16838	1.2982	2.5964	6.49099	12.9818	64.9011
	IL2 mRNA	0.547532	0.549316	0.565283	0.584139	0.619001	0.651907	0.684983	0.718096	1.0349	1.93042	3.40081	14.5735
	IL21 mRNA	56821.6	57930.8	68366.8	77817.7	104763	136112	176196	215243	780224	3414500	10524600	63008400
	IL28B mRNA	0.742832	0.74846	0.799005	0.8543	0.96589	1.07759	1.18781	1.29802	2.39177	5.64668	11.0606	54.4949
	IL29 mRNA	0.742832	0.74846	0.799005	0.8543	0.96589	1.07759	1.18781	1.29802	2.39177	5.64668	11.0606	54.4949
	IL2RA mRNA	0.547532	0.549316	0.565283	0.584139	0.619001	0.651907	0.684983	0.718096	1.0349	1.93042	3.40081	14.5735
	IL4R mRNA	1	1	1	1	1	1	1	1	1	1	1	1
	IL6 mRNA	0.650976	0.652655	0.667684	0.686485	0.719319	0.750363	0.780695	0.812016	1.1118	1.95592	3.33435	13.7813
	IL8 mRNA	0.683088	0.689579	0.747985	0.812673	0.942335	1.07239	1.20165	1.33116	2.62542	6.50652	12.9736	64.6938
	ING2 mRNA	0.495797	0.497642	0.51413	0.53303	0.568926	0.602897	0.63715	0.671067	0.994657	1.90757	3.40756	14.8182
	INS mRNA	79.6409	81.1698	95.5489	111.799	150.493	197.653	247.164	303.373	1164.85	6582.47	26499	518891
	IRF1 mRNA	1559860	1568640	1647650	1742570	1917790	2189760	2264950	2443080	4279520	10670800	21401100	83313800
	IRF4 mRNA	0.574868	0.576579	0.591892	0.60989	0.643401	0.67531	0.706947	0.738824	1.04409	1.90658	3.32041	14.0471
	IRF7 mRNA	343117	347434	386927	430747	524568	645762	729416	837571	2114760	7377190	18236800	83333000
	IRS2 mRNA	0.500011	0.505011	0.550012	0.600013	0.700015	0.800017	0.900019	1.00002	2.00004	5.00011	10.0002	50.0011
	ISG15 mRNA	52038.6	53054.4	62612	72069	97023.8	124337	161365	197124	714548	3220410	9716290	60091800
	JAG1 mRNA	0.0529101	0.0529101	0.0529101	0.0529101	0.0529101	0.0529101	0.0529101	0.0529101	0.0529101	0.0529101	0.0529101	0.0529101
	JUP mRNA	1	1	1	1	1	1	1	1	1	1	1	1
	KIR3DL1 mRNA	1670440000	1675320000	1718960000	1780810000	1876720000	1991840000	2045530000	2135700000	2995260000	5494140000	9506930000	38338500000
	KLF2 mRNA	0.808293	0.808293	0.808293	0.808293	0.808293	0.808293	0.808293	0.808293	0.808293	0.808293	0.808293	0.808293
	KLK3 mRNA	11702400	11762700	12287700	12709400	13707300	14738500	15551000	16289600	21262900	26788300	30312600	34714400
	LEP mRNA	3.89171	3.89243	3.89881	3.97589	3.98945	3.96569	3.94407	3.95553	4.04272	4.17868	4.36163	4.30162
	LOR mRNA	40971800	40972200	40975800	42516000	42525900	42738100	41012800	41026100	41213400	44671800	45500400	60149000
	MAP3K5 mRNA	0.514472	0.516853	0.5382	0.563401	0.610219	0.652457	0.700812	0.746472	1.19336	2.46522	4.67008	21.5892
	MBP mRNA	0.649101	0.655592	0.714011	0.778921	0.908741	1.03856	1.16838	1.2982	2.5964	6.49099	12.9818	64.9011
	MEFV mRNA	0.649101	0.655592	0.714011	0.778921	0.908741	1.03856	1.16838	1.2982	2.5964	6.49099	12.9818	64.9011
	MITF mRNA	0.000783469	0.00079867	0.000941776	0.00105402	0.00141918	0.00188507	0.00243405	0.00298123	0.0114606	0.059425	0.250941	4.90041
	MMP13 mRNA	0.422843	0.422843	0.422843	0.422843	0.422843	0.422843	0.422843	0.422843	0.422843	0.422843	0.422843	0.422843
	MUC1 mRNA	71.4525	71.1706	68.6851	66.107	61.1957	56.729	52.6092	48.9649	26.4621	8.10421	2.63286	0.125787
	MUC2 mRNA	0.649101	0.655592	0.714011	0.778921	0.908741	1.03856	1.16838	1.2982	2.5964	6.49099	12.9818	64.9011
	MUC5B mRNA	0.617328	0.618883	0.632801	0.648967	0.679443	0.709172	0.737463	0.766478	1.0445	1.82973	3.12072	12.9146
	NFKB1 mRNA	0.667322	0.667322	0.667322	0.670553	0.670553	0.669519	0.667322	0.667322	0.667321	0.673898	0.674079	0.657208
	NFKB2 mRNA	0.649101	0.655592	0.714011	0.778921	0.908741	1.03856	1.16838	1.2982	2.5964	6.49099	12.9818	64.9011
	NFKBIA mRNA	2.46066	2.46066	2.46066	2.46066	2.46066	2.46066	2.46066	2.46066	2.46066	2.46066	2.46066	2.46066
	NHLH1 mRNA	1	1	1	1	1	1	1	1	1	1	1	1
	NOP16 mRNA	1.2303	1.2303	1.2303	1.2303	1.2303	1.2303	1.2303	1.2303	1.2303	1.2303	1.2303	1.2303
	NOS2 mRNA	0.967965	0.986787	1.16148	1.35845	1.79526	2.29383	2.7926	3.33158	9.87467	35.705	84.3257	519.877
	NOS3 mRNA	0.775721	0.775723	0.775741	0.775658	0.775696	0.775916	0.775873	0.775906	0.776167	0.776608	0.776796	0.77469
	NQO1 mRNA	0.649101	0.655592	0.714011	0.778921	0.908741	1.03856	1.16838	1.2982	2.5964	6.49099	12.9818	64.9011
	NR0B2 mRNA	0.654226	0.654226	0.654226	0.654226	0.654226	0.654226	0.654226	0.654226	0.654226	0.654226	0.654226	0.654226
	NR2C2 mRNA	0.500011	0.505011	0.550012	0.600013	0.700015	0.800017	0.900019	1.00002	2.00004	5.00011	10.0002	50.0011
	NR3C1 mRNA	7.64602	7.64602	7.64602	7.66241	7.66241	7.64971	7.64602	7.64602	7.64602	7.66577	7.6496	7.6398
	ODC1 mRNA	1.1794	1.1794	1.1794	1.17984	1.17984	1.17986	1.1794	1.1794	1.1794	1.18004	1.18002	1.18039
	OPRM1 mRNA	0.649101	0.655592	0.714011	0.778921	0.908741	1.03856	1.16838	1.2982	2.5964	6.49099	12.9818	64.9011
	OPTN mRNA	0.649101	0.655592	0.714011	0.778921	0.908741	1.03856	1.16838	1.2982	2.5964	6.49099	12.9818	64.9011
	PADI3 mRNA	0.635732	0.635731	0.635722	0.635711	0.635687	0.635658	0.635629	0.635597	0.635202	0.633719	0.630982	0.611703
	PAX3 mRNA	19818700	20016900	21800600	23391100	27289600	31179700	35673700	39637500	79275000	189729000	384765000	1916900000
	PBX1 mRNA	2.46066	2.46066	2.46066	2.46066	2.46066	2.46066	2.46066	2.46066	2.46066	2.46066	2.46066	2.46066
	PCNA mRNA	0.586959	0.586959	0.586959	0.586556	0.586556	0.585613	0.586959	0.586959	0.586959	0.583873	0.585974	0.587888
	PDE6B mRNA	0.635732	0.635731	0.635722	0.635711	0.635687	0.635658	0.635629	0.635597	0.635202	0.633719	0.630982	0.611703
	PENK mRNA	36.6886	36.6951	36.7558	37.3863	37.5445	37.4618	37.3463	37.5461	39.9627	48.4562	65.6146	200.501
	PIGR mRNA	0.988058	0.991891	1.02621	1.06373	1.13847	1.21327	1.28488	1.35689	2.05421	4.04944	7.39406	33.192
	PIM1 mRNA	1	1	1	1	1	1	1	1	1	1	1	1
	PLAT mRNA	36.6886	36.6951	36.7558	37.3863	37.5445	37.4618	37.3463	37.5461	39.9627	48.4562	65.6146	200.501
	PLAU mRNA	36.4213	36.4213	36.4214	36.9778	36.9777	36.7118	36.421	36.4207	36.4162	36.3386	37.063	35.6892
	POLB mRNA	36.4213	36.4213	36.4214	36.9778	36.9777	36.7118	36.421	36.4207	36.4162	36.3386	37.063	35.6892
	PPARG mRNA	0.649265	0.649265	0.649265	0.650531	0.650531	0.649225	0.649265	0.649265	0.649265	0.650955	0.651647	0.64844
	PPARGC1A mRNA	0.808293	0.808293	0.808293	0.808293	0.808293	0.808293	0.808293	0.808293	0.808293	0.808293	0.808293	0.808293
	PRDX3 mRNA	0.500011	0.505011	0.550012	0.600013	0.700015	0.800017	0.900019	1.00002	2.00004	5.00011	10.0002	50.0011
	PRF1 mRNA	1	1	1	1	1	1	1	1	1	1	1	1
	PROX1 mRNA	4.02831	4.16851	5.50596	7.00026	10.6407	15.235	19.7762	24.8848	92.2701	375.267	938.463	5655.74
	PSEN1 mRNA	77.8755	79.3546	93.3712	110.27	148.563	194.027	242.675	297.863	1144.11	6509.76	26190	512372
	PTCH1 mRNA	0.179545	0.179545	0.179545	0.179545	0.179545	0.179545	0.179545	0.179545	0.179545	0.179545	0.179545	0.179545
	PTH mRNA	82.0538	83.6458	98.6334	114.949	154.773	204.411	255.493	314.15	1231.39	6926.46	27795.6	552935
	PTHLH mRNA	0.422843	0.422843	0.422843	0.422843	0.422843	0.422843	0.422843	0.422843	0.422843	0.422843	0.422843	0.422843
	PTK2 mRNA	0.730107	0.737408	0.803118	0.876271	1.02232	1.16931	1.31419	1.46021	2.92043	7.31645	14.6296	73.187
	PTPN6 mRNA	0.649101	0.655592	0.714011	0.778921	0.908741	1.03856	1.16838	1.2982	2.5964	6.49099	12.9818	64.9011
	PTPRO mRNA	383059000	386889000	421365000	465287000	542835000	615351000	689506000	766117000	1532230000	3892740000	7.731e+09	36841400000
	PUMA mRNA	0.0529101	0.0529101	0.0529101	0.0529101	0.0529101	0.0529101	0.0529101	0.0529101	0.0529101	0.0529101	0.0529101	0.0529101
	RB1 mRNA	1632.08	1646.9	1780.24	2019.53	2329.17	2559.6	2812.91	3107.11	6041.79	15603.5	31169.6	149671
	RBL2 mRNA	309887000	309887000	309887000	308546000	308546000	313844000	309887000	309887000	309887000	310251000	309612000	316619000
	REL mRNA	0.432456	0.432456	0.432456	0.432456	0.432456	0.432456	0.432456	0.432456	0.432456	0.432432	0.432157	0.420891
	REN mRNA	1173170000	1173170000	1173170000	1160160000	1160160000	1190410000	1173170000	1173170000	1173170000	1157900000	1168820000	1144040000
	RORA mRNA	3.89171	3.89243	3.89881	3.97589	3.98945	3.96569	3.94407	3.95553	4.04272	4.17868	4.36163	4.30162
	RPL10 mRNA	78.1414	79.6255	93.5695	109.857	147.461	192.683	240.439	295.086	1145.63	6500.61	26104.6	516180
	S100P mRNA	1	1	1	1	1	1	1	1	1	1	1	1
	SELE mRNA	36.4213	36.4213	36.4214	36.9778	36.9777	36.7118	36.421	36.4207	36.4162	36.3386	37.063	35.6892
	SERPINA3 mRNA	0.649101	0.655592	0.714011	0.778921	0.908741	1.03856	1.16838	1.2982	2.5964	6.49099	12.9818	64.9011
	SERPINE1 mRNA	0.565213	0.565213	0.565213	0.56583	0.56583	0.565153	0.565213	0.565213	0.565213	0.565291	0.562909	0.564351
	SLC25A3 mRNA	79.0416	80.5429	94.6475	110.963	149.201	195.349	243.73	298.522	1141.92	6466.69	26056.7	504091
	SMAD7 mRNA	0.422843	0.422843	0.422843	0.422843	0.422843	0.422843	0.422843	0.422843	0.422843	0.422843	0.422843	0.422843
	SOD2 mRNA	0.500011	0.505011	0.550012	0.600013	0.700015	0.800017	0.900019	1.00002	2.00004	5.00011	10.0002	50.0011
	SOX9 mRNA	1	1	1	1	1	1	1	1	1	1	1	1
	SPP1 mRNA	0.495797	0.497642	0.51413	0.53303	0.568926	0.602897	0.63715	0.671067	0.994657	1.90757	3.40756	14.8182
	SST mRNA	1118750000	1118750000	1118750000	1113050000	1113050000	1143470000	1118750000	1118750000	1118750000	1126120000	1117980000	1090280000
	STAT4 mRNA	0.495797	0.497642	0.51413	0.53303	0.568926	0.602897	0.63715	0.671067	0.994657	1.90757	3.40756	14.8182
	STMN1 mRNA	1.68585	1.68585	1.68585	1.68585	1.68585	1.68585	1.68585	1.68585	1.68585	1.68585	1.68585	1.68585
	TAC1 mRNA	0.495797	0.497642	0.51413	0.53303	0.568926	0.602897	0.63715	0.671067	0.994657	1.90757	3.40756	14.8182
	TAP1 mRNA	0.842703	0.848866	0.904228	0.965524	1.08759	1.21038	1.3303	1.45112	2.65077	6.22327	12.1711	59.558
	TERT mRNA	1.40123	1.40234	1.41234	1.42658	1.44883	1.46936	1.48806	1.50912	1.71009	2.28609	3.15277	9.03476
	TFF1 mRNA	0.649101	0.655592	0.714011	0.778921	0.908741	1.03856	1.16838	1.2982	2.5964	6.49099	12.9818	64.9011
	TGFA mRNA	0.635732	0.635731	0.635722	0.635711	0.635687	0.635658	0.635629	0.635597	0.635202	0.633719	0.630982	0.611703
	TGFB2 mRNA	1.18152	1.18539	1.22011	1.25541	1.33109	1.41653	1.48143	1.55401	2.25331	4.2523	7.50004	32.9274
	TGFB3 mRNA	0.422843	0.422843	0.422843	0.422843	0.422843	0.422843	0.422843	0.422843	0.422843	0.422843	0.422843	0.422843
	TLR2 mRNA	0.649101	0.655592	0.714011	0.778921	0.908741	1.03856	1.16838	1.2982	2.5964	6.49099	12.9818	64.9011
	TNC mRNA	0.422843	0.422843	0.422843	0.422843	0.422843	0.422843	0.422843	0.422843	0.422843	0.422843	0.422843	0.422843
	TNF mRNA	0.550141	0.551925	0.567885	0.586714	0.621566	0.654506	0.68755	0.720656	1.03743	1.93292	3.40325	14.5749
	TNFRSF1B mRNA	0.500011	0.505011	0.550012	0.600013	0.700015	0.800017	0.900019	1.00002	2.00004	5.00011	10.0002	50.0011
	TNFSF10 mRNA	0.500011	0.505011	0.550012	0.600013	0.700015	0.800017	0.900019	1.00002	2.00004	5.00011	10.0002	50.0011
	TNFSF11 mRNA	395248000	399200000	434773000	477107000	556624000	635873000	711446000	790495000	1580990000	3983520000	7991430000	38895900000
	TP73 mRNA	457975000	462131000	499510000	543580000	626925000	711412000	789463000	872159000	1697840000	4221830000	8417350000	40768500000
	Transferrin mRNA	3.89171	3.89243	3.89881	3.97589	3.98945	3.96569	3.94407	3.95553	4.04272	4.17868	4.36163	4.30162
	TRH mRNA	81.8157	83.3863	98.1581	114.514	153.713	202.36	252.388	309.126	1207.58	6810.15	27420.5	532736
	TSC22D3 mRNA	0.500011	0.505011	0.550012	0.600013	0.700015	0.800017	0.900019	1.00002	2.00004	5.00011	10.0002	50.0011
	TYR mRNA	9.90882	9.90883	9.90893	10.0608	10.061	9.98781	9.90939	9.90947	9.90989	9.89319	10.0987	9.80489
	TYRP1 mRNA	9.90882	9.90883	9.90893	10.0608	10.061	9.98781	9.90939	9.90947	9.90989	9.89319	10.0987	9.80489
	U4 mRNA	80.57	82.1003	96.6273	113.593	152.879	199.781	249.799	306.607	1195.67	6793.99	27215.4	534781
	VCAM1 mRNA	0.495797	0.497642	0.51413	0.53303	0.568926	0.602897	0.63715	0.671067	0.994657	1.90757	3.40756	14.8182
	VEGFA mRNA	1.24629	1.24595	1.24296	1.23771	1.23154	1.2285	1.22214	1.21698	1.18	1.13604	1.11569	1.10085
	VIP mRNA	36.6886	36.6951	36.7558	37.3863	37.5445	37.4618	37.3463	37.5461	39.9627	48.4562	65.6146	200.501
	VPREB1 mRNA	0.654226	0.654226	0.654226	0.654226	0.654226	0.654226	0.654226	0.654226	0.654226	0.654226	0.654226	0.654226
	YBX1 mRNA	1.2303	1.2303	1.2303	1.2303	1.2303	1.2303	1.2303	1.2303	1.2303	1.2303	1.2303	1.2303
	ZFP36 mRNA	0.422843	0.422843	0.422843	0.422843	0.422843	0.422843	0.422843	0.422843	0.422843	0.422843	0.422843	0.422843

## Sheet: Table S11E
	Table S11 Output of the modeling system. (E) Output of the modeling system for the in silico down-regulation of miRNA-1 in the metastasis tissue of patient 3. Ratios to normal of all mRNA model components are shown.
	component	metastasis	down1.01	down1.1	down1.2	down1.4	down1.6	down1.8	down2	down4	down10	down20	down100
	ABCB1 mRNA	0.902818	0.902818	0.902818	0.902818	0.902818	0.902818	0.902818	0.902818	0.902818	0.902818	0.902818	0.902818
	ABCC2 mRNA	1	1	1	1	1	1	1	1	1	1	1	1
	ABCG2 mRNA	0.641386	0.641386	0.641386	0.641386	0.641386	0.641386	0.641386	0.641386	0.641386	0.641386	0.641386	0.641386
	ACACB mRNA	1.15019	1.15019	1.15019	1.15019	1.15019	1.15019	1.15019	1.15019	1.15019	1.15019	1.15019	1.15019
	ACTG2 mRNA	5.29954	5.33232	5.62127	5.93031	6.51436	7.05847	7.56802	8.07953	11.7022	17.3727	21.1988	29.7357
	ADA mRNA	1	1	1	1	1	1	1	1	1	1	1	1
	ADRB2 mRNA	0.340816	0.343777	0.370314	0.401808	0.467206	0.53584	0.608551	0.680036	1.51399	5.26067	15.2365	254.946
	ALAS2 mRNA	1.01967	1.01967	1.01967	1.01967	1.01967	1.01966	1.01966	1.01965	1.01959	1.01933	1.01883	1.01451
	ALDOC mRNA	1	1	1	1	1	1	1	1	1	1	1	1
	ALOX15 mRNA	1	1	1	1	1	1	1	1	1	1	1	1
	ALOX5AP mRNA	1.59052	1.59454	1.63047	1.66988	1.74728	1.82305	1.89744	1.97573	2.66049	4.50379	7.5044	30.3428
	AMHR2 mRNA	1.41924	1.41924	1.41923	1.41923	1.41923	1.41922	1.41922	1.41921	1.41913	1.41879	1.41812	1.41256
	APH-1 mRNA	0.423926	0.423903	0.423703	0.423491	0.423098	0.422744	0.422427	0.421678	0.420437	0.423206	0.415549	0.41494
	AR mRNA	0.694805	0.701165	0.758213	0.821215	0.946163	1.06991	1.19266	1.31489	2.50458	5.96084	11.613	56.4129
	ATF2 mRNA	0.585856	0.58586	0.585888	0.585916	0.585961	0.585997	0.58603	0.586562	0.586297	0.593316	0.579491	0.571399
	ATF3 mRNA	0.585856	0.58586	0.585888	0.585916	0.585961	0.585997	0.58603	0.586562	0.586297	0.593316	0.579491	0.571399
	BACE1 mRNA	0.423926	0.423903	0.423703	0.423491	0.423098	0.422744	0.422427	0.421678	0.420437	0.423206	0.415549	0.41494
	BAX mRNA	1.32634	1.32784	1.34117	1.35582	1.38462	1.41281	1.44047	1.46606	1.71974	2.37303	3.34186	9.72764
	BCL2A1 mRNA	1.19668	1.19668	1.19668	1.19668	1.19668	1.19668	1.19668	1.19574	1.19668	1.19671	1.19573	1.18553
	BCL3 mRNA	0.641386	0.641386	0.641386	0.641386	0.641386	0.641386	0.641386	0.641386	0.641386	0.641386	0.641386	0.641386
	BCL6 mRNA	1.43962	1.43962	1.43962	1.43962	1.43962	1.43962	1.43962	1.43962	1.43962	1.43962	1.43962	1.43962
	BDKRB1 mRNA	1.01967	1.01967	1.01967	1.01967	1.01967	1.01966	1.01966	1.01965	1.01959	1.01933	1.01883	1.01451
	BIK mRNA	1.07224e-08	1.07224e-08	1.07224e-08	1.07224e-08	1.07224e-08	1.07224e-08	1.07224e-08	1.07546e-08	1.07224e-08	1.04715e-08	1.0636e-08	1.06509e-08
	BIRC1 mRNA	1	1	1	1	1	1	1	1	1	1	1	1
	BMI1 mRNA	1	1	1	1	1	1	1	1	1	1	1	1
	BRD7 mRNA	5.45212	5.45212	5.45212	5.45212	5.45212	5.45212	5.45212	5.45212	5.45212	5.45212	5.45212	5.45212
	CAD mRNA	5.45212	5.45212	5.45212	5.45212	5.45212	5.45212	5.45212	5.45212	5.45212	5.45212	5.45212	5.45212
	CCL19 mRNA	1.45715	1.46518	1.53718	1.6167	1.77448	1.93092	2.0863	2.26005	3.76134	8.14079	15.5206	77.9816
	CCL2 mRNA	1.41373	1.4169	1.44523	1.47636	1.53767	1.59786	1.65708	1.71814	2.26858	3.75359	6.16854	24.4616
	CCL4 mRNA	1.88281	1.88281	1.88283	1.88285	1.8829	1.88294	1.88299	1.88303	1.88349	1.88488	1.88703	1.90054
	CCL5 mRNA	1.59017	1.59419	1.63011	1.66951	1.74689	1.82263	1.897	1.97525	2.65978	4.50244	7.50214	30.3368
	CCNA2 mRNA	1.31806	1.31806	1.31806	1.31806	1.31806	1.31806	1.31806	1.31805	1.31807	1.31809	1.3183	1.31999
	CCNE1 mRNA	1	1	1	1	1	1	1	1	1	1	1	1
	CD1A mRNA	1.31888	1.31888	1.31888	1.31888	1.31888	1.31888	1.31888	1.31888	1.31888	1.31888	1.31888	1.31888
	CD40 mRNA	1	1	1	1	1	1	1	1	1	1	1	1
	CDC25A mRNA	1.50533	1.50533	1.50533	1.50533	1.50533	1.50533	1.50533	1.50102	1.50533	1.49846	1.51006	1.48204
	CDK1 mRNA	0.513695	0.513695	0.513695	0.513695	0.513695	0.513695	0.513695	0.513695	0.513695	0.513695	0.513695	0.513695
	CDKN1B mRNA	0.550813	0.553927	0.581835	0.61262	0.673602	0.733948	0.793789	0.853445	1.43477	3.14175	5.95382	27.4172
	CDKN2A mRNA	1	1	1	1	1	1	1	1	1	1	1	1
	CDKN2B mRNA	5.45212	5.45212	5.45212	5.45212	5.45212	5.45212	5.45212	5.45212	5.45212	5.45212	5.45212	5.45212
	CDKN2C mRNA	1.95023	1.95023	1.95023	1.95023	1.95023	1.95023	1.95023	1.95065	1.95023	1.95127	1.94948	1.94866
	CFTR mRNA	0.33905	0.342074	0.370277	0.401927	0.466409	0.531884	0.602371	0.674501	1.57842	5.55155	16.2583	261.973
	CGA mRNA	1.15562	1.15562	1.15562	1.15562	1.15562	1.15562	1.15562	1.15411	1.15563	1.15658	1.15864	1.171
	CIITA mRNA	1.31888	1.31888	1.31888	1.31888	1.31888	1.31888	1.31888	1.31888	1.31888	1.31888	1.31888	1.31888
	CMYC mRNA	1.36819	1.37277	1.41377	1.45889	1.54791	1.63555	1.72204	1.80093	2.62866	4.95443	8.69734	36.9379
	COL1A2 mRNA	1.52784	1.53156	1.56478	1.60124	1.67292	1.74316	1.81216	1.88442	2.52151	4.23387	7.03142	28.5219
	COL7A1 mRNA	0.69375	0.69375	0.69375	0.69375	0.69375	0.69375	0.69375	0.69375	0.69375	0.69375	0.69375	0.69375
	CP mRNA	0.530487	0.530459	0.530208	0.529943	0.529452	0.529009	0.528611	0.527621	0.526121	0.529258	0.52004	0.519417
	CRH mRNA	0.335511	0.338561	0.365897	0.397164	0.462274	0.531484	0.604639	0.677075	1.5545	5.55326	16.011	253.659
	CRMP1 mRNA	1.33903	1.33903	1.33903	1.33903	1.33903	1.33903	1.33903	1.33903	1.33903	1.33903	1.33898	1.33123
	CRP mRNA	0.638878	0.638922	0.639323	0.639768	0.640648	0.641505	0.642333	0.643162	0.649111	0.654903	0.653785	0.641202
	CXCR4 mRNA	5.45212	5.45212	5.45212	5.45212	5.45212	5.45212	5.45212	5.45212	5.45212	5.45212	5.45212	5.45212
	CYBA mRNA	3.27394	3.30668	3.60133	3.92872	4.58351	5.2383	5.89309	6.54787	13.0957	32.7394	65.4786	327.373
	CYC1 mRNA	1	1	1	1	1	1	1	1	1	1	1	1
	CYP11B1 mRNA	1.31888	1.31888	1.31888	1.31888	1.31888	1.31888	1.31888	1.31888	1.31888	1.31888	1.31888	1.31888
	CYP19A1 mRNA	1.31888	1.31888	1.31888	1.31888	1.31888	1.31888	1.31888	1.31888	1.31888	1.31888	1.31888	1.31888
	CYR61 mRNA	0.69375	0.69375	0.69375	0.69375	0.69375	0.69375	0.69375	0.69375	0.69375	0.69375	0.69375	0.69375
	DBF4 mRNA	1	1	1	1	1	1	1	1	1	1	1	1
	DBH mRNA	0.340481	0.343576	0.371363	0.403767	0.471717	0.543288	0.618518	0.693115	1.57713	5.66177	16.501	276.167
	DDC mRNA	1	1	1	1	1	1	1	1	1	1	1	1
	DDX18 mRNA	5.45212	5.45212	5.45212	5.45212	5.45212	5.45212	5.45212	5.45212	5.45212	5.45212	5.45212	5.45212
	DEFB4 mRNA	3.27394	3.30668	3.60133	3.92872	4.58351	5.2383	5.89309	6.54787	13.0957	32.7394	65.4786	327.373
	DIO2 mRNA	3.27394	3.30668	3.60133	3.92872	4.58351	5.2383	5.89309	6.54787	13.0957	32.7394	65.4786	327.373
	DIRAS3 mRNA	0.337976	0.337976	0.337976	0.337976	0.337976	0.337976	0.337976	0.337045	0.337976	0.336738	0.339272	0.332393
	DUSP4 mRNA	1	1	1	1	1	1	1	1	1	1	1	1
	E2F6 mRNA	1	1	1	1	1	1	1	1	1	1	1	1
	EGR1 mRNA	1.31887	1.31887	1.31887	1.31887	1.31887	1.31887	1.31887	1.31887	1.31888	1.31894	1.31912	1.32063
	ELN mRNA	0.69375	0.69375	0.69375	0.69375	0.69375	0.69375	0.69375	0.69375	0.69375	0.69375	0.69375	0.69375
	EPO mRNA	0.69046	0.690459	0.690449	0.690438	0.690418	0.6904	0.690383	0.690337	0.690287	0.690183	0.690173	0.688984
	ERBB2 mRNA	2.31487	2.31487	2.31487	2.31487	2.31487	2.31486	2.31486	2.30421	2.31482	2.31472	2.32861	2.25974
	ESR1 mRNA	0.909175	0.921505	1.03491	1.16594	1.44344	1.74088	2.05761	2.4031	6.71042	29.3961	94.7082	1728.48
	FAS mRNA	1.33903	1.33903	1.33903	1.33903	1.33903	1.33903	1.33903	1.33903	1.33903	1.33903	1.33898	1.33123
	FASLG mRNA	0.576909	0.582678	0.634599	0.69229	0.807672	0.923054	1.03844	1.15382	2.30763	5.76909	11.5382	57.6909
	FBLN5 mRNA	0.69375	0.69375	0.69375	0.69375	0.69375	0.69375	0.69375	0.69375	0.69375	0.69375	0.69375	0.69375
	FCER2 mRNA	1	1	1	1	1	1	1	1	1	1	1	1
	FCGR1A mRNA	0.294877	0.299346	0.340051	0.386102	0.47976	0.574065	0.667694	0.761187	1.5042	2.16577	1.7407	0.232271
	FCGR1C mRNA	1	1	1	1	1	1	1	1	1	1	1	1
	FN1 mRNA	3.26412	3.29674	3.59032	3.91651	4.56891	5.22131	5.8737	6.5259	13.0501	32.6174	65.2399	326.35
	FOS mRNA	1.0948	1.09518	1.09855	1.10227	1.10954	1.11654	1.12323	1.13112	1.17599	1.21917	1.20388	1.13407
	FSTL3 mRNA	3.27394	3.30668	3.60133	3.92872	4.58351	5.2383	5.89309	6.54787	13.0957	32.7394	65.4786	327.373
	Furin mRNA	0.423926	0.423903	0.423703	0.423491	0.423098	0.422744	0.422427	0.421678	0.420437	0.423206	0.415549	0.41494
	G6PC mRNA	0.719508	0.722833	0.752599	0.785373	0.850112	0.913959	0.97708	1.03887	1.64536	3.38355	6.24356	28.9691
	GADD45B mRNA	1	1	1	1	1	1	1	1	1	1	1	1
	GAPDH mRNA	0.263227	0.263227	0.263226	0.263226	0.263225	0.263223	0.263222	0.26323	0.263216	0.263248	0.263221	0.262425
	GBP1 mRNA	1	1	1	1	1	1	1	1	1	1	1	1
	GFAP mRNA	1.01967	1.01967	1.01967	1.01967	1.01967	1.01966	1.01966	1.01965	1.01959	1.01933	1.01883	1.01451
	GJA1 mRNA	7.42276	7.42276	7.42276	7.42276	7.42276	7.42276	7.42276	7.42276	7.42276	7.42276	7.42276	7.42276
	GLI1 mRNA	2.93557	2.93557	2.93557	2.93557	2.93557	2.93557	2.93557	2.93233	2.93557	2.9287	2.93246	2.98677
	GNAI2 mRNA	3.27394	3.30668	3.60133	3.92872	4.58351	5.2383	5.89309	6.54787	13.0957	32.7394	65.4786	327.373
	GNRH1 mRNA	1	1	1	1	1	1	1	1	1	1	1	1
	GNRH2 mRNA	3.27394	3.30668	3.60133	3.92872	4.58351	5.2383	5.89309	6.54787	13.0957	32.7394	65.4786	327.373
	GNRHR mRNA	1	1	1	1	1	1	1	1	1	1	1	1
	H19 mRNA	1	1	1	1	1	1	1	1	1	1	1	1
	HAS2 mRNA	1.59052	1.59454	1.63047	1.66988	1.74728	1.82305	1.89744	1.97573	2.66049	4.50379	7.5044	30.3428
	HBG1 mRNA	1.00247	1.00261	1.00384	1.00521	1.00791	1.01052	1.01301	1.01637	1.03238	1.04702	1.04139	1.00868
	HIST1H2AD mRNA	1	1	1	1	1	1	1	1	1	1	1	1
	HLADRA mRNA	1.01967	1.01967	1.01966	1.01966	1.01966	1.01966	1.01965	1.01965	1.0196	1.0194	1.01911	1.01714
	HLADRB1 mRNA	0.342553	0.345599	0.373346	0.404671	0.468781	0.536387	0.608134	0.680772	1.53884	5.36267	15.5068	262.918
	hsamir132 mRNA	0.346618	0.349629	0.376926	0.408024	0.472472	0.538324	0.609149	0.681656	1.55466	5.36396	15.2955	254.112
	hsamir17 mRNA	5.45212	5.45212	5.45212	5.45212	5.45212	5.45212	5.45212	5.45212	5.45212	5.45212	5.45212	5.45212
	HSP90AA1 mRNA	5.45212	5.45212	5.45212	5.45212	5.45212	5.45212	5.45212	5.45212	5.45212	5.45212	5.45212	5.45212
	HTT mRNA	2.91133	2.91133	2.91133	2.91133	2.91133	2.91133	2.91133	2.90688	2.91133	2.91304	2.90769	2.90181
	ICAM1 mRNA	3.27394	3.30668	3.60133	3.92872	4.58351	5.2383	5.89309	6.54787	13.0957	32.7394	65.4786	327.373
	ID1 mRNA	0.590406	0.59631	0.649447	0.708487	0.826568	0.94465	1.06273	1.17976	2.36162	5.90641	11.8073	59.1842
	ID2 mRNA	0.423926	0.423903	0.423703	0.423491	0.423098	0.422744	0.422427	0.421678	0.420437	0.423206	0.415549	0.41494
	IFI6 mRNA	0.677971	0.677971	0.677971	0.677971	0.677971	0.677971	0.677971	0.677971	0.677971	0.677971	0.677971	0.677971
	IFNB1 mRNA	1.18998	1.19216	1.21169	1.23321	1.2757	1.31754	1.35881	1.40023	1.78809	2.82657	4.53091	17.3638
	IFNG mRNA	1.41373	1.4169	1.44523	1.47636	1.53767	1.59786	1.65708	1.71814	2.26858	3.75359	6.16854	24.4616
	IGF2 mRNA	1.01967	1.01967	1.01967	1.01967	1.01967	1.01966	1.01966	1.01965	1.01959	1.01933	1.01883	1.01451
	IGFBP1 mRNA	0.998418	1.00046	1.01872	1.03885	1.07866	1.11794	1.15674	1.19421	1.56382	2.59907	4.24092	16.5769
	IGFBP6 mRNA	0.00839087	0.00839087	0.00839087	0.00839087	0.00839087	0.00839087	0.00839087	0.00828456	0.00839087	0.00819109	0.00835094	0.0107095
	IGHA1 mRNA	0.628554	0.633372	0.676659	0.724608	0.820134	0.91527	1.01011	1.10313	2.04413	4.84527	9.49632	45.7845
	IGHE mRNA	1	1	1	1	1	1	1	1	1	1	1	1
	IKBKE mRNA	3.27394	3.30668	3.60133	3.92872	4.58351	5.2383	5.89309	6.54787	13.0957	32.7394	65.4786	327.373
	IL12A mRNA	1	1	1	1	1	1	1	1	1	1	1	1
	IL12B mRNA	1.41373	1.4169	1.44523	1.47636	1.53767	1.59786	1.65708	1.71814	2.26858	3.75359	6.16854	24.4616
	IL1RN mRNA	3.27394	3.30668	3.60133	3.92872	4.58351	5.2383	5.89309	6.54787	13.0957	32.7394	65.4786	327.373
	IL2 mRNA	1.41373	1.4169	1.44523	1.47636	1.53767	1.59786	1.65708	1.71814	2.26858	3.75359	6.16854	24.4616
	IL21 mRNA	1	1	1	1	1	1	1	1	1	1	1	1
	IL28B mRNA	3.10937	3.13232	3.33837	3.56639	4.02009	4.47133	4.92071	5.36179	9.80748	22.7866	44.847	227.471
	IL29 mRNA	3.10937	3.13232	3.33837	3.56639	4.02009	4.47133	4.92071	5.36179	9.80748	22.7866	44.847	227.471
	IL2RA mRNA	1.41373	1.4169	1.44523	1.47636	1.53767	1.59786	1.65708	1.71814	2.26858	3.75359	6.16854	24.4616
	IL4R mRNA	1	1	1	1	1	1	1	1	1	1	1	1
	IL6 mRNA	1.23718	1.23963	1.26153	1.28562	1.33313	1.37984	1.42586	1.4723	1.90265	3.05063	4.93726	19.2806
	IL8 mRNA	2.72261	2.74875	2.98397	3.24525	3.7676	4.28977	4.81181	5.33309	10.5509	26.0718	52.1855	252.334
	ING2 mRNA	1.59052	1.59454	1.63047	1.66988	1.74728	1.82305	1.89744	1.97573	2.66049	4.50379	7.5044	30.3428
	INS mRNA	0.345227	0.348366	0.376492	0.407498	0.472304	0.540255	0.612673	0.684689	1.53695	5.32826	15.3539	258.232
	IRF1 mRNA	1	1	1	1	1	1	1	1	1	1	1	1
	IRF4 mRNA	1.45689	1.45992	1.48703	1.51684	1.57563	1.63342	1.69034	1.74948	2.27993	3.71404	6.0466	23.7754
	IRF7 mRNA	1	1	1	1	1	1	1	1	1	1	1	1
	IRS2 mRNA	0.576909	0.582678	0.634599	0.69229	0.807672	0.923054	1.03844	1.15382	2.30763	5.76909	11.5382	57.6909
	ISG15 mRNA	1	1	1	1	1	1	1	1	1	1	1	1
	JAG1 mRNA	123485000	123485000	123485000	123485000	123485000	123485000	123485000	121750000	123485000	118635000	122255000	119869000
	JUP mRNA	0.00841028	0.00841028	0.00841028	0.00841028	0.00841028	0.00841028	0.00841028	0.00833062	0.00841028	0.00823852	0.00834565	0.00955828
	KIR3DL1 mRNA	1.31888	1.31888	1.31888	1.31888	1.31888	1.31888	1.31888	1.31888	1.31888	1.31888	1.31888	1.31888
	KLF2 mRNA	0.902818	0.902818	0.902818	0.902818	0.902818	0.902818	0.902818	0.902818	0.902818	0.902818	0.902818	0.902818
	KLK3 mRNA	5.29954	5.33232	5.62127	5.93031	6.51436	7.05847	7.56802	8.07953	11.7022	17.3727	21.1988	29.7357
	LEP mRNA	0.423926	0.423903	0.423703	0.423491	0.423098	0.422744	0.422427	0.421678	0.420437	0.423206	0.415549	0.41494
	LOR mRNA	1.31887	1.31887	1.31887	1.31887	1.31887	1.31887	1.31887	1.31887	1.31888	1.31894	1.31912	1.32063
	MAP3K5 mRNA	0.52007	0.522078	0.540051	0.559821	0.598819	0.63721	0.675098	0.714853	1.07309	2.09802	3.73094	15.6202
	MBP mRNA	3.27394	3.30668	3.60133	3.92872	4.58351	5.2383	5.89309	6.54787	13.0957	32.7394	65.4786	327.373
	MEFV mRNA	3.27394	3.30668	3.60133	3.92872	4.58351	5.2383	5.89309	6.54787	13.0957	32.7394	65.4786	327.373
	MITF mRNA	0.337108	0.340173	0.368112	0.399629	0.465859	0.534868	0.606777	0.677499	1.54608	5.36156	15.4365	265.106
	MMP13 mRNA	0.69375	0.69375	0.69375	0.69375	0.69375	0.69375	0.69375	0.69375	0.69375	0.69375	0.69375	0.69375
	MUC1 mRNA	0.294877	0.299346	0.340051	0.386102	0.47976	0.574065	0.667694	0.761187	1.5042	2.16577	1.7407	0.232271
	MUC2 mRNA	3.27394	3.30668	3.60133	3.92872	4.58351	5.2383	5.89309	6.54787	13.0957	32.7394	65.4786	327.373
	MUC5B mRNA	1.81357	1.81714	1.84902	1.88409	1.95322	2.02115	2.08806	2.1566	2.78042	4.45887	7.20769	28.1203
	NFKB1 mRNA	1.08132	1.08132	1.08132	1.08132	1.08132	1.08132	1.08132	1.08004	1.08132	1.07892	1.07953	1.0718
	NFKB2 mRNA	3.27394	3.30668	3.60133	3.92872	4.58351	5.2383	5.89309	6.54787	13.0957	32.7394	65.4786	327.373
	NFKBIA mRNA	0.641386	0.641386	0.641386	0.641386	0.641386	0.641386	0.641386	0.641386	0.641386	0.641386	0.641386	0.641386
	NHLH1 mRNA	0.00791007	0.00791007	0.00791007	0.00791007	0.00791007	0.00791007	0.00791007	0.0078659	0.00791007	0.00780978	0.00789463	0.00937719
	NOP16 mRNA	5.45212	5.45212	5.45212	5.45212	5.45212	5.45212	5.45212	5.45212	5.45212	5.45212	5.45212	5.45212
	NOS2 mRNA	2.24897	2.28322	2.60011	2.96988	3.76176	4.61861	5.53568	6.52284	18.7142	71.5012	182.88	1277.39
	NOS3 mRNA	0.263227	0.263227	0.263226	0.263226	0.263225	0.263223	0.263222	0.26323	0.263216	0.263248	0.263221	0.262425
	NQO1 mRNA	3.27394	3.30668	3.60133	3.92872	4.58351	5.2383	5.89309	6.54787	13.0957	32.7394	65.4786	327.373
	NR0B2 mRNA	1.15019	1.15019	1.15019	1.15019	1.15019	1.15019	1.15019	1.15019	1.15019	1.15019	1.15019	1.15019
	NR2C2 mRNA	0.576909	0.582678	0.634599	0.69229	0.807672	0.923054	1.03844	1.15382	2.30763	5.76909	11.5382	57.6909
	NR3C1 mRNA	0.5206	0.5206	0.5206	0.5206	0.5206	0.5206	0.5206	0.521133	0.5206	0.520835	0.520415	0.522538
	ODC1 mRNA	1.54358	1.54358	1.54358	1.54358	1.54358	1.54358	1.54358	1.53923	1.54358	1.5305	1.54864	1.54012
	OPRM1 mRNA	3.27394	3.30668	3.60133	3.92872	4.58351	5.2383	5.89309	6.54787	13.0957	32.7394	65.4786	327.373
	OPTN mRNA	3.27394	3.30668	3.60133	3.92872	4.58351	5.2383	5.89309	6.54787	13.0957	32.7394	65.4786	327.373
	PADI3 mRNA	1.01967	1.01967	1.01967	1.01967	1.01967	1.01966	1.01966	1.01965	1.01959	1.01933	1.01883	1.01451
	PAX3 mRNA	1.07388e-07	1.07388e-07	1.07388e-07	1.07388e-07	1.07388e-07	1.07388e-07	1.07388e-07	1.06968e-07	1.07388e-07	1.08128e-07	1.09231e-07	9.92356e-08
	PBX1 mRNA	0.641386	0.641386	0.641386	0.641386	0.641386	0.641386	0.641386	0.641386	0.641386	0.641386	0.641386	0.641386
	PCNA mRNA	0.475205	0.475205	0.475205	0.475205	0.475205	0.475205	0.475205	0.474981	0.475205	0.475206	0.475783	0.476706
	PDE6B mRNA	1.01967	1.01967	1.01967	1.01967	1.01967	1.01966	1.01966	1.01965	1.01959	1.01933	1.01883	1.01451
	PENK mRNA	0.585205	0.585212	0.585274	0.585342	0.585478	0.585619	0.585771	0.586435	0.588217	0.608433	0.62684	0.902895
	PIGR mRNA	2.28794	2.29777	2.38584	2.4828	2.67434	2.86324	3.05	3.22741	5.02873	10.1239	18.5904	83.4516
	PIM1 mRNA	1	1	1	1	1	1	1	1	1	1	1	1
	PLAT mRNA	0.585205	0.585212	0.585274	0.585342	0.585478	0.585619	0.585771	0.586435	0.588217	0.608433	0.62684	0.902895
	PLAU mRNA	0.585856	0.58586	0.585888	0.585916	0.585961	0.585997	0.58603	0.586562	0.586297	0.593316	0.579491	0.571399
	POLB mRNA	0.585856	0.58586	0.585888	0.585916	0.585961	0.585997	0.58603	0.586562	0.586297	0.593316	0.579491	0.571399
	PPARG mRNA	0.833771	0.833771	0.833771	0.833771	0.833771	0.833771	0.833771	0.834352	0.833771	0.834715	0.833749	0.834655
	PPARGC1A mRNA	0.902818	0.902818	0.902818	0.902818	0.902818	0.902818	0.902818	0.902818	0.902818	0.902818	0.902818	0.902818
	PRDX3 mRNA	0.576909	0.582678	0.634599	0.69229	0.807672	0.923054	1.03844	1.15382	2.30763	5.76909	11.5382	57.6909
	PRF1 mRNA	1	1	1	1	1	1	1	1	1	1	1	1
	PROX1 mRNA	4.05191	4.13898	4.96074	5.95216	8.17018	10.6835	13.4731	16.5668	58.6349	259.927	712.194	5690.03
	PSEN1 mRNA	0.340276	0.34337	0.371093	0.402384	0.468971	0.539618	0.613459	0.687285	1.58657	5.56973	15.7657	271.38
	PTCH1 mRNA	3.95274	3.95274	3.95274	3.95274	3.95274	3.95274	3.95274	3.95274	3.95274	3.95274	3.95274	3.95274
	PTH mRNA	0.335937	0.338923	0.365654	0.395949	0.45942	0.526865	0.59744	0.667495	1.51073	5.13724	14.9805	254.792
	PTHLH mRNA	0.69375	0.69375	0.69375	0.69375	0.69375	0.69375	0.69375	0.69375	0.69375	0.69375	0.69375	0.69375
	PTK2 mRNA	2.37856	2.40235	2.61642	2.85428	3.32999	3.8057	4.28142	4.74784	9.51426	23.6329	47.4482	234.445
	PTPN6 mRNA	3.27394	3.30668	3.60133	3.92872	4.58351	5.2383	5.89309	6.54787	13.0957	32.7394	65.4786	327.373
	PTPRO mRNA	1	1	1	1	1	1	1	1	1	1	1	1
	PUMA mRNA	121807000	121807000	121807000	121807000	121807000	121807000	121807000	120159000	121807000	119200000	120668000	126412000
	RB1 mRNA	0.585856	0.58586	0.585888	0.585916	0.585961	0.585997	0.58603	0.586562	0.586297	0.593316	0.579491	0.571399
	RBL2 mRNA	1.43962	1.43962	1.43962	1.43962	1.43962	1.43962	1.43962	1.43962	1.43962	1.43962	1.43962	1.43962
	REL mRNA	1.33903	1.33903	1.33903	1.33903	1.33903	1.33903	1.33903	1.33903	1.33903	1.33903	1.33898	1.33123
	REN mRNA	1.31888	1.31888	1.31888	1.31888	1.31888	1.31888	1.31888	1.31888	1.31888	1.31888	1.31888	1.31888
	RORA mRNA	0.423926	0.423903	0.423703	0.423491	0.423098	0.422744	0.422427	0.421678	0.420437	0.423206	0.415549	0.41494
	RPL10 mRNA	0.342733	0.34571	0.372336	0.402249	0.466132	0.532867	0.602953	0.673705	1.53192	5.26064	15.1851	255.739
	S100P mRNA	1	1	1	1	1	1	1	1	1	1	1	1
	SELE mRNA	0.585856	0.58586	0.585888	0.585916	0.585961	0.585997	0.58603	0.586562	0.586297	0.593316	0.579491	0.571399
	SERPINA3 mRNA	3.27394	3.30668	3.60133	3.92872	4.58351	5.2383	5.89309	6.54787	13.0957	32.7394	65.4786	327.373
	SERPINE1 mRNA	1.24133	1.24133	1.24133	1.24133	1.24133	1.24133	1.24133	1.23657	1.24133	1.23885	1.24179	1.23079
	SLC25A3 mRNA	0.341804	0.344773	0.371795	0.40352	0.470412	0.540722	0.614611	0.688865	1.57371	5.46752	15.5316	266.516
	SMAD7 mRNA	0.69375	0.69375	0.69375	0.69375	0.69375	0.69375	0.69375	0.69375	0.69375	0.69375	0.69375	0.69375
	SOD2 mRNA	0.576909	0.582678	0.634599	0.69229	0.807672	0.923054	1.03844	1.15382	2.30763	5.76909	11.5382	57.6909
	SOX9 mRNA	0.00853638	0.00853638	0.00853638	0.00853638	0.00853638	0.00853638	0.00853638	0.00847783	0.00853638	0.00835888	0.00847393	0.00992677
	SPP1 mRNA	1.59052	1.59454	1.63047	1.66988	1.74728	1.82305	1.89744	1.97573	2.66049	4.50379	7.5044	30.3428
	SST mRNA	1.31888	1.31888	1.31888	1.31888	1.31888	1.31888	1.31888	1.31888	1.31888	1.31888	1.31888	1.31888
	STAT4 mRNA	1.59052	1.59454	1.63047	1.66988	1.74728	1.82305	1.89744	1.97573	2.66049	4.50379	7.5044	30.3428
	STMN1 mRNA	1.04543	1.04543	1.04543	1.04543	1.04543	1.04543	1.04543	1.04543	1.04543	1.04543	1.04543	1.04543
	TAC1 mRNA	1.59052	1.59454	1.63047	1.66988	1.74728	1.82305	1.89744	1.97573	2.66049	4.50379	7.5044	30.3428
	TAP1 mRNA	1.59607	1.6072	1.7071	1.81767	2.03773	2.25665	2.4747	2.6927	4.84716	11.1581	21.8156	103.069
	TERT mRNA	2.11683	2.11683	2.11683	2.11683	2.11682	2.11682	2.11682	2.10937	2.11681	2.11015	2.12851	2.10458
	TFF1 mRNA	3.27394	3.30668	3.60133	3.92872	4.58351	5.2383	5.89309	6.54787	13.0957	32.7394	65.4786	327.373
	TGFA mRNA	1.01967	1.01967	1.01967	1.01967	1.01967	1.01966	1.01966	1.01965	1.01959	1.01933	1.01883	1.01451
	TGFB2 mRNA	0.965671	0.967896	0.987797	1.00968	1.0528	1.09519	1.13694	1.17732	1.57068	2.66727	4.38248	17.1327
	TGFB3 mRNA	0.69375	0.69375	0.69375	0.69375	0.69375	0.69375	0.69375	0.69375	0.69375	0.69375	0.69375	0.69375
	TLR2 mRNA	3.27394	3.30668	3.60133	3.92872	4.58351	5.2383	5.89309	6.54787	13.0957	32.7394	65.4786	327.373
	TNC mRNA	0.69375	0.69375	0.69375	0.69375	0.69375	0.69375	0.69375	0.69375	0.69375	0.69375	0.69375	0.69375
	TNF mRNA	1.41352	1.41668	1.44501	1.47613	1.53743	1.5976	1.65681	1.71785	2.26814	3.75274	6.16711	24.4573
	TNFRSF1B mRNA	0.576909	0.582678	0.634599	0.69229	0.807672	0.923054	1.03844	1.15382	2.30763	5.76909	11.5382	57.6909
	TNFSF10 mRNA	0.576909	0.582678	0.634599	0.69229	0.807672	0.923054	1.03844	1.15382	2.30763	5.76909	11.5382	57.6909
	TNFSF11 mRNA	1	1	1	1	1	1	1	1	1	1	1	1
	TP73 mRNA	1	1	1	1	1	1	1	1	1	1	1	1
	Transferrin mRNA	0.423926	0.423903	0.423703	0.423491	0.423098	0.422744	0.422427	0.421678	0.420437	0.423206	0.415549	0.41494
	TRH mRNA	0.332522	0.335588	0.363308	0.394628	0.45939	0.529408	0.602524	0.674993	1.5703	5.50557	15.8116	271.632
	TSC22D3 mRNA	0.576909	0.582678	0.634599	0.69229	0.807672	0.923054	1.03844	1.15382	2.30763	5.76909	11.5382	57.6909
	TYR mRNA	0.798175	0.79818	0.798224	0.798268	0.798341	0.798403	0.79846	0.799199	0.798957	0.808899	0.790651	0.78459
	TYRP1 mRNA	0.798175	0.79818	0.798224	0.798268	0.798341	0.798403	0.79846	0.799199	0.798957	0.808899	0.790651	0.78459
	U4 mRNA	0.354891	0.357974	0.385716	0.417467	0.483481	0.55225	0.623521	0.693118	1.55092	5.42435	15.8091	262.307
	VCAM1 mRNA	1.59052	1.59454	1.63047	1.66988	1.74728	1.82305	1.89744	1.97573	2.66049	4.50379	7.5044	30.3428
	VEGFA mRNA	1.78489	1.78499	1.78587	1.78684	1.78876	1.79063	1.79244	1.78327	1.80726	1.80662	1.81806	1.72608
	VIP mRNA	0.585205	0.585212	0.585274	0.585342	0.585478	0.585619	0.585771	0.586435	0.588217	0.608433	0.62684	0.902895
	VPREB1 mRNA	1.15019	1.15019	1.15019	1.15019	1.15019	1.15019	1.15019	1.15019	1.15019	1.15019	1.15019	1.15019
	YBX1 mRNA	5.45212	5.45212	5.45212	5.45212	5.45212	5.45212	5.45212	5.45212	5.45212	5.45212	5.45212	5.45212
	ZFP36 mRNA	0.69375	0.69375	0.69375	0.69375	0.69375	0.69375	0.69375	0.69375	0.69375	0.69375	0.69375	0.69375

## Sheet: Table S11F
	Table S11 Output of the modeling system. (F) Output of the modeling system for the in silico down-regulation of miRNA-1 in the metastasis tissue of patient 4. Ratios to normal of all mRNA model components are shown.
	component	metastasis	down1.01	down1.1	down1.2	down1.4	down1.6	down1.8	down2	down4	down10	down20	down100
	ABCB1 mRNA	0.0103433	0.0103433	0.0103433	0.0103433	0.0103433	0.0103433	0.0103433	0.0103433	0.0103433	0.0103433	0.0103433	0.0103433
	ABCC2 mRNA	1	1	1	1	1	1	1	1	1	1	1	1
	ABCG2 mRNA	1.93487	1.93487	1.93487	1.93487	1.93487	1.93487	1.93487	1.93487	1.93487	1.93487	1.93487	1.93487
	ACACB mRNA	5.03543	5.03543	5.03543	5.03543	5.03543	5.03543	5.03543	5.03543	5.03543	5.03543	5.03543	5.03543
	ACTG2 mRNA	4.79635	4.81005	4.952	5.08375	5.30357	5.50396	5.67828	5.87033	6.76606	7.57416	8.0317	8.58069
	ADA mRNA	1	1	1	1	1	1	1	1	1	1	1	1
	ADRB2 mRNA	87.357	88.088	105.041	123.211	167.295	217.272	273.476	336.599	1292.16	7210.7	25312.6	380946
	ALAS2 mRNA	1.30699	1.30696	1.30672	1.30644	1.3059	1.30531	1.3047	1.30401	1.29738	1.27804	1.25178	1.13401
	ALDOC mRNA	32966500	33040600	32772300	32844700	33040600	33040600	33040600	32291100	32772300	32750200	32013600	31746500
	ALOX15 mRNA	1	1	1	1	1	1	1	1	1	1	1	1
	ALOX5AP mRNA	0.891682	0.893872	0.910655	0.929594	0.966237	1.00211	1.0373	1.07531	1.40462	2.28324	3.67301	13.9336
	AMHR2 mRNA	0.542947	0.542933	0.542814	0.542682	0.542416	0.542128	0.541829	0.541481	0.538207	0.528626	0.51522	0.45271
	APH-1 mRNA	4.19384	4.18076	4.18866	4.17627	4.18481	4.18873	4.19319	4.18426	4.24778	4.26734	4.28477	4.26218
	AR mRNA	2.61216	2.63478	2.81251	3.00965	3.38869	3.7636	4.13274	4.50082	8.00367	18.0462	34.716	167.664
	ATF2 mRNA	5.82048	5.79386	5.81812	5.79113	5.79348	5.79328	5.79308	5.80789	5.81519	5.79089	5.76154	5.60461
	ATF3 mRNA	5.82048	5.79386	5.81812	5.79113	5.79348	5.79328	5.79308	5.80789	5.81519	5.79089	5.76154	5.60461
	BACE1 mRNA	4.19384	4.18076	4.18866	4.17627	4.18481	4.18873	4.19319	4.18426	4.24778	4.26734	4.28477	4.26218
	BAX mRNA	0.622456	0.619312	0.650821	0.670409	0.719631	0.769077	0.817496	0.885028	1.33721	2.58882	4.65666	20.9635
	BCL2A1 mRNA	0.866767	0.867541	0.866955	0.86774	0.867541	0.867541	0.867541	0.866509	0.866944	0.865613	0.8629	0.817601
	BCL3 mRNA	1.93487	1.93487	1.93487	1.93487	1.93487	1.93487	1.93487	1.93487	1.93487	1.93487	1.93487	1.93487
	BCL6 mRNA	1.37531	1.37531	1.37531	1.37531	1.37531	1.37531	1.37531	1.37531	1.37531	1.37531	1.37531	1.37531
	BDKRB1 mRNA	1.30699	1.30696	1.30672	1.30644	1.3059	1.30531	1.3047	1.30401	1.29738	1.27804	1.25178	1.13401
	BIK mRNA	0.118567	0.117749	0.131318	0.140844	0.163216	0.186533	0.209849	0.24012	0.477521	1.16302	2.41519	11.3466
	BIRC1 mRNA	36833300	36886800	36688600	36740900	36886800	36886800	36886800	36083300	36688600	36036500	36130800	35338100
	BMI1 mRNA	1.40472	1.41877	1.5452	1.68567	1.96661	2.24756	2.5285	2.80945	5.61889	14.0472	28.0945	140.472
	BRD7 mRNA	3.2242	3.2242	3.2242	3.2242	3.2242	3.2242	3.2242	3.2242	3.2242	3.2242	3.2242	3.2242
	CAD mRNA	3.2242	3.2242	3.2242	3.2242	3.2242	3.2242	3.2242	3.2242	3.2242	3.2242	3.2242	3.2242
	CCL19 mRNA	1.40529	1.41499	1.45204	1.50082	1.58313	1.66722	1.75019	1.84237	2.63636	4.85941	8.61698	36.7823
	CCL2 mRNA	0.854436	0.856886	0.872344	0.89036	0.924012	0.95734	0.990062	1.02494	1.33209	2.14989	3.44627	13.0054
	CCL4 mRNA	6.68707	6.68937	6.70007	6.71316	6.73473	6.75706	6.77884	6.80225	6.99075	7.42583	8.01619	10.5972
	CCL5 mRNA	0.900544	0.902815	0.919533	0.938574	0.975284	1.01127	1.04662	1.08484	1.41731	2.31409	3.74701	14.5259
	CCNA2 mRNA	0.473813	0.474819	0.473018	0.474889	0.478605	0.480802	0.483136	0.484032	0.51098	0.610428	0.754503	1.93364
	CCNE1 mRNA	1.40472	1.41877	1.5452	1.68567	1.96661	2.24756	2.5285	2.80945	5.61889	14.0472	28.0945	140.472
	CD1A mRNA	0.377209	0.377209	0.377209	0.377209	0.377209	0.377209	0.377209	0.377209	0.377209	0.377209	0.377209	0.377209
	CD40 mRNA	1	1	1	1	1	1	1	1	1	1	1	1
	CDC25A mRNA	1.54951	1.54347	1.54996	1.54699	1.55747	1.56458	1.57164	1.57669	1.65176	1.82182	2.12	4.15625
	CDK1 mRNA	1.54308	1.54308	1.54308	1.54308	1.54308	1.54308	1.54308	1.54308	1.54308	1.54308	1.54308	1.54308
	CDKN1B mRNA	3.45264	3.47124	3.61207	3.76233	4.04294	4.3291	4.6117	4.89355	7.58832	15.2999	27.883	128.018
	CDKN2A mRNA	1.40472	1.41877	1.5452	1.68567	1.96661	2.24756	2.5285	2.80945	5.61889	14.0472	28.0945	140.472
	CDKN2B mRNA	3.2242	3.2242	3.2242	3.2242	3.2242	3.2242	3.2242	3.2242	3.2242	3.2242	3.2242	3.2242
	CDKN2C mRNA	1.18298	1.18326	1.18515	1.18751	1.19247	1.19716	1.20185	1.20537	1.25071	1.385	1.57759	3.03653
	CFTR mRNA	85.6202	86.319	102.932	120.711	163.936	212.909	267.984	329.77	1266.21	7061.37	24863.2	372140
	CGA mRNA	0.610867	0.610786	0.609913	0.610437	0.613486	0.615083	0.616803	0.619992	0.639367	0.727163	0.855884	1.85203
	CIITA mRNA	0.377209	0.377209	0.377209	0.377209	0.377209	0.377209	0.377209	0.377209	0.377209	0.377209	0.377209	0.377209
	CMYC mRNA	2.02334	2.02192	2.03781	2.04908	2.07689	2.10456	2.1319	2.15728	2.41978	3.10456	4.19071	10.9899
	COL1A2 mRNA	0.893619	0.895718	0.911592	0.929555	0.964327	0.998415	1.0319	1.06818	1.38291	2.22313	3.55772	13.3742
	COL7A1 mRNA	0.929536	0.929536	0.929536	0.929536	0.929536	0.929536	0.929536	0.929536	0.929536	0.929536	0.929536	0.929536
	CP mRNA	4.65577	4.64082	4.64967	4.63548	4.64532	4.64967	4.65462	4.64455	4.71529	4.73603	4.75675	4.73762
	CRH mRNA	85.1371	85.827	102.345	120.016	163.001	211.695	266.456	327.871	1259	7019.85	24917	370616
	CRMP1 mRNA	0.92654	0.92654	0.92654	0.92654	0.926539	0.926539	0.926539	0.926539	0.926527	0.926086	0.923468	0.874474
	CRP mRNA	1.91411	1.91399	1.91425	1.91376	1.91198	1.90877	1.90489	1.90389	1.86256	1.82894	1.81129	1.79294
	CXCR4 mRNA	3.2242	3.2242	3.2242	3.2242	3.2242	3.2242	3.2242	3.2242	3.2242	3.2242	3.2242	3.2242
	CYBA mRNA	0.782768	0.790596	0.861045	0.939322	1.09588	1.25243	1.40898	1.56554	3.13106	7.82713	15.6517	78.2157
	CYC1 mRNA	1.40472	1.41877	1.5452	1.68567	1.96661	2.24756	2.5285	2.80945	5.61889	14.0472	28.0945	140.472
	CYP11B1 mRNA	0.377209	0.377209	0.377209	0.377209	0.377209	0.377209	0.377209	0.377209	0.377209	0.377209	0.377209	0.377209
	CYP19A1 mRNA	0.377209	0.377209	0.377209	0.377209	0.377209	0.377209	0.377209	0.377209	0.377209	0.377209	0.377209	0.377209
	CYR61 mRNA	0.929536	0.929536	0.929536	0.929536	0.929536	0.929536	0.929536	0.929536	0.929536	0.929536	0.929536	0.929536
	DBF4 mRNA	1.40472	1.41877	1.5452	1.68567	1.96661	2.24756	2.5285	2.80945	5.61889	14.0472	28.0945	140.472
	DBH mRNA	86.4616	87.1759	103.953	121.922	165.563	215.022	270.644	333.078	1278.78	7133.69	24932.6	376402
	DDC mRNA	30585100	30963300	30344000	30720600	30963300	30963300	30963300	30238200	30344000	30765400	30437300	29603200
	DDX18 mRNA	3.2242	3.2242	3.2242	3.2242	3.2242	3.2242	3.2242	3.2242	3.2242	3.2242	3.2242	3.2242
	DEFB4 mRNA	0.782768	0.790596	0.861045	0.939322	1.09588	1.25243	1.40898	1.56554	3.13106	7.82713	15.6517	78.2157
	DIO2 mRNA	0.782768	0.790596	0.861045	0.939322	1.09588	1.25243	1.40898	1.56554	3.13106	7.82713	15.6517	78.2157
	DIRAS3 mRNA	1.15465	1.14765	1.17991	1.18262	1.18994	1.2112	1.23221	1.28551	1.47795	2.0052	2.92276	9.04881
	DUSP4 mRNA	1.40472	1.41877	1.5452	1.68567	1.96661	2.24756	2.5285	2.80945	5.61889	14.0472	28.0945	140.472
	E2F6 mRNA	1.40472	1.41877	1.5452	1.68567	1.96661	2.24756	2.5285	2.80945	5.61889	14.0472	28.0945	140.472
	EGR1 mRNA	0.383937	0.384123	0.38521	0.386568	0.38914	0.391968	0.394923	0.398199	0.431014	0.532999	0.693411	1.86169
	ELN mRNA	0.929536	0.929536	0.929536	0.929536	0.929536	0.929536	0.929536	0.929536	0.929536	0.929536	0.929536	0.929536
	EPO mRNA	1.16215	1.15968	1.16469	1.16224	1.15983	1.16005	1.1603	1.16721	1.16834	1.16975	1.17813	1.17862
	ERBB2 mRNA	2.84509	2.84716	2.84307	2.84578	2.85	2.85168	2.85349	2.84792	2.87474	2.9665	3.13977	4.39175
	ESR1 mRNA	5.46122	5.54377	6.27418	7.15241	9.08795	11.1831	13.4634	15.977	50.1025	252.008	945.086	19573
	FAS mRNA	0.92654	0.92654	0.92654	0.92654	0.926539	0.926539	0.926539	0.926539	0.926527	0.926086	0.923468	0.874474
	FASLG mRNA	2.13559	2.15695	2.34915	2.56271	2.98983	3.41695	3.84407	4.27119	8.54237	21.3559	42.7119	213.559
	FBLN5 mRNA	0.929536	0.929536	0.929536	0.929536	0.929536	0.929536	0.929536	0.929536	0.929536	0.929536	0.929536	0.929536
	FCER2 mRNA	1	1	1	1	1	1	1	1	1	1	1	1
	FCGR1A mRNA	1.34962	1.34711	1.34476	1.3323	1.30085	1.24932	1.19047	1.12804	0.641758	0.190108	0.059821	0.0028907
	FCGR1C mRNA	1	1	1	1	1	1	1	1	1	1	1	1
	FN1 mRNA	0.830905	0.839201	0.908439	0.987106	1.14411	1.30048	1.45689	1.61268	3.18204	7.93107	15.9168	80.881
	FOS mRNA	4.21634	4.20981	4.22232	4.21959	4.22466	4.22472	4.22275	4.25579	4.24015	4.67259	5.63531	12.6277
	FSTL3 mRNA	0.782768	0.790596	0.861045	0.939322	1.09588	1.25243	1.40898	1.56554	3.13106	7.82713	15.6517	78.2157
	Furin mRNA	4.19384	4.18076	4.18866	4.17627	4.18481	4.18873	4.19319	4.18426	4.24778	4.26734	4.28477	4.26218
	G6PC mRNA	0.398203	0.403584	0.434057	0.474106	0.554317	0.631599	0.708875	0.770308	1.54316	3.79476	7.59206	37.3438
	GADD45B mRNA	1.40472	1.41877	1.5452	1.68567	1.96661	2.24756	2.5285	2.80945	5.61889	14.0472	28.0945	140.472
	GAPDH mRNA	0.438128	0.438275	0.438273	0.438427	0.43829	0.438306	0.438323	0.438304	0.438512	0.438965	0.437823	0.439416
	GBP1 mRNA	1	1	1	1	1	1	1	1	1	1	1	1
	GFAP mRNA	1.30699	1.30696	1.30672	1.30644	1.3059	1.30531	1.3047	1.30401	1.29738	1.27804	1.25178	1.13401
	GJA1 mRNA	3.99652	3.99652	3.99652	3.99652	3.99652	3.99652	3.99652	3.99652	3.99652	3.99652	3.99652	3.99652
	GLI1 mRNA	0.059485	0.059326	0.0594776	0.0593169	0.059326	0.059326	0.059326	0.0595834	0.0594776	0.059135	0.0595032	0.0596692
	GNAI2 mRNA	0.782768	0.790596	0.861045	0.939322	1.09588	1.25243	1.40898	1.56554	3.13106	7.82713	15.6517	78.2157
	GNRH1 mRNA	32976200	33394600	32789700	33208200	33394600	33394600	33394600	32681100	32789700	32681600	32620300	32698800
	GNRH2 mRNA	0.782768	0.790596	0.861045	0.939322	1.09588	1.25243	1.40898	1.56554	3.13106	7.82713	15.6517	78.2157
	GNRHR mRNA	1	1	1	1	1	1	1	1	1	1	1	1
	H19 mRNA	1.40472	1.41877	1.5452	1.68567	1.96661	2.24756	2.5285	2.80945	5.61889	14.0472	28.0945	140.472
	HAS2 mRNA	0.891682	0.893872	0.910655	0.929594	0.966237	1.00211	1.0373	1.07531	1.40462	2.28324	3.67301	13.9336
	HBG1 mRNA	1.33755	1.3379	1.33714	1.33661	1.33324	1.32666	1.31877	1.30916	1.23261	1.14317	1.08083	0.953447
	HIST1H2AD mRNA	1.40472	1.41877	1.5452	1.68567	1.96661	2.24756	2.5285	2.80945	5.61889	14.0472	28.0945	140.472
	HLADRA mRNA	1.32445	1.32493	1.32768	1.33116	1.33783	1.34525	1.35309	1.36182	1.45321	1.72638	2.23777	5.60274
	HLADRB1 mRNA	85.2562	85.9483	102.489	120.188	163.232	211.994	266.833	328.339	1260.78	7030.08	24522.3	370297
	hsamir132 mRNA	86.4561	87.1703	103.947	121.914	165.552	215.008	270.627	333.056	1278.7	7133.22	25182	376374
	hsamir17 mRNA	3.08464	3.08658	3.09514	3.10692	3.12916	3.1507	3.17205	3.19265	3.39886	3.959	4.8335	10.6206
	HSP90AA1 mRNA	3.2242	3.2242	3.2242	3.2242	3.2242	3.2242	3.2242	3.2242	3.2242	3.2242	3.2242	3.2242
	HTT mRNA	2.58057	2.58042	2.58101	2.58087	2.58042	2.58042	2.58042	2.58145	2.58101	2.58119	2.58181	2.58057
	ICAM1 mRNA	0.782768	0.790596	0.861045	0.939322	1.09588	1.25243	1.40898	1.56554	3.13106	7.82713	15.6517	78.2157
	ID1 mRNA	0.910731	0.917393	1.00262	1.09084	1.27163	1.4533	1.63496	1.82575	3.64588	9.06839	18.2363	92.8623
	ID2 mRNA	4.19384	4.18076	4.18866	4.17627	4.18481	4.18873	4.19319	4.18426	4.24778	4.26734	4.28477	4.26218
	IFI6 mRNA	0.317296	0.317296	0.317296	0.317296	0.317296	0.317296	0.317296	0.317296	0.317296	0.317296	0.317296	0.317296
	IFNB1 mRNA	0.948643	0.949816	0.96474	0.979801	1.00966	1.03958	1.06905	1.10198	1.38081	2.13146	3.31974	12.0744
	IFNG mRNA	0.854436	0.856886	0.872344	0.89036	0.924012	0.95734	0.990062	1.02494	1.33209	2.14989	3.44627	13.0054
	IGF2 mRNA	1.30699	1.30696	1.30672	1.30644	1.3059	1.30531	1.3047	1.30401	1.29738	1.27804	1.25178	1.13401
	IGFBP1 mRNA	0.697057	0.70137	0.722588	0.752986	0.813811	0.870442	0.926556	0.970662	1.5186	3.08656	5.79296	27.1946
	IGFBP6 mRNA	862.426	859.95	863.311	860.816	859.95	859.95	859.949	874.547	863.31	869.956	920.034	945.109
	IGHA1 mRNA	0.566874	0.570045	0.592881	0.619624	0.672772	0.72437	0.775417	0.827109	1.31895	2.74102	5.08767	22.4067
	IGHE mRNA	1	1	1	1	1	1	1	1	1	1	1	1
	IKBKE mRNA	0.782768	0.790596	0.861045	0.939322	1.09588	1.25243	1.40898	1.56554	3.13106	7.82713	15.6517	78.2157
	IL12A mRNA	1	1	1	1	1	1	1	1	1	1	1	1
	IL12B mRNA	0.854436	0.856886	0.872344	0.89036	0.924012	0.95734	0.990062	1.02494	1.33209	2.14989	3.44627	13.0054
	IL1RN mRNA	0.782768	0.790596	0.861045	0.939322	1.09588	1.25243	1.40898	1.56554	3.13106	7.82713	15.6517	78.2157
	IL2 mRNA	0.854436	0.856886	0.872344	0.89036	0.924012	0.95734	0.990062	1.02494	1.33209	2.14989	3.44627	13.0054
	IL21 mRNA	1	1	1	1	1	1	1	1	1	1	1	1
	IL28B mRNA	1.55981	1.57439	1.62605	1.69999	1.83114	1.95946	2.08607	2.2092	3.41473	6.84608	12.4367	56.4099
	IL29 mRNA	1.55981	1.57439	1.62605	1.69999	1.83114	1.95946	2.08607	2.2092	3.41473	6.84608	12.4367	56.4099
	IL2RA mRNA	0.854436	0.856886	0.872344	0.89036	0.924012	0.95734	0.990062	1.02494	1.33209	2.14989	3.44627	13.0054
	IL4R mRNA	1	1	1	1	1	1	1	1	1	1	1	1
	IL6 mRNA	0.978607	0.979402	0.99475	1.00979	1.04087	1.07159	1.10185	1.13584	1.42172	2.19334	3.41089	12.3858
	IL8 mRNA	0.752071	0.759384	0.827834	0.902483	1.05074	1.20016	1.34957	1.50116	2.99792	7.46693	14.9533	74.3274
	ING2 mRNA	0.891682	0.893872	0.910655	0.929594	0.966237	1.00211	1.0373	1.07531	1.40462	2.28324	3.67301	13.9336
	INS mRNA	87.1996	87.9276	104.85	122.984	166.991	216.876	272.978	335.98	1289.81	7197.16	25334.1	380147
	IRF1 mRNA	1	1	1	1	1	1	1	1	1	1	1	1
	IRF4 mRNA	1.04286	1.04657	1.06057	1.07855	1.10814	1.13895	1.16932	1.20384	1.4914	2.26907	3.49519	12.4989
	IRF7 mRNA	1	1	1	1	1	1	1	1	1	1	1	1
	IRS2 mRNA	2.13559	2.15695	2.34915	2.56271	2.98983	3.41695	3.84407	4.27119	8.54237	21.3559	42.7119	213.559
	ISG15 mRNA	1	1	1	1	1	1	1	1	1	1	1	1
	JAG1 mRNA	1	1	1	1	1	1	1	1	1	1	1	1
	JUP mRNA	853.279	855.437	860.065	862.333	855.436	855.436	855.436	868.404	860.064	871.978	906.074	933.12
	KIR3DL1 mRNA	0.495927	0.496272	0.509159	0.522375	0.553522	0.582076	0.6102	0.63932	0.901167	1.65581	2.8458	11.9565
	KLF2 mRNA	0.0103433	0.0103433	0.0103433	0.0103433	0.0103433	0.0103433	0.0103433	0.0103433	0.0103433	0.0103433	0.0103433	0.0103433
	KLK3 mRNA	4.79635	4.81005	4.952	5.08375	5.30357	5.50396	5.67828	5.87033	6.76606	7.57416	8.0317	8.58069
	LEP mRNA	4.19384	4.18076	4.18866	4.17627	4.18481	4.18873	4.19319	4.18426	4.24778	4.26734	4.28477	4.26218
	LOR mRNA	0.383937	0.384123	0.38521	0.386568	0.38914	0.391968	0.394923	0.398199	0.431014	0.532999	0.693411	1.86169
	MAP3K5 mRNA	0.55364	0.551561	0.583499	0.602391	0.64214	0.687724	0.732857	0.792807	1.2294	2.46755	4.67896	21.1714
	MBP mRNA	0.782768	0.790596	0.861045	0.939322	1.09588	1.25243	1.40898	1.56554	3.13106	7.82713	15.6517	78.2157
	MEFV mRNA	0.782768	0.790596	0.861045	0.939322	1.09588	1.25243	1.40898	1.56554	3.13106	7.82713	15.6517	78.2157
	MITF mRNA	820.329	805.856	873.662	924.986	1103.23	1266.08	1435.75	1578.25	3728.73	13230.6	36216.5	413046
	MMP13 mRNA	0.929536	0.929536	0.929536	0.929536	0.929536	0.929536	0.929536	0.929536	0.929536	0.929536	0.929536	0.929536
	MUC1 mRNA	1.34962	1.34711	1.34476	1.3323	1.30085	1.24932	1.19047	1.12804	0.641758	0.190108	0.059821	0.0028907
	MUC2 mRNA	0.782768	0.790596	0.861045	0.939322	1.09588	1.25243	1.40898	1.56554	3.13106	7.82713	15.6517	78.2157
	MUC5B mRNA	1.22424	1.22539	1.23783	1.25242	1.28367	1.31287	1.34167	1.36928	1.64573	2.38376	3.54501	12.0886
	NFKB1 mRNA	1.04572	1.04401	1.04619	1.04447	1.04401	1.04401	1.04401	1.04702	1.04618	1.0456	1.04431	1.00007
	NFKB2 mRNA	0.782768	0.790596	0.861045	0.939322	1.09588	1.25243	1.40898	1.56554	3.13106	7.82713	15.6517	78.2157
	NFKBIA mRNA	1.93487	1.93487	1.93487	1.93487	1.93487	1.93487	1.93487	1.93487	1.93487	1.93487	1.93487	1.93487
	NHLH1 mRNA	905.573	907.441	913.21	915.193	907.44	907.44	907.44	918.41	913.209	911.644	958.726	949.836
	NOP16 mRNA	3.2242	3.2242	3.2242	3.2242	3.2242	3.2242	3.2242	3.2242	3.2242	3.2242	3.2242	3.2242
	NOS2 mRNA	2.09384	2.12557	2.49005	2.89533	3.77701	4.7192	5.7123	6.77327	18.6665	58.8189	131.957	755.02
	NOS3 mRNA	0.438128	0.438275	0.438273	0.438427	0.43829	0.438306	0.438323	0.438304	0.438512	0.438965	0.437823	0.439416
	NQO1 mRNA	0.782768	0.790596	0.861045	0.939322	1.09588	1.25243	1.40898	1.56554	3.13106	7.82713	15.6517	78.2157
	NR0B2 mRNA	5.03543	5.03543	5.03543	5.03543	5.03543	5.03543	5.03543	5.03543	5.03543	5.03543	5.03543	5.03543
	NR2C2 mRNA	2.13559	2.15695	2.34915	2.56271	2.98983	3.41695	3.84407	4.27119	8.54237	21.3559	42.7119	213.559
	NR3C1 mRNA	0.907901	0.90804	0.907889	0.90803	0.90804	0.90804	0.90804	0.908031	0.907889	0.908341	0.908413	0.908773
	ODC1 mRNA	1.56838	1.55843	1.56339	1.55331	1.55843	1.55843	1.55843	1.55726	1.56339	1.55012	1.55374	1.56587
	OPRM1 mRNA	0.782768	0.790596	0.861045	0.939322	1.09588	1.25243	1.40898	1.56554	3.13106	7.82713	15.6517	78.2157
	OPTN mRNA	0.782768	0.790596	0.861045	0.939322	1.09588	1.25243	1.40898	1.56554	3.13106	7.82713	15.6517	78.2157
	PADI3 mRNA	1.30699	1.30696	1.30672	1.30644	1.3059	1.30531	1.3047	1.30401	1.29738	1.27804	1.25178	1.13401
	PAX3 mRNA	1	1	1	1	1	1	1	1	1	1	1	1
	PBX1 mRNA	1.93487	1.93487	1.93487	1.93487	1.93487	1.93487	1.93487	1.93487	1.93487	1.93487	1.93487	1.93487
	PCNA mRNA	0.898927	0.898815	0.900662	0.900566	0.898815	0.898815	0.898815	0.898669	0.900662	0.897383	0.895418	0.926684
	PDE6B mRNA	1.30699	1.30696	1.30672	1.30644	1.3059	1.30531	1.3047	1.30401	1.29738	1.27804	1.25178	1.13401
	PENK mRNA	6.05075	6.02963	6.09382	6.1133	6.20508	6.30162	6.40136	6.5285	7.63842	11.2573	18.0512	79.3273
	PIGR mRNA	1.62152	1.62905	1.66107	1.7071	1.7942	1.87598	1.95625	2.02435	2.78465	4.83859	8.256	33.9516
	PIM1 mRNA	1	1	1	1	1	1	1	1	1	1	1	1
	PLAT mRNA	6.05075	6.02963	6.09382	6.1133	6.20508	6.30162	6.40136	6.5285	7.63842	11.2573	18.0512	79.3273
	PLAU mRNA	5.82048	5.79386	5.81812	5.79113	5.79348	5.79328	5.79308	5.80789	5.81519	5.79089	5.76154	5.60461
	POLB mRNA	5.82048	5.79386	5.81812	5.79113	5.79348	5.79328	5.79308	5.80789	5.81519	5.79089	5.76154	5.60461
	PPARG mRNA	0.192446	0.19599	0.19058	0.194107	0.19599	0.19599	0.19599	0.188852	0.19058	0.192398	0.188868	0.197711
	PPARGC1A mRNA	0.0103433	0.0103433	0.0103433	0.0103433	0.0103433	0.0103433	0.0103433	0.0103433	0.0103433	0.0103433	0.0103433	0.0103433
	PRDX3 mRNA	2.13559	2.15695	2.34915	2.56271	2.98983	3.41695	3.84407	4.27119	8.54237	21.3559	42.7119	213.559
	PRF1 mRNA	1	1	1	1	1	1	1	1	1	1	1	1
	PROX1 mRNA	2.61239	2.65589	3.15722	3.71397	4.92199	6.22737	7.60896	9.115	25.8599	82.3811	186.994	1095.19
	PSEN1 mRNA	85.349	86.0428	102.602	120.321	163.411	212.227	267.126	328.704	1262.16	7038.06	24586.2	370767
	PTCH1 mRNA	0.0293347	0.0293348	0.0293348	0.029335	0.0293348	0.0293348	0.0293348	0.029335	0.0293348	0.0293352	0.0293353	0.0293368
	PTH mRNA	91.0446	91.8452	109.521	128.522	174.431	226.539	285.14	351.107	1347.28	7528.18	26239.6	399740
	PTHLH mRNA	0.929536	0.929536	0.929536	0.929536	0.929536	0.929536	0.929536	0.929536	0.929536	0.929536	0.929536	0.929536
	PTK2 mRNA	0.878573	0.886424	0.965869	1.05255	1.22871	1.40424	1.57977	1.75784	3.51224	8.80206	17.5672	88.095
	PTPN6 mRNA	0.782768	0.790596	0.861045	0.939322	1.09588	1.25243	1.40898	1.56554	3.13106	7.82713	15.6517	78.2157
	PTPRO mRNA	1.40472	1.41877	1.5452	1.68567	1.96661	2.24756	2.5285	2.80945	5.61889	14.0472	28.0945	140.472
	PUMA mRNA	1	1	1	1	1	1	1	1	1	1	1	1
	RB1 mRNA	1.89255	1.91042	2.01838	2.14806	2.39447	2.63717	2.87718	3.11269	5.42766	12.1323	23.2717	110.562
	RBL2 mRNA	1.37531	1.37531	1.37531	1.37531	1.37531	1.37531	1.37531	1.37531	1.37531	1.37531	1.37531	1.37531
	REL mRNA	0.92654	0.92654	0.92654	0.92654	0.926539	0.926539	0.926539	0.926539	0.926527	0.926086	0.923468	0.874474
	REN mRNA	0.377209	0.377209	0.377209	0.377209	0.377209	0.377209	0.377209	0.377209	0.377209	0.377209	0.377209	0.377209
	RORA mRNA	4.19384	4.18076	4.18866	4.17627	4.18481	4.18873	4.19319	4.18426	4.24778	4.26734	4.28477	4.26218
	RPL10 mRNA	85.7185	86.4191	103.051	120.853	164.126	213.156	268.295	330.156	1267.68	7069.81	24641.6	372637
	S100P mRNA	1	1	1	1	1	1	1	1	1	1	1	1
	SELE mRNA	5.82048	5.79386	5.81812	5.79113	5.79348	5.79328	5.79308	5.80789	5.81519	5.79089	5.76154	5.60461
	SERPINA3 mRNA	0.782768	0.790596	0.861045	0.939322	1.09588	1.25243	1.40898	1.56554	3.13106	7.82713	15.6517	78.2157
	SERPINE1 mRNA	0.684427	0.679027	0.682106	0.676646	0.679027	0.679027	0.679027	0.686578	0.682106	0.687398	0.683387	0.69048
	SLC25A3 mRNA	84.6145	85.2948	101.71	119.265	161.99	210.382	264.804	325.817	1251.19	6974.95	24310.9	367053
	SMAD7 mRNA	0.929536	0.929536	0.929536	0.929536	0.929536	0.929536	0.929536	0.929536	0.929536	0.929536	0.929536	0.929536
	SOD2 mRNA	2.13559	2.15695	2.34915	2.56271	2.98983	3.41695	3.84407	4.27119	8.54237	21.3559	42.7119	213.559
	SOX9 mRNA	841.847	841.238	846.02	845.444	841.237	841.237	841.237	851.938	846.018	843.722	897.216	924.363
	SPP1 mRNA	0.891682	0.893872	0.910655	0.929594	0.966237	1.00211	1.0373	1.07531	1.40462	2.28324	3.67301	13.9336
	SST mRNA	0.377209	0.377209	0.377209	0.377209	0.377209	0.377209	0.377209	0.377209	0.377209	0.377209	0.377209	0.377209
	STAT4 mRNA	0.891682	0.893872	0.910655	0.929594	0.966237	1.00211	1.0373	1.07531	1.40462	2.28324	3.67301	13.9336
	STMN1 mRNA	1.76582	1.76582	1.76582	1.76582	1.76582	1.76582	1.76582	1.76582	1.76582	1.76582	1.76582	1.76582
	TAC1 mRNA	0.891682	0.893872	0.910655	0.929594	0.966237	1.00211	1.0373	1.07531	1.40462	2.28324	3.67301	13.9336
	TAP1 mRNA	0.660267	0.666006	0.7201	0.777687	0.888727	1.0027	1.11657	1.23638	2.38174	5.73643	11.4666	56.3927
	TERT mRNA	2.01797	2.00973	2.02207	2.01704	2.0243	2.03173	2.03913	2.05021	2.12986	2.30848	2.64324	4.92424
	TFF1 mRNA	0.782768	0.790596	0.861045	0.939322	1.09588	1.25243	1.40898	1.56554	3.13106	7.82713	15.6517	78.2157
	TGFA mRNA	1.30699	1.30696	1.30672	1.30644	1.3059	1.30531	1.3047	1.30401	1.29738	1.27804	1.25178	1.13401
	TGFB2 mRNA	0.920713	0.922904	0.96007	0.998738	1.08295	1.16366	1.24369	1.33141	2.1058	4.39992	8.21462	36.6194
	TGFB3 mRNA	0.929536	0.929536	0.929536	0.929536	0.929536	0.929536	0.929536	0.929536	0.929536	0.929536	0.929536	0.929536
	TLR2 mRNA	0.782768	0.790596	0.861045	0.939322	1.09588	1.25243	1.40898	1.56554	3.13106	7.82713	15.6517	78.2157
	TNC mRNA	0.929536	0.929536	0.929536	0.929536	0.929536	0.929536	0.929536	0.929536	0.929536	0.929536	0.929536	0.929536
	TNF mRNA	0.862268	0.864784	0.880096	0.898103	0.931597	0.964785	0.997377	1.03213	1.33827	2.15414	3.44746	12.9871
	TNFRSF1B mRNA	2.13559	2.15695	2.34915	2.56271	2.98983	3.41695	3.84407	4.27119	8.54237	21.3559	42.7119	213.559
	TNFSF10 mRNA	2.13559	2.15695	2.34915	2.56271	2.98983	3.41695	3.84407	4.27119	8.54237	21.3559	42.7119	213.559
	TNFSF11 mRNA	1.40472	1.41877	1.5452	1.68567	1.96661	2.24756	2.5285	2.80945	5.61889	14.0472	28.0945	140.472
	TP73 mRNA	1.40472	1.41877	1.5452	1.68567	1.96661	2.24756	2.5285	2.80945	5.61889	14.0472	28.0945	140.472
	Transferrin mRNA	4.19384	4.18076	4.18866	4.17627	4.18481	4.18873	4.19319	4.18426	4.24778	4.26734	4.28477	4.26218
	TRH mRNA	88.6018	89.3561	106.553	125.003	169.704	220.4	277.413	341.495	1310.77	7317.81	25505.9	387276
	TSC22D3 mRNA	2.13559	2.15695	2.34915	2.56271	2.98983	3.41695	3.84407	4.27119	8.54237	21.3559	42.7119	213.559
	TYR mRNA	1.49276	1.48627	1.49196	1.48539	1.48627	1.48627	1.48627	1.48937	1.49197	1.48748	1.47975	1.46576
	TYRP1 mRNA	1.49276	1.48627	1.49196	1.48539	1.48627	1.48627	1.48627	1.48937	1.49197	1.48748	1.47975	1.46576
	U4 mRNA	86.2452	86.9555	103.691	121.611	165.144	214.479	269.96	332.227	1275.55	7115.09	25105.2	375305
	VCAM1 mRNA	0.891682	0.893872	0.910655	0.929594	0.966237	1.00211	1.0373	1.07531	1.40462	2.28324	3.67301	13.9336
	VEGFA mRNA	1.84399	1.85033	1.83662	1.84268	1.84915	1.84797	1.84663	1.82506	1.81983	1.80997	1.78984	1.81169
	VIP mRNA	6.05075	6.02963	6.09382	6.1133	6.20508	6.30162	6.40136	6.5285	7.63842	11.2573	18.0512	79.3273
	VPREB1 mRNA	5.03543	5.03543	5.03543	5.03543	5.03543	5.03543	5.03543	5.03543	5.03543	5.03543	5.03543	5.03543
	YBX1 mRNA	3.2242	3.2242	3.2242	3.2242	3.2242	3.2242	3.2242	3.2242	3.2242	3.2242	3.2242	3.2242
	ZFP36 mRNA	0.929536	0.929536	0.929536	0.929536	0.929536	0.929536	0.929536	0.929536	0.929536	0.929536	0.929536	0.929536

## Sheet: Table S11G
	Table S11 Output of the modeling system. (G) Output of the modeling system for the in silico down-regulation of miRNA-1 in the metastasis tissue of patient 5. Ratios to normal of all mRNA model components are shown.
	component	metastasis	down1.01	down1.1	down1.2	down1.4	down1.6	down1.8	down2	down4	down10	down20	down100
	ABCB1 mRNA	0.192062	0.192062	0.192062	0.192062	0.192062	0.192062	0.192062	0.192062	0.192062	0.192062	0.192062	0.192062
	ABCC2 mRNA	1	1	1	1	1	1	1	1	1	1	1	1
	ABCG2 mRNA	3.21649	3.21649	3.21649	3.21649	3.21649	3.21649	3.21649	3.21649	3.21649	3.21649	3.21649	3.21649
	ACACB mRNA	3.49313	3.49313	3.49313	3.49313	3.49313	3.49313	3.49313	3.49313	3.49313	3.49313	3.49313	3.49313
	ACTG2 mRNA	30.6407	30.7245	31.4438	32.1849	33.4896	34.5835	35.5085	36.3014	40.6989	44.2288	45.7245	48.2052
	ADA mRNA	54319100	54319100	54319100	54319100	54319100	54319100	54319100	54319100	54319100	54514500	54514500	52635200
	ADRB2 mRNA	0.0122631	0.012479	0.0144942	0.016897	0.0223306	0.0284411	0.0352155	0.0427973	0.159222	0.977262	3.75149	75.3856
	ALAS2 mRNA	1.12847	1.12847	1.12846	1.12845	1.12842	1.12838	1.12834	1.12829	1.1277	1.12562	1.12216	1.09794
	ALDOC mRNA	322445000	322445000	322445000	322445000	322445000	322445000	322445000	322445000	322445000	323158000	323158000	326695000
	ALOX15 mRNA	1	1	1	1	1	1	1	1	1	1	1	1
	ALOX5AP mRNA	0.974411	0.978559	1.01565	1.0564	1.13667	1.21555	1.29331	1.37012	2.10714	4.16369	7.51112	34.006
	AMHR2 mRNA	0.529072	0.529072	0.529069	0.529066	0.529058	0.529049	0.529038	0.529025	0.528868	0.528325	0.527418	0.521051
	APH-1 mRNA	0.0840889	0.0840711	0.0839244	0.0837862	0.0835732	0.0834256	0.0833269	0.0832659	0.0835926	0.0880065	0.0907336	0.0925941
	AR mRNA	3.69053	3.70875	3.86972	4.04329	4.37412	4.68544	4.98099	5.26389	7.72938	13.9982	23.6573	98.2558
	ATF2 mRNA	0.0448607	0.0448607	0.0448606	0.0448605	0.0448603	0.0448601	0.0448598	0.0448595	0.0448555	0.0458216	0.0457916	0.0442399
	ATF3 mRNA	0.0448607	0.0448607	0.0448606	0.0448605	0.0448603	0.0448601	0.0448598	0.0448595	0.0448555	0.0458216	0.0457916	0.0442399
	BACE1 mRNA	0.0840889	0.0840711	0.0839244	0.0837862	0.0835732	0.0834256	0.0833269	0.0832659	0.0835926	0.0880065	0.0907336	0.0925941
	BAX mRNA	3.39687	3.39999	3.42794	3.45868	3.51924	3.57867	3.63708	3.69456	4.23106	5.53903	7.50816	21.3389
	BCL2A1 mRNA	0.628678	0.628678	0.628678	0.628678	0.628678	0.628677	0.628676	0.628675	0.6286	0.627711	0.622009	0.554226
	BCL3 mRNA	3.21649	3.21649	3.21649	3.21649	3.21649	3.21649	3.21649	3.21649	3.21649	3.21649	3.21649	3.21649
	BCL6 mRNA	0.385871	0.385871	0.385871	0.385871	0.385871	0.385871	0.385871	0.385871	0.385871	0.385871	0.385871	0.385871
	BDKRB1 mRNA	1.12847	1.12847	1.12846	1.12845	1.12842	1.12838	1.12834	1.12829	1.1277	1.12562	1.12216	1.09794
	BIK mRNA	1.52514	1.52645	1.53822	1.5512	1.57691	1.6023	1.62739	1.65221	1.88884	2.51601	3.4756	10.3534
	BIRC1 mRNA	360930000	360930000	360930000	360930000	360930000	360930000	360930000	360930000	360930000	361449000	361449000	358524000
	BMI1 mRNA	0.654529	0.661075	0.719982	0.785435	0.916341	1.04725	1.17815	1.30906	2.61812	6.54529	13.0906	65.4529
	BRD7 mRNA	1.08194	1.08194	1.08194	1.08194	1.08194	1.08194	1.08194	1.08194	1.08194	1.08194	1.08194	1.08194
	CAD mRNA	1.08194	1.08194	1.08194	1.08194	1.08194	1.08194	1.08194	1.08194	1.08194	1.08194	1.08194	1.08194
	CCL19 mRNA	1.61717	1.62743	1.71954	1.82142	2.0239	2.22499	2.42494	2.62392	4.58059	10.2662	19.6628	95.5272
	CCL2 mRNA	0.921593	0.925393	0.959379	0.996735	1.07035	1.14273	1.2141	1.28462	1.96179	3.85569	6.93552	31.2527
	CCL4 mRNA	2.75254	2.75262	2.75334	2.75413	2.7557	2.75725	2.75877	2.76028	2.7744	2.81046	2.85926	3.10507
	CCL5 mRNA	0.967606	0.971723	1.00854	1.04899	1.12866	1.20697	1.28416	1.36041	2.09217	4.13444	7.46008	33.806
	CCNA2 mRNA	0.000577279	0.000577465	0.000579192	0.000581218	0.00058557	0.00059027	0.000595267	0.000600518	0.00066134	0.000902922	0.00127713	0.00441983
	CCNE1 mRNA	0.654529	0.661075	0.719982	0.785435	0.916341	1.04725	1.17815	1.30906	2.61812	6.54529	13.0906	65.4529
	CD1A mRNA	6.28982e-10	6.28982e-10	6.28982e-10	6.28982e-10	6.28982e-10	6.28982e-10	6.28982e-10	6.28982e-10	6.28982e-10	6.19292e-10	6.19292e-10	5.91281e-10
	CD40 mRNA	0.502535	0.506305	0.540052	0.577157	0.650097	0.721292	0.790688	0.85825	1.43762	2.48102	3.3212	4.48128
	CDC25A mRNA	1.55812	1.55832	1.5601	1.56208	1.56603	1.56997	1.57389	1.5778	1.61626	1.72183	1.88738	3.08492
	CDK1 mRNA	1.23091	1.23091	1.23091	1.23091	1.23091	1.23091	1.23091	1.23091	1.23091	1.23091	1.23091	1.23091
	CDKN1B mRNA	0.472162	0.476884	0.519379	0.566595	0.661027	0.75546	0.849892	0.944325	1.88865	4.70637	9.41274	47.2242
	CDKN2A mRNA	0.654529	0.661075	0.719982	0.785435	0.916341	1.04725	1.17815	1.30906	2.61812	6.54529	13.0906	65.4529
	CDKN2B mRNA	1.08194	1.08194	1.08194	1.08194	1.08194	1.08194	1.08194	1.08194	1.08194	1.08194	1.08194	1.08194
	CDKN2C mRNA	1.16513	1.16522	1.16611	1.1671	1.16907	1.17104	1.173	1.17497	1.19442	1.25149	1.34267	2.03362
	CFTR mRNA	0.0126531	0.0128733	0.0149266	0.0173829	0.0229034	0.0291706	0.0361661	0.0438543	0.160296	0.983036	3.75018	75.3564
	CGA mRNA	0.0672162	0.0672187	0.0672424	0.0672704	0.067331	0.0673974	0.0674685	0.0675439	0.0684315	0.0713399	0.0761514	0.103688
	CIITA mRNA	6.32341e-10	6.32341e-10	6.32341e-10	6.32341e-10	6.32341e-10	6.32341e-10	6.32341e-10	6.32341e-10	6.32341e-10	6.24972e-10	6.24972e-10	5.99429e-10
	CMYC mRNA	0.67623	0.678292	0.696717	0.716932	0.756647	0.795552	0.833777	0.871421	1.22768	2.19632	3.7401	15.6364
	COL1A2 mRNA	0.968004	0.971878	1.00654	1.04464	1.11974	1.1936	1.26645	1.33843	2.02976	3.95766	7.09622	31.9155
	COL7A1 mRNA	0.927225	0.927225	0.927225	0.927225	0.927225	0.927225	0.927225	0.927225	0.927225	0.927225	0.927225	0.927225
	CP mRNA	0.0765085	0.0764923	0.0763588	0.0762331	0.0760394	0.075905	0.0758153	0.0757597	0.0760569	0.0800823	0.0825639	0.0842389
	CRH mRNA	0.0127041	0.0129201	0.0149547	0.0173843	0.0228035	0.0289773	0.0358645	0.0434661	0.159597	0.980429	3.75149	75.3856
	CRMP1 mRNA	0.665811	0.665811	0.665811	0.665811	0.665811	0.66581	0.66581	0.665808	0.665727	0.664224	0.657898	0.583244
	CRP mRNA	2.58853	2.58956	2.59815	2.60654	2.62022	2.63058	2.63834	2.64406	2.64608	2.55154	2.45477	2.39129
	CXCR4 mRNA	1.08194	1.08194	1.08194	1.08194	1.08194	1.08194	1.08194	1.08194	1.08194	1.08194	1.08194	1.08194
	CYBA mRNA	2.17395	2.19569	2.39134	2.60874	3.04353	3.47832	3.91311	4.34789	8.69569	21.7374	43.4688	217.29
	CYC1 mRNA	0.654529	0.661075	0.719982	0.785435	0.916341	1.04725	1.17815	1.30906	2.61812	6.54529	13.0906	65.4529
	CYP11B1 mRNA	6.92157e-10	6.92157e-10	6.92157e-10	6.92157e-10	6.92157e-10	6.92157e-10	6.92157e-10	6.92157e-10	6.92157e-10	6.90098e-10	6.90098e-10	6.70726e-10
	CYP19A1 mRNA	6.52277e-10	6.52277e-10	6.52277e-10	6.52277e-10	6.52277e-10	6.52277e-10	6.52277e-10	6.52277e-10	6.52277e-10	6.45632e-10	6.45632e-10	6.27684e-10
	CYR61 mRNA	0.927225	0.927225	0.927225	0.927225	0.927225	0.927225	0.927225	0.927225	0.927225	0.927225	0.927225	0.927225
	DBF4 mRNA	0.654529	0.661075	0.719982	0.785435	0.916341	1.04725	1.17815	1.30906	2.61812	6.54529	13.0906	65.4529
	DBH mRNA	0.0121419	0.0123459	0.0142453	0.0165885	0.0219156	0.0279931	0.0348412	0.0424609	0.158383	0.971915	3.75149	75.3856
	DDC mRNA	299277000	299277000	299277000	299277000	299277000	299277000	299277000	299277000	299277000	302936000	302936000	307934000
	DDX18 mRNA	1.08194	1.08194	1.08194	1.08194	1.08194	1.08194	1.08194	1.08194	1.08194	1.08194	1.08194	1.08194
	DEFB4 mRNA	2.17395	2.19569	2.39134	2.60874	3.04353	3.47832	3.91311	4.34789	8.69569	21.7374	43.4688	217.29
	DIO2 mRNA	2.17395	2.19569	2.39134	2.60874	3.04353	3.47832	3.91311	4.34789	8.69569	21.7374	43.4688	217.29
	DIRAS3 mRNA	1.27612	1.27653	1.28019	1.28425	1.29234	1.30039	1.30839	1.31636	1.39415	1.61359	1.95213	4.33967
	DUSP4 mRNA	0.654529	0.661075	0.719982	0.785435	0.916341	1.04725	1.17815	1.30906	2.61812	6.54529	13.0906	65.4529
	E2F6 mRNA	0.654529	0.661075	0.719982	0.785435	0.916341	1.04725	1.17815	1.30906	2.61812	6.54529	13.0906	65.4529
	EGR1 mRNA	2.55869e-07	2.60323e-07	3.02521e-07	3.53282e-07	4.6715e-07	5.9524e-07	7.3982e-07	8.99767e-07	3.33726e-06	2.12708e-05	8.11985e-05	0.00153649
	ELN mRNA	0.927225	0.927225	0.927225	0.927225	0.927225	0.927225	0.927225	0.927225	0.927225	0.927225	0.927225	0.927225
	EPO mRNA	0.839726	0.839721	0.83968	0.839641	0.839577	0.839528	0.83949	0.839461	0.839413	0.839764	0.840282	0.841452
	ERBB2 mRNA	1.09734	1.09735	1.09743	1.09753	1.09773	1.09796	1.0982	1.09847	1.10187	1.11531	1.13946	1.31567
	ESR1 mRNA	0.807535	0.81711	0.904393	1.00367	1.20928	1.42399	1.64749	1.87956	4.63911	17.2028	50.8089	839.694
	FAS mRNA	0.665811	0.665811	0.665811	0.665811	0.665811	0.66581	0.66581	0.665808	0.665727	0.664224	0.657898	0.583244
	FASLG mRNA	1.06637	1.07703	1.17301	1.27964	1.49292	1.70619	1.91947	2.13274	4.26548	10.6637	21.3274	106.637
	FBLN5 mRNA	0.927225	0.927225	0.927225	0.927225	0.927225	0.927225	0.927225	0.927225	0.927225	0.927225	0.927225	0.927225
	FCER2 mRNA	1	1	1	1	1	1	1	1	1	1	1	1
	FCGR1A mRNA	0.738266	0.74162	0.770044	0.798192	0.845131	0.881698	0.909918	0.931379	0.959621	0.720996	0.498458	0.24982
	FCGR1C mRNA	1	1	1	1	1	1	1	1	1	1	1	1
	FN1 mRNA	2.08055	2.10132	2.28826	2.49598	2.91142	3.32687	3.74234	4.15781	8.31299	20.7717	41.5454	207.596
	FOS mRNA	0.702156	0.705973	0.739242	0.774025	0.837316	0.893139	0.942412	0.985908	1.21441	1.17454	0.904241	0.293836
	FSTL3 mRNA	2.17395	2.19569	2.39134	2.60874	3.04353	3.47832	3.91311	4.34789	8.69569	21.7374	43.4688	217.29
	Furin mRNA	0.0840889	0.0840711	0.0839244	0.0837862	0.0835732	0.0834256	0.0833269	0.0832659	0.0835926	0.0880065	0.0907336	0.0925941
	G6PC mRNA	0.529709	0.533658	0.569121	0.60838	0.686532	0.764302	0.841781	0.919033	1.68522	3.97581	7.77825	37.5204
	GADD45B mRNA	0.654529	0.661075	0.719982	0.785435	0.916341	1.04725	1.17815	1.30906	2.61812	6.54529	13.0906	65.4529
	GAPDH mRNA	1.48957	1.48957	1.48957	1.48956	1.48956	1.48955	1.48955	1.48955	1.48955	1.48944	1.48949	1.48901
	GBP1 mRNA	0.502535	0.506305	0.540052	0.577157	0.650097	0.721292	0.790688	0.85825	1.43762	2.48102	3.3212	4.48128
	GFAP mRNA	1.12847	1.12847	1.12846	1.12845	1.12842	1.12838	1.12834	1.12829	1.1277	1.12562	1.12216	1.09794
	GJA1 mRNA	0.506724	0.506724	0.506724	0.506724	0.506724	0.506724	0.506724	0.506724	0.506724	0.506724	0.506724	0.506724
	GLI1 mRNA	202.88	202.88	202.88	202.88	202.88	202.88	202.88	202.88	202.88	203.351	203.351	197.435
	GNAI2 mRNA	2.17395	2.19569	2.39134	2.60874	3.04353	3.47832	3.91311	4.34789	8.69569	21.7374	43.4688	217.29
	GNRH1 mRNA	322327000	322327000	322327000	322327000	322327000	322327000	322327000	322327000	322327000	326368000	326368000	329577000
	GNRH2 mRNA	2.17395	2.19569	2.39134	2.60874	3.04353	3.47832	3.91311	4.34789	8.69569	21.7374	43.4688	217.29
	GNRHR mRNA	1	1	1	1	1	1	1	1	1	1	1	1
	H19 mRNA	0.654529	0.661075	0.719982	0.785435	0.916341	1.04725	1.17815	1.30906	2.61812	6.54529	13.0906	65.4529
	HAS2 mRNA	0.974411	0.978559	1.01565	1.0564	1.13667	1.21555	1.29331	1.37012	2.10714	4.16369	7.51112	34.006
	HBG1 mRNA	0.982471	0.983814	0.99508	1.00603	1.02376	1.037	1.04671	1.05361	1.04691	0.900747	0.757685	0.588985
	HIST1H2AD mRNA	0.654529	0.661075	0.719982	0.785435	0.916341	1.04725	1.17815	1.30906	2.61812	6.54529	13.0906	65.4529
	HLADRA mRNA	1.11889	1.1189	1.11898	1.11908	1.11929	1.11952	1.11978	1.12006	1.12398	1.14342	1.18382	1.47749
	HLADRB1 mRNA	0.0123106	0.0125249	0.0145458	0.016943	0.0222338	0.0283343	0.0352845	0.042966	0.160421	0.978804	3.75149	75.3856
	hsamir132 mRNA	0.0123747	0.0125875	0.014599	0.0170262	0.0224053	0.0285259	0.0353891	0.0429121	0.158011	0.975819	3.75149	75.3856
	hsamir17 mRNA	1.011	1.01212	1.02214	1.03317	1.05493	1.07633	1.09739	1.11817	1.31426	1.83449	2.6285	8.52993
	HSP90AA1 mRNA	1.08194	1.08194	1.08194	1.08194	1.08194	1.08194	1.08194	1.08194	1.08194	1.08194	1.08194	1.08194
	HTT mRNA	2.06369	2.06369	2.06369	2.06369	2.06369	2.06369	2.06369	2.06369	2.06369	2.06348	2.06348	2.06233
	ICAM1 mRNA	2.17395	2.19569	2.39134	2.60874	3.04353	3.47832	3.91311	4.34789	8.69569	21.7374	43.4688	217.29
	ID1 mRNA	0.71492	0.722069	0.786412	0.857904	1.00089	1.14387	1.28686	1.42984	2.85968	7.13368	14.2674	72.329
	ID2 mRNA	0.0840889	0.0840711	0.0839244	0.0837862	0.0835732	0.0834256	0.0833269	0.0832659	0.0835926	0.0880065	0.0907336	0.0925941
	IFI6 mRNA	0.339482	0.339482	0.339482	0.339482	0.339482	0.339482	0.339482	0.339482	0.339482	0.339482	0.339482	0.339482
	IFNB1 mRNA	1.18376	1.18707	1.21667	1.24927	1.31365	1.37709	1.43973	1.50169	2.09686	3.75578	6.43713	27.457
	IFNG mRNA	0.921593	0.925393	0.959379	0.996735	1.07035	1.14273	1.2141	1.28462	1.96179	3.85569	6.93552	31.2527
	IGF2 mRNA	1.12847	1.12847	1.12846	1.12845	1.12842	1.12838	1.12834	1.12829	1.1277	1.12562	1.12216	1.09794
	IGFBP1 mRNA	0.484736	0.487512	0.512417	0.539942	0.594603	0.648844	0.702756	0.756401	1.28498	2.85199	5.4492	25.8815
	IGFBP6 mRNA	0.000128419	0.000128419	0.000128419	0.000128419	0.000128419	0.000128419	0.000128419	0.000128419	0.000128419	0.000129098	0.000129098	0.000133029
	IGHA1 mRNA	0.592638	0.595489	0.620986	0.649016	0.704275	0.758654	0.81232	0.865396	1.37713	2.82092	5.18379	24.0172
	IGHE mRNA	1	1	1	1	1	1	1	1	1	1	1	1
	IKBKE mRNA	2.17395	2.19569	2.39134	2.60874	3.04353	3.47832	3.91311	4.34789	8.69569	21.7374	43.4688	217.29
	IL12A mRNA	1	1	1	1	1	1	1	1	1	1	1	1
	IL12B mRNA	0.921593	0.925393	0.959379	0.996735	1.07035	1.14273	1.2141	1.28462	1.96179	3.85569	6.93552	31.2527
	IL1RN mRNA	2.17395	2.19569	2.39134	2.60874	3.04353	3.47832	3.91311	4.34789	8.69569	21.7374	43.4688	217.29
	IL2 mRNA	0.921593	0.925393	0.959379	0.996735	1.07035	1.14273	1.2141	1.28462	1.96179	3.85569	6.93552	31.2527
	IL21 mRNA	20.2011	20.5263	23.5147	26.9529	34.1365	41.6362	49.3596	57.2324	135.541	306.729	456.225	704.186
	IL28B mRNA	1.86576	1.88042	2.01214	2.15806	2.44882	2.73846	3.02726	3.31542	6.17971	14.6784	28.8489	145.967
	IL29 mRNA	1.86576	1.88042	2.01214	2.15806	2.44882	2.73846	3.02726	3.31542	6.17971	14.6784	28.8489	145.967
	IL2RA mRNA	0.921593	0.925393	0.959379	0.996735	1.07035	1.14273	1.2141	1.28462	1.96179	3.85569	6.93552	31.2527
	IL4R mRNA	1	1	1	1	1	1	1	1	1	1	1	1
	IL6 mRNA	1.06575	1.06871	1.0953	1.12458	1.18239	1.23935	1.29559	1.3512	1.88542	3.3784	5.78719	24.6832
	IL8 mRNA	2.04052	2.06084	2.24375	2.44699	2.85345	3.25992	3.66638	4.07284	8.13735	20.3225	40.631	203.712
	ING2 mRNA	0.974411	0.978559	1.01565	1.0564	1.13667	1.21555	1.29331	1.37012	2.10714	4.16369	7.51112	34.006
	INS mRNA	0.01234	0.0125547	0.0145874	0.017021	0.0224186	0.0286223	0.0355086	0.0431474	0.160461	0.978553	3.75149	75.3856
	IRF1 mRNA	0.502535	0.506305	0.540052	0.577157	0.650097	0.721292	0.790688	0.85825	1.43762	2.48102	3.3212	4.48128
	IRF4 mRNA	0.938839	0.94236	0.973875	1.00854	1.07689	1.14415	1.2105	1.27609	1.90586	3.66293	6.51729	29.1745
	IRF7 mRNA	3.40449	3.44469	3.80827	4.21541	5.03578	5.85891	6.67972	7.49428	14.9289	29.4926	41.5895	59.8991
	IRS2 mRNA	1.06637	1.07703	1.17301	1.27964	1.49292	1.70619	1.91947	2.13274	4.26548	10.6637	21.3274	106.637
	ISG15 mRNA	20.2011	20.5263	23.5147	26.9529	34.1365	41.6362	49.3596	57.2324	135.541	306.729	456.225	704.186
	JAG1 mRNA	6.55552	6.55552	6.55552	6.55552	6.55552	6.55552	6.55552	6.55552	6.55552	6.55552	6.55552	6.55552
	JUP mRNA	0.00013016	0.00013016	0.00013016	0.00013016	0.00013016	0.00013016	0.00013016	0.00013016	0.00013016	0.000130154	0.000130154	0.000132592
	KIR3DL1 mRNA	0.0353578	0.0357114	0.0388936	0.0424293	0.0495009	0.0565725	0.063644	0.0707156	0.141431	0.349687	0.699375	3.4621
	KLF2 mRNA	0.192062	0.192062	0.192062	0.192062	0.192062	0.192062	0.192062	0.192062	0.192062	0.192062	0.192062	0.192062
	KLK3 mRNA	30.6407	30.7245	31.4438	32.1849	33.4896	34.5835	35.5085	36.3014	40.6989	44.2288	45.7245	48.2052
	LEP mRNA	0.0840889	0.0840711	0.0839244	0.0837862	0.0835732	0.0834256	0.0833269	0.0832659	0.0835926	0.0880065	0.0907336	0.0925941
	LOR mRNA	2.55769e-07	2.60272e-07	3.03238e-07	3.54931e-07	4.70028e-07	6.00489e-07	7.48303e-07	9.12266e-07	3.39565e-06	2.12702e-05	8.11985e-05	0.00153649
	MAP3K5 mRNA	1.3113	1.31331	1.33134	1.35127	1.39082	1.42999	1.46883	1.50735	1.88018	2.93921	4.61646	16.6767
	MBP mRNA	2.17395	2.19569	2.39134	2.60874	3.04353	3.47832	3.91311	4.34789	8.69569	21.7374	43.4688	217.29
	MEFV mRNA	2.17395	2.19569	2.39134	2.60874	3.04353	3.47832	3.91311	4.34789	8.69569	21.7374	43.4688	217.29
	MITF mRNA	352.8	352.878	353.598	354.418	356.11	357.852	359.633	361.446	380.916	429.527	537.831	1308.76
	MMP13 mRNA	0.927225	0.927225	0.927225	0.927225	0.927225	0.927225	0.927225	0.927225	0.927225	0.927225	0.927225	0.927225
	MUC1 mRNA	0.77754	0.780789	0.80799	0.834244	0.875983	0.905869	0.92632	0.939227	0.87313	0.476398	0.206944	0.0123513
	MUC2 mRNA	2.17395	2.19569	2.39134	2.60874	3.04353	3.47832	3.91311	4.34789	8.69569	21.7374	43.4688	217.29
	MUC5B mRNA	0.993216	0.997207	1.03293	1.07223	1.14979	1.2262	1.30165	1.37631	2.09659	4.12424	7.44183	33.816
	NFKB1 mRNA	1.08432	1.08432	1.08432	1.08432	1.08432	1.08432	1.08432	1.08431	1.0842	1.07725	1.07065	1.00662
	NFKB2 mRNA	2.17395	2.19569	2.39134	2.60874	3.04353	3.47832	3.91311	4.34789	8.69569	21.7374	43.4688	217.29
	NFKBIA mRNA	3.21649	3.21649	3.21649	3.21649	3.21649	3.21649	3.21649	3.21649	3.21649	3.21649	3.21649	3.21649
	NHLH1 mRNA	0.000121951	0.000121951	0.000121951	0.000121951	0.000121951	0.000121951	0.000121951	0.000121951	0.000121951	0.000121994	0.000121994	0.000123268
	NOP16 mRNA	1.08194	1.08194	1.08194	1.08194	1.08194	1.08194	1.08194	1.08194	1.08194	1.08194	1.08194	1.08194
	NOS2 mRNA	0.610505	0.617128	0.677557	0.746619	0.891641	1.04606	1.20888	1.37858	3.26804	9.40779	19.9536	107.486
	NOS3 mRNA	1.48957	1.48957	1.48957	1.48956	1.48956	1.48955	1.48955	1.48955	1.48955	1.48944	1.48949	1.48901
	NQO1 mRNA	2.17395	2.19569	2.39134	2.60874	3.04353	3.47832	3.91311	4.34789	8.69569	21.7374	43.4688	217.29
	NR0B2 mRNA	3.49313	3.49313	3.49313	3.49313	3.49313	3.49313	3.49313	3.49313	3.49313	3.49313	3.49313	3.49313
	NR2C2 mRNA	1.06637	1.07703	1.17301	1.27964	1.49292	1.70619	1.91947	2.13274	4.26548	10.6637	21.3274	106.637
	NR3C1 mRNA	0.129242	0.129242	0.129242	0.129242	0.129242	0.129242	0.129242	0.129242	0.129242	0.129622	0.129622	0.129528
	ODC1 mRNA	1.57508	1.57508	1.57508	1.57508	1.57508	1.57508	1.57508	1.57508	1.57508	1.57865	1.57865	1.57864
	OPRM1 mRNA	2.17395	2.19569	2.39134	2.60874	3.04353	3.47832	3.91311	4.34789	8.69569	21.7374	43.4688	217.29
	OPTN mRNA	2.17395	2.19569	2.39134	2.60874	3.04353	3.47832	3.91311	4.34789	8.69569	21.7374	43.4688	217.29
	PADI3 mRNA	1.12847	1.12847	1.12846	1.12845	1.12842	1.12838	1.12834	1.12829	1.1277	1.12562	1.12216	1.09794
	PAX3 mRNA	16.9507	17.1202	18.6457	20.3408	23.7309	27.121	30.5112	33.9013	67.8026	169.507	339.013	1695.07
	PBX1 mRNA	3.21649	3.21649	3.21649	3.21649	3.21649	3.21649	3.21649	3.21649	3.21649	3.21649	3.21649	3.21649
	PCNA mRNA	1.20031	1.20031	1.20031	1.20031	1.20031	1.20031	1.20031	1.20031	1.20031	1.20003	1.20003	1.19844
	PDE6B mRNA	1.12847	1.12847	1.12846	1.12845	1.12842	1.12838	1.12834	1.12829	1.1277	1.12562	1.12216	1.09794
	PENK mRNA	0.0436115	0.0436256	0.0437561	0.0439091	0.0442379	0.044593	0.0449705	0.0453672	0.0499621	0.0672146	0.0950709	0.349775
	PIGR mRNA	2.27725	2.29111	2.41482	2.55023	2.81544	3.07437	3.32808	3.57757	5.95075	12.678	23.6651	111.35
	PIM1 mRNA	1	1	1	1	1	1	1	1	1	1	1	1
	PLAT mRNA	0.0436115	0.0436256	0.0437561	0.0439091	0.0442379	0.044593	0.0449705	0.0453672	0.0499621	0.0672146	0.0950709	0.349775
	PLAU mRNA	0.0448607	0.0448607	0.0448606	0.0448605	0.0448603	0.0448601	0.0448598	0.0448595	0.0448555	0.0458216	0.0457916	0.0442399
	POLB mRNA	0.0448607	0.0448607	0.0448606	0.0448605	0.0448603	0.0448601	0.0448598	0.0448595	0.0448555	0.0458216	0.0457916	0.0442399
	PPARG mRNA	0.403476	0.403476	0.403476	0.403476	0.403476	0.403476	0.403476	0.403476	0.403476	0.40601	0.40601	0.40054
	PPARGC1A mRNA	0.192062	0.192062	0.192062	0.192062	0.192062	0.192062	0.192062	0.192062	0.192062	0.192062	0.192062	0.192062
	PRDX3 mRNA	1.06637	1.07703	1.17301	1.27964	1.49292	1.70619	1.91947	2.13274	4.26548	10.6637	21.3274	106.637
	PRF1 mRNA	1	1	1	1	1	1	1	1	1	1	1	1
	PROX1 mRNA	0.119394	0.121432	0.141158	0.166311	0.227375	0.301518	0.386687	0.481054	1.7034	6.11657	13.9204	80.1896
	PSEN1 mRNA	0.0122352	0.0124456	0.0144127	0.0167587	0.0219939	0.0280629	0.0349561	0.0426209	0.159369	0.979056	3.75149	75.3856
	PTCH1 mRNA	385.198	385.198	385.198	385.198	385.198	385.198	385.198	385.198	385.198	385.197	385.197	385.192
	PTH mRNA	0.0118109	0.0120189	0.0139915	0.016354	0.0217112	0.0278003	0.0345702	0.0420076	0.155825	0.970303	3.75149	75.3856
	PTHLH mRNA	0.927225	0.927225	0.927225	0.927225	0.927225	0.927225	0.927225	0.927225	0.927225	0.927225	0.927225	0.927225
	PTK2 mRNA	2.40039	2.42439	2.64043	2.88047	3.36054	3.84062	4.3207	4.80077	9.60144	24.0018	47.9976	239.802
	PTPN6 mRNA	2.17395	2.19569	2.39134	2.60874	3.04353	3.47832	3.91311	4.34789	8.69569	21.7374	43.4688	217.29
	PTPRO mRNA	0.654529	0.661075	0.719982	0.785435	0.916341	1.04725	1.17815	1.30906	2.61812	6.54529	13.0906	65.4529
	PUMA mRNA	6.55552	6.55552	6.55552	6.55552	6.55552	6.55552	6.55552	6.55552	6.55552	6.55552	6.55552	6.55552
	RB1 mRNA	0.434353	0.438326	0.47404	0.513655	0.592717	0.67161	0.750377	0.82905	1.61333	3.9408	7.83008	38.9782
	RBL2 mRNA	0.385871	0.385871	0.385871	0.385871	0.385871	0.385871	0.385871	0.385871	0.385871	0.385871	0.385871	0.385871
	REL mRNA	0.665811	0.665811	0.665811	0.665811	0.665811	0.66581	0.66581	0.665808	0.665727	0.664224	0.657898	0.583244
	REN mRNA	6.17843e-10	6.17843e-10	6.17843e-10	6.17843e-10	6.17843e-10	6.17843e-10	6.17843e-10	6.17843e-10	6.17843e-10	6.10993e-10	6.10993e-10	5.96901e-10
	RORA mRNA	0.0840889	0.0840711	0.0839244	0.0837862	0.0835732	0.0834256	0.0833269	0.0832659	0.0835926	0.0880065	0.0907336	0.0925941
	RPL10 mRNA	0.0121687	0.0123755	0.0143036	0.0166244	0.021927	0.0279637	0.0348737	0.0426201	0.160107	0.975494	3.75149	75.3856
	S100P mRNA	1	1	1	1	1	1	1	1	1	1	1	1
	SELE mRNA	0.0448607	0.0448607	0.0448606	0.0448605	0.0448603	0.0448601	0.0448598	0.0448595	0.0448555	0.0458216	0.0457916	0.0442399
	SERPINA3 mRNA	2.17395	2.19569	2.39134	2.60874	3.04353	3.47832	3.91311	4.34789	8.69569	21.7374	43.4688	217.29
	SERPINE1 mRNA	1.93162	1.93162	1.93162	1.93162	1.93162	1.93162	1.93162	1.93162	1.93162	1.92521	1.92521	1.92333
	SLC25A3 mRNA	0.0123196	0.0125316	0.0145351	0.0169372	0.0223047	0.0284754	0.0354129	0.0431571	0.161632	0.978631	3.75149	75.3856
	SMAD7 mRNA	0.927225	0.927225	0.927225	0.927225	0.927225	0.927225	0.927225	0.927225	0.927225	0.927225	0.927225	0.927225
	SOD2 mRNA	1.06637	1.07703	1.17301	1.27964	1.49292	1.70619	1.91947	2.13274	4.26548	10.6637	21.3274	106.637
	SOX9 mRNA	0.000131881	0.000131881	0.000131881	0.000131881	0.000131881	0.000131881	0.000131881	0.000131881	0.000131881	0.000132299	0.000132299	0.000134873
	SPP1 mRNA	0.974411	0.978559	1.01565	1.0564	1.13667	1.21555	1.29331	1.37012	2.10714	4.16369	7.51112	34.006
	SST mRNA	6.43995e-10	6.43995e-10	6.43995e-10	6.43995e-10	6.43995e-10	6.43995e-10	6.43995e-10	6.43995e-10	6.43995e-10	6.4071e-10	6.4071e-10	6.0982e-10
	STAT4 mRNA	0.974411	0.978559	1.01565	1.0564	1.13667	1.21555	1.29331	1.37012	2.10714	4.16369	7.51112	34.006
	STMN1 mRNA	1.41305	1.41305	1.41305	1.41305	1.41305	1.41305	1.41305	1.41305	1.41305	1.41305	1.41305	1.41305
	TAC1 mRNA	0.974411	0.978559	1.01565	1.0564	1.13667	1.21555	1.29331	1.37012	2.10714	4.16369	7.51112	34.006
	TAP1 mRNA	1.58305	1.59766	1.72916	1.87521	2.16719	2.45903	2.75079	3.04248	5.95781	14.6991	29.2637	145.762
	TERT mRNA	1.75497	1.75525	1.75776	1.76053	1.76606	1.77155	1.777	1.78242	1.83493	1.97785	2.18833	3.659
	TFF1 mRNA	2.17395	2.19569	2.39134	2.60874	3.04353	3.47832	3.91311	4.34789	8.69569	21.7374	43.4688	217.29
	TGFA mRNA	1.12847	1.12847	1.12846	1.12845	1.12842	1.12838	1.12834	1.12829	1.1277	1.12562	1.12216	1.09794
	TGFB2 mRNA	0.489939	0.493068	0.521146	0.552177	0.613799	0.674949	0.735723	0.796195	1.39169	3.12816	6.0163	28.7029
	TGFB3 mRNA	0.927225	0.927225	0.927225	0.927225	0.927225	0.927225	0.927225	0.927225	0.927225	0.927225	0.927225	0.927225
	TLR2 mRNA	2.17395	2.19569	2.39134	2.60874	3.04353	3.47832	3.91311	4.34789	8.69569	21.7374	43.4688	217.29
	TNC mRNA	0.927225	0.927225	0.927225	0.927225	0.927225	0.927225	0.927225	0.927225	0.927225	0.927225	0.927225	0.927225
	TNF mRNA	0.91615	0.919925	0.953691	0.990805	1.06394	1.13585	1.20676	1.27683	1.94963	3.83109	6.89087	31.0541
	TNFRSF1B mRNA	1.06637	1.07703	1.17301	1.27964	1.49292	1.70619	1.91947	2.13274	4.26548	10.6637	21.3274	106.637
	TNFSF10 mRNA	1.06637	1.07703	1.17301	1.27964	1.49292	1.70619	1.91947	2.13274	4.26548	10.6637	21.3274	106.637
	TNFSF11 mRNA	0.654529	0.661075	0.719982	0.785435	0.916341	1.04725	1.17815	1.30906	2.61812	6.54529	13.0906	65.4529
	TP73 mRNA	1.52666	1.53438	1.60356	1.67966	1.82983	1.97779	2.12396	2.26866	3.66925	7.71608	14.3291	66.7532
	Transferrin mRNA	0.0840889	0.0840711	0.0839244	0.0837862	0.0835732	0.0834256	0.0833269	0.0832659	0.0835926	0.0880065	0.0907336	0.0925941
	TRH mRNA	0.0120342	0.012246	0.0142445	0.0166768	0.0220809	0.0281982	0.0350342	0.0426608	0.158973	0.970303	3.75149	75.3856
	TSC22D3 mRNA	1.06637	1.07703	1.17301	1.27964	1.49292	1.70619	1.91947	2.13274	4.26548	10.6637	21.3274	106.637
	TYR mRNA	0.091834	0.0918341	0.0918344	0.0918347	0.0918354	0.091836	0.0918366	0.0918371	0.0918401	0.0938556	0.0938559	0.0908854
	TYRP1 mRNA	0.091834	0.0918341	0.0918344	0.0918347	0.0918354	0.091836	0.0918366	0.0918371	0.0918401	0.0938556	0.0938559	0.0908854
	U4 mRNA	0.0121341	0.0123453	0.0143366	0.0167181	0.0220837	0.0281539	0.0350034	0.0426236	0.158061	0.970303	3.75149	75.3856
	VCAM1 mRNA	0.974411	0.978559	1.01565	1.0564	1.13667	1.21555	1.29331	1.37012	2.10714	4.16369	7.51112	34.006
	VEGFA mRNA	1.26043	1.26105	1.26628	1.27137	1.27963	1.28581	1.29036	1.29362	1.29164	1.22572	1.16056	1.0814
	VIP mRNA	0.0436115	0.0436256	0.0437561	0.0439091	0.0442379	0.044593	0.0449705	0.0453672	0.0499621	0.0672146	0.0950709	0.349775
	VPREB1 mRNA	3.49313	3.49313	3.49313	3.49313	3.49313	3.49313	3.49313	3.49313	3.49313	3.49313	3.49313	3.49313
	YBX1 mRNA	1.08194	1.08194	1.08194	1.08194	1.08194	1.08194	1.08194	1.08194	1.08194	1.08194	1.08194	1.08194
	ZFP36 mRNA	0.927225	0.927225	0.927225	0.927225	0.927225	0.927225	0.927225	0.927225	0.927225	0.927225	0.927225	0.927225

## Sheet: Table S11H
	Table S11 Output of the modeling system. (H) Output of the modeling system for the in silico down-regulation of miRNA-1 in the metastasis tissue of patient 7. Ratios to normal of all mRNA model components are shown.
	component	metastasis	down1.01	down1.1	down1.2	down1.4	down1.6	down1.8	down2	down4	down10	down20	down100
	ABCB1 mRNA	0.395848	0.395848	0.395848	0.395848	0.395848	0.395848	0.395848	0.395848	0.395848	0.395848	0.395848	0.395848
	ABCC2 mRNA	1	1	1	1	1	1	1	1	1	1	1	1
	ABCG2 mRNA	2.2241	2.2241	2.2241	2.2241	2.2241	2.2241	2.2241	2.2241	2.2241	2.2241	2.2241	2.2241
	ACACB mRNA	0.609558	0.609558	0.609558	0.609558	0.609558	0.609558	0.609558	0.609558	0.609558	0.609558	0.609558	0.609558
	ACTG2 mRNA	1247800	1262580	1353100	1564300	1865790	2179870	2523980	2823960	5492280	10825600	14747800	21006100
	ADA mRNA	64023200	64023200	63793700	65443100	64023200	64023200	64190800	64023200	63793700	64259500	64022100	62987900
	ADRB2 mRNA	5.11883	5.20485	5.90299	6.90385	9.08621	11.4842	14.1732	17.032	59.5087	353.311	1338.2	29200.8
	ALAS2 mRNA	1.079	1.079	1.079	1.07899	1.07898	1.07897	1.07895	1.07894	1.07868	1.07725	1.07427	1.05176
	ALDOC mRNA	0.514768	0.514768	0.514768	0.514768	0.514768	0.514768	0.514768	0.514768	0.514768	0.514768	0.514768	0.514768
	ALOX15 mRNA	1	1	1	1	1	1	1	1	1	1	1	1
	ALOX5AP mRNA	0.282412	0.284039	0.299875	0.31698	0.346465	0.377871	0.408908	0.439834	0.745902	1.62571	3.10254	14.5915
	AMHR2 mRNA	0.917333	0.917333	0.917329	0.917324	0.917312	0.917297	0.91728	0.917262	0.91698	0.91543	0.91223	0.887715
	APH-1 mRNA	1.7496	1.74987	1.7762	1.77935	1.76024	1.76545	1.78024	1.77555	1.84264	1.9077	1.99244	2.07448
	AR mRNA	0.245723	0.248191	0.270278	0.29506	0.344305	0.393404	0.442563	0.491257	0.975028	2.40717	4.77161	23.6036
	ATF2 mRNA	15.5879	15.5879	15.7628	15.7954	15.5875	15.5872	15.6761	15.5868	15.7591	15.6153	15.7781	15.6421
	ATF3 mRNA	15.5879	15.5879	15.7628	15.7954	15.5875	15.5872	15.6761	15.5868	15.7591	15.6153	15.7781	15.6421
	BACE1 mRNA	1.7496	1.74987	1.7762	1.77935	1.76024	1.76545	1.78024	1.77555	1.84264	1.9077	1.99244	2.07448
	BAX mRNA	0.645613	0.647614	0.666226	0.683806	0.72282	0.759659	0.798113	0.830722	1.16479	2.06532	3.48578	13.4462
	BCL2A1 mRNA	0.181341	0.181341	0.181839	0.181934	0.181341	0.181341	0.181605	0.181341	0.181839	0.181883	0.182347	0.178202
	BCL3 mRNA	2.2241	2.2241	2.2241	2.2241	2.2241	2.2241	2.2241	2.2241	2.2241	2.2241	2.2241	2.2241
	BCL6 mRNA	380044000	380044000	382415000	381699000	380044000	380044000	377358000	380044000	382415000	374773000	377213000	397116000
	BDKRB1 mRNA	1.079	1.079	1.079	1.07899	1.07898	1.07897	1.07895	1.07894	1.07868	1.07725	1.07427	1.05176
	BIK mRNA	0.175063	0.176083	0.188143	0.198398	0.21529	0.235068	0.254474	0.274166	0.473727	1.02701	1.98996	9.66778
	BIRC1 mRNA	0.514768	0.514768	0.514768	0.514768	0.514768	0.514768	0.514768	0.514768	0.514768	0.514768	0.514768	0.514768
	BMI1 mRNA	145855000	147314000	162261000	176755000	204197000	233368000	264982000	291710000	590040000	1475490000	2984790000	15698500000
	BRD7 mRNA	0.517419	0.517419	0.517419	0.517419	0.517419	0.517419	0.517419	0.517419	0.517419	0.517419	0.517419	0.517419
	CAD mRNA	0.517419	0.517419	0.517419	0.517419	0.517419	0.517419	0.517419	0.517419	0.517419	0.517419	0.517419	0.517419
	CCL19 mRNA	0.759228	0.763479	0.800897	0.84181	0.927305	1.01019	1.09177	1.17445	1.98461	4.36575	8.34341	39.517
	CCL2 mRNA	0.29909	0.300683	0.316334	0.333053	0.361865	0.392662	0.423192	0.45344	0.753693	1.61619	3.06264	14.3185
	CCL4 mRNA	1749900000	1749920000	1750200000	1764300000	1750620000	1750980000	1744580000	1751690000	1755260000	1773370000	1788810000	1818780000
	CCL5 mRNA	0.28358	0.285208	0.301035	0.318153	0.347631	0.379036	0.410084	0.440999	0.747076	1.62702	3.10425	14.6034
	CCNA2 mRNA	2425.72	2425.73	2512.33	2496.55	2425.83	2425.89	2491.37	2426.04	2513.88	2453.19	2565.97	2982.37
	CCNE1 mRNA	144867000	146316000	160849000	175116000	202814000	231788000	262887000	289735000	584907000	1454560000	2936850000	14947200000
	CD1A mRNA	617615000	617615000	608100000	608705000	617615000	617615000	628087000	617615000	608100000	615796000	606135000	623221000
	CD40 mRNA	225235000	225235000	225058000	234787000	225236000	225236000	233783000	225237000	225062000	231656000	231404000	226099000
	CDC25A mRNA	0.75043	0.750873	0.754851	0.76107	0.767962	0.776576	0.783856	0.793541	0.877159	1.1013	1.45892	4.10892
	CDK1 mRNA	0.625157	0.625157	0.625157	0.625157	0.625157	0.625157	0.625157	0.625157	0.625157	0.625157	0.625157	0.625157
	CDKN1B mRNA	0.827796	0.83077	0.854106	0.883402	0.944128	1.00067	1.05268	1.11143	1.63468	3.13056	5.53884	24.4869
	CDKN2A mRNA	159937000	161536000	178306000	193633000	223911000	255899000	289715000	319874000	648387000	1607450000	3259030000	16868700000
	CDKN2B mRNA	0.517419	0.517419	0.517419	0.517419	0.517419	0.517419	0.517419	0.517419	0.517419	0.517419	0.517419	0.517419
	CDKN2C mRNA	5.2648	5.2659	5.27556	5.28671	5.30872	5.33056	5.35056	5.37402	5.58628	6.1921	7.1399	14.1371
	CFTR mRNA	5.20316	5.29272	6.01714	6.97408	9.29783	11.7249	14.5	17.4207	58.8736	353.592	1331.81	28479.8
	CGA mRNA	94.1481	94.1482	94.1591	93.8436	94.1518	94.1541	95.8067	94.1596	94.2136	92.7245	93.5629	108.806
	CIITA mRNA	612003000	612003000	604870000	598527000	612003000	612003000	618849000	612003000	604870000	614547000	607214000	617510000
	CMYC mRNA	0.404384	0.405412	0.415053	0.425342	0.444415	0.463725	0.483574	0.501279	0.677931	1.15328	1.90558	7.79024
	COL1A2 mRNA	0.286738	0.288297	0.303493	0.319939	0.348108	0.378209	0.407949	0.437607	0.731188	1.57337	2.98801	13.9929
	COL7A1 mRNA	0.410841	0.410841	0.410841	0.410841	0.410841	0.410841	0.410841	0.410841	0.410841	0.410841	0.410841	0.410841
	CP mRNA	2.89363	2.89407	2.93908	2.94614	2.91122	2.91985	2.94509	2.93654	3.04901	3.15514	3.29695	3.44365
	CRH mRNA	5.20601	5.29244	5.98608	6.91105	9.17181	11.5878	14.2943	17.1485	58.8422	344.304	1310.55	28486.2
	CRMP1 mRNA	0.147333	0.147333	0.147333	0.147333	0.147333	0.147333	0.147333	0.147333	0.147333	0.147332	0.147296	0.143957
	CRP mRNA	2.93116	2.93012	2.91856	2.91581	2.89028	2.87071	2.85692	2.83374	2.68809	2.47718	2.3439	2.19075
	CXCR4 mRNA	0.517419	0.517419	0.517419	0.517419	0.517419	0.517419	0.517419	0.517419	0.517419	0.517419	0.517419	0.517419
	CYBA mRNA	0.654283	0.660826	0.719712	0.78514	0.915997	1.04685	1.17771	1.30857	2.61713	6.54283	13.0856	65.4258
	CYC1 mRNA	163992000	165632000	181253000	196640000	229589000	262388000	296969000	327985000	659102000	1647190000	3310290000	16798100000
	CYP11B1 mRNA	554246000	554246000	552597000	552350000	554246000	554246000	560915000	554246000	552597000	557394000	555670000	581383000
	CYP19A1 mRNA	592418000	592418000	586383000	591407000	592418000	592418000	595841000	592418000	586383000	597724000	591458000	601716000
	CYR61 mRNA	0.410841	0.410841	0.410841	0.410841	0.410841	0.410841	0.410841	0.410841	0.410841	0.410841	0.410841	0.410841
	DBF4 mRNA	158954000	160544000	175540000	191523000	222536000	254327000	287603000	317909000	638328000	1595720000	3204160000	16881100000
	DBH mRNA	5.31767	5.40486	6.11036	7.05425	9.35519	11.7792	14.5328	17.4419	61.4366	359.932	1380.22	30049.9
	DDC mRNA	0.514768	0.514768	0.514768	0.514768	0.514768	0.514768	0.514768	0.514768	0.514768	0.514768	0.514768	0.514768
	DDX18 mRNA	0.517419	0.517419	0.517419	0.517419	0.517419	0.517419	0.517419	0.517419	0.517419	0.517419	0.517419	0.517419
	DEFB4 mRNA	0.654283	0.660826	0.719712	0.78514	0.915997	1.04685	1.17771	1.30857	2.61713	6.54283	13.0856	65.4258
	DIO2 mRNA	0.654283	0.660826	0.719712	0.78514	0.915997	1.04685	1.17771	1.30857	2.61713	6.54283	13.0856	65.4258
	DIRAS3 mRNA	0.777974	0.778569	0.786893	0.794174	0.801461	0.813001	0.818293	0.835734	0.948197	1.24432	1.7193	5.35415
	DUSP4 mRNA	160288000	161891000	176043000	191686000	224403000	256461000	289777000	320576000	640158000	1615990000	3226610000	17037100000
	E2F6 mRNA	170099000	171800000	187392000	203114000	238138000	272158000	309773000	340198000	681427000	1719030000	3.443e+09	1.8033e+10
	EGR1 mRNA	21790000	21790000	22443600	21634600	21791100	21791700	22715000	21793200	22459100	21793000	22689500	29147300
	ELN mRNA	0.410841	0.410841	0.410841	0.410841	0.410841	0.410841	0.410841	0.410841	0.410841	0.410841	0.410841	0.410841
	EPO mRNA	0.456002	0.456009	0.455759	0.456266	0.456253	0.456377	0.456917	0.456618	0.457347	0.460557	0.461889	0.461411
	ERBB2 mRNA	0.619346	0.619346	0.619963	0.61849	0.619354	0.61936	0.617664	0.619372	0.620081	0.619252	0.622047	0.657313
	ESR1 mRNA	0.572793	0.581206	0.65798	0.743986	0.946914	1.16252	1.38892	1.65009	5.20035	26.8941	99.7084	2195.82
	FAS mRNA	0.147333	0.147333	0.147333	0.147333	0.147333	0.147333	0.147333	0.147333	0.147333	0.147332	0.147296	0.143957
	FASLG mRNA	0.235101	0.237452	0.258611	0.282121	0.329142	0.376162	0.423182	0.470202	0.940405	2.35101	4.70202	23.5101
	FBLN5 mRNA	0.410841	0.410841	0.410841	0.410841	0.410841	0.410841	0.410841	0.410841	0.410841	0.410841	0.410841	0.410841
	FCER2 mRNA	1	1	1	1	1	1	1	1	1	1	1	1
	FCGR1A mRNA	490.463	489.861	483.504	476.087	466.892	455.661	452.038	434.526	353.537	257.768	195.039	112.071
	FCGR1C mRNA	1	1	1	1	1	1	1	1	1	1	1	1
	FN1 mRNA	0.65984	0.666381	0.725193	0.790644	0.921465	1.05227	1.18313	1.31388	2.62189	6.54649	13.0884	65.4543
	FOS mRNA	497.808	497.301	489.848	494.423	477.662	467.827	468.775	448.866	368.182	239.776	149.073	40.6015
	FSTL3 mRNA	0.654283	0.660826	0.719712	0.78514	0.915997	1.04685	1.17771	1.30857	2.61713	6.54283	13.0856	65.4258
	Furin mRNA	1.7496	1.74987	1.7762	1.77935	1.76024	1.76545	1.78024	1.77555	1.84264	1.9077	1.99244	2.07448
	G6PC mRNA	0.300314	0.30175	0.314787	0.328906	0.356765	0.38438	0.411679	0.438751	0.700706	1.4531	2.6849	12.2954
	GADD45B mRNA	159937000	161537000	177683000	192777000	223912000	255900000	288279000	319875000	646121000	1608560000	3249620000	17175800000
	GAPDH mRNA	0.697126	0.697127	0.697101	0.69714	0.697153	0.697167	0.697203	0.697193	0.697277	0.697575	0.697743	0.697309
	GBP1 mRNA	208796000	208796000	207428000	215589000	208798000	208798000	215992000	208799000	207431000	215640000	214128000	212510000
	GFAP mRNA	1.079	1.079	1.079	1.07899	1.07898	1.07897	1.07895	1.07894	1.07868	1.07725	1.07427	1.05176
	GJA1 mRNA	6.97421	6.97421	6.97421	6.97421	6.97421	6.97421	6.97421	6.97421	6.97421	6.97421	6.97421	6.97421
	GLI1 mRNA	0.0608399	0.0608399	0.0609705	0.0608	0.0608399	0.0608399	0.0608895	0.0608399	0.0609705	0.0609455	0.061078	0.0612479
	GNAI2 mRNA	0.654283	0.660826	0.719712	0.78514	0.915997	1.04685	1.17771	1.30857	2.61713	6.54283	13.0856	65.4258
	GNRH1 mRNA	0.514768	0.514768	0.514768	0.514768	0.514768	0.514768	0.514768	0.514768	0.514768	0.514768	0.514768	0.514768
	GNRH2 mRNA	0.654283	0.660826	0.719712	0.78514	0.915997	1.04685	1.17771	1.30857	2.61713	6.54283	13.0856	65.4258
	GNRHR mRNA	1	1	1	1	1	1	1	1	1	1	1	1
	H19 mRNA	142369000	143793000	157113000	171288000	199317000	227791000	258279000	284738000	571319000	1445170000	2899450000	15019600000
	HAS2 mRNA	0.282412	0.284039	0.299875	0.31698	0.346465	0.377871	0.408908	0.439834	0.745902	1.62571	3.10254	14.5915
	HBG1 mRNA	2.50112	2.49896	2.47675	2.47459	2.41633	2.37571	2.35255	2.29893	1.99914	1.57245	1.32148	1.03888
	HIST1H2AD mRNA	156847000	158416000	173388000	186923000	219586000	250955000	283468000	313694000	630501000	1570570000	3156990000	16645800000
	HLADRA mRNA	1.07904	1.07904	1.07905	1.07905	1.07907	1.07909	1.07911	1.07913	1.07944	1.0818	1.09	1.21213
	HLADRB1 mRNA	5.22143	5.30704	5.99219	6.92011	9.18824	11.583	14.2671	17.1396	60.2393	351.067	1341.29	29181.5
	hsamir132 mRNA	4.978	5.05962	5.71785	6.6011	8.80113	11.1059	13.6939	16.4639	57.1721	341.73	1296.1	27819.5
	hsamir17 mRNA	0.611406	0.612271	0.620723	0.626767	0.645272	0.66172	0.678056	0.693832	0.846692	1.25471	1.89395	6.77426
	HSP90AA1 mRNA	0.517419	0.517419	0.517419	0.517419	0.517419	0.517419	0.517419	0.517419	0.517419	0.517419	0.517419	0.517419
	HTT mRNA	0.735295	0.735295	0.7348	0.734436	0.735295	0.735295	0.733625	0.735295	0.7348	0.731638	0.731174	0.733797
	ICAM1 mRNA	0.654283	0.660826	0.719712	0.78514	0.915997	1.04685	1.17771	1.30857	2.61713	6.54283	13.0856	65.4258
	ID1 mRNA	0.227765	0.230042	0.25112	0.273728	0.31887	0.364423	0.410351	0.455529	0.913162	2.28629	4.58318	23.1577
	ID2 mRNA	1.7496	1.74987	1.7762	1.77935	1.76024	1.76545	1.78024	1.77555	1.84264	1.9077	1.99244	2.07448
	IFI6 mRNA	1.21847	1.21847	1.21847	1.21847	1.21847	1.21847	1.21847	1.21847	1.21847	1.21847	1.21847	1.21847
	IFNB1 mRNA	0.440201	0.441724	0.45786	0.473971	0.500122	0.529469	0.559671	0.58726	0.8711	1.67413	3.00535	13.3473
	IFNG mRNA	0.29909	0.300683	0.316334	0.333053	0.361865	0.392662	0.423192	0.45344	0.753693	1.61619	3.06264	14.3185
	IGF2 mRNA	1.079	1.079	1.079	1.07899	1.07898	1.07897	1.07895	1.07894	1.07868	1.07725	1.07427	1.05176
	IGFBP1 mRNA	0.49342	0.494908	0.508176	0.521894	0.551995	0.580672	0.610091	0.637103	0.907251	1.6762	2.92184	12.6397
	IGFBP6 mRNA	122.945	122.945	123.508	121.483	122.932	122.927	123.156	122.919	123.471	124.655	125.223	123.649
	IGHA1 mRNA	0.258295	0.259942	0.275573	0.291605	0.323282	0.355252	0.387273	0.418485	0.731643	1.63743	3.15914	15.7131
	IGHE mRNA	1	1	1	1	1	1	1	1	1	1	1	1
	IKBKE mRNA	0.654283	0.660826	0.719712	0.78514	0.915997	1.04685	1.17771	1.30857	2.61713	6.54283	13.0856	65.4258
	IL12A mRNA	1	1	1	1	1	1	1	1	1	1	1	1
	IL12B mRNA	0.29909	0.300683	0.316334	0.333053	0.361865	0.392662	0.423192	0.45344	0.753693	1.61619	3.06264	14.3185
	IL1RN mRNA	0.654283	0.660826	0.719712	0.78514	0.915997	1.04685	1.17771	1.30857	2.61713	6.54283	13.0856	65.4258
	IL2 mRNA	0.29909	0.300683	0.316334	0.333053	0.361865	0.392662	0.423192	0.45344	0.753693	1.61619	3.06264	14.3185
	IL21 mRNA	1	1	1	1	1	1	1	1	1	1	1	1
	IL28B mRNA	0.786486	0.792212	0.842502	0.897912	1.01363	1.12614	1.23861	1.3498	2.45696	5.73244	11.1987	54.9097
	IL29 mRNA	0.786486	0.792212	0.842502	0.897912	1.01363	1.12614	1.23861	1.3498	2.45696	5.73244	11.1987	54.9097
	IL2RA mRNA	0.29909	0.300683	0.316334	0.333053	0.361865	0.392662	0.423192	0.45344	0.753693	1.61619	3.06264	14.3185
	IL4R mRNA	1	1	1	1	1	1	1	1	1	1	1	1
	IL6 mRNA	0.42836	0.429913	0.446287	0.462739	0.489426	0.519311	0.549977	0.578139	0.866914	1.68405	3.03961	13.5699
	IL8 mRNA	0.657273	0.663793	0.722454	0.787626	0.918052	1.04844	1.17883	1.3092	2.61304	6.52419	13.0431	65.1981
	ING2 mRNA	0.282412	0.284039	0.299875	0.31698	0.346465	0.377871	0.408908	0.439834	0.745902	1.62571	3.10254	14.5915
	INS mRNA	5.09555	5.18014	5.86032	6.76354	8.97895	11.3368	14.0051	16.8319	58.8613	348.537	1319.51	28846.3
	IRF1 mRNA	208440000	208440000	207092000	215295000	208441000	208441000	215287000	208442000	207095000	213993000	212525000	209829000
	IRF4 mRNA	0.344822	0.346379	0.361505	0.377275	0.406116	0.436154	0.466223	0.495362	0.786763	1.61915	3.01037	13.8182
	IRF7 mRNA	1	1	1	1	1	1	1	1	1	1	1	1
	IRS2 mRNA	0.235101	0.237452	0.258611	0.282121	0.329142	0.376162	0.423182	0.470202	0.940405	2.35101	4.70202	23.5101
	ISG15 mRNA	1	1	1	1	1	1	1	1	1	1	1	1
	JAG1 mRNA	4.47204e-09	4.47204e-09	4.4001e-09	4.38221e-09	4.47204e-09	4.47204e-09	4.51761e-09	4.47204e-09	4.4001e-09	4.58375e-09	4.50738e-09	4.27956e-09
	JUP mRNA	122.016	122.016	121.924	119.885	122.003	121.998	122.579	121.99	121.888	123.664	123.554	121.046
	KIR3DL1 mRNA	831371000	833452000	858090000	873775000	912801000	952345000	1010710000	1029650000	1408810000	2439980000	4122410000	17337600000
	KLF2 mRNA	0.395848	0.395848	0.395848	0.395848	0.395848	0.395848	0.395848	0.395848	0.395848	0.395848	0.395848	0.395848
	KLK3 mRNA	4087570	4135990	4440110	5044410	6112030	7140900	8266240	9250820	18022500	35998400	49118900	72665300
	LEP mRNA	1.7496	1.74987	1.7762	1.77935	1.76024	1.76545	1.78024	1.77555	1.84264	1.9077	1.99244	2.07448
	LOR mRNA	21853200	21853200	22672600	21713200	21854200	21854900	22781500	21856400	22688300	21806500	22872800	29378100
	MAP3K5 mRNA	0.471138	0.472857	0.490028	0.506525	0.538907	0.572166	0.603234	0.637747	0.955902	1.87056	3.36321	15.2109
	MBP mRNA	0.654283	0.660826	0.719712	0.78514	0.915997	1.04685	1.17771	1.30857	2.61713	6.54283	13.0856	65.4258
	MEFV mRNA	0.654283	0.660826	0.719712	0.78514	0.915997	1.04685	1.17771	1.30857	2.61713	6.54283	13.0856	65.4258
	MITF mRNA	0.26955	0.269641	0.270434	0.27149	0.273661	0.276027	0.278667	0.281224	0.311529	0.416438	0.581328	1.94692
	MMP13 mRNA	0.410841	0.410841	0.410841	0.410841	0.410841	0.410841	0.410841	0.410841	0.410841	0.410841	0.410841	0.410841
	MUC1 mRNA	239.008	238.52	234.406	227.351	220.004	211.008	204.202	194.193	132.095	55.5642	21.4362	1.22088
	MUC2 mRNA	0.654283	0.660826	0.719712	0.78514	0.915997	1.04685	1.17771	1.30857	2.61713	6.54283	13.0856	65.4258
	MUC5B mRNA	0.323711	0.325128	0.338982	0.354228	0.379514	0.406888	0.4341	0.460896	0.727471	1.49218	2.77626	12.7477
	NFKB1 mRNA	0.367272	0.367272	0.370198	0.37093	0.367272	0.367272	0.369563	0.367272	0.370198	0.371157	0.374066	0.359455
	NFKB2 mRNA	0.654283	0.660826	0.719712	0.78514	0.915997	1.04685	1.17771	1.30857	2.61713	6.54283	13.0856	65.4258
	NFKBIA mRNA	2.2241	2.2241	2.2241	2.2241	2.2241	2.2241	2.2241	2.2241	2.2241	2.2241	2.2241	2.2241
	NHLH1 mRNA	130.104	130.103	130.059	127.773	130.09	130.085	129.958	130.076	130.02	130.586	130.537	130.491
	NOP16 mRNA	0.517419	0.517419	0.517419	0.517419	0.517419	0.517419	0.517419	0.517419	0.517419	0.517419	0.517419	0.517419
	NOS2 mRNA	0.604527	0.612308	0.681627	0.765532	0.943209	1.13243	1.33818	1.54961	4.22699	16.5542	42.6642	308.045
	NOS3 mRNA	0.697126	0.697127	0.697101	0.69714	0.697153	0.697167	0.697203	0.697193	0.697277	0.697575	0.697743	0.697309
	NQO1 mRNA	0.654283	0.660826	0.719712	0.78514	0.915997	1.04685	1.17771	1.30857	2.61713	6.54283	13.0856	65.4258
	NR0B2 mRNA	0.609558	0.609558	0.609558	0.609558	0.609558	0.609558	0.609558	0.609558	0.609558	0.609558	0.609558	0.609558
	NR2C2 mRNA	0.235101	0.237452	0.258611	0.282121	0.329142	0.376162	0.423182	0.470202	0.940405	2.35101	4.70202	23.5101
	NR3C1 mRNA	3.7965	3.7965	3.80135	3.80087	3.7965	3.7965	3.79745	3.7965	3.80135	3.79244	3.79743	3.8031
	ODC1 mRNA	0.700661	0.700661	0.698833	0.697658	0.700661	0.700661	0.69907	0.700661	0.698833	0.700172	0.698313	0.694374
	OPRM1 mRNA	0.654283	0.660826	0.719712	0.78514	0.915997	1.04685	1.17771	1.30857	2.61713	6.54283	13.0856	65.4258
	OPTN mRNA	0.654283	0.660826	0.719712	0.78514	0.915997	1.04685	1.17771	1.30857	2.61713	6.54283	13.0856	65.4258
	PADI3 mRNA	1.079	1.079	1.079	1.07899	1.07898	1.07897	1.07895	1.07894	1.07868	1.07725	1.07427	1.05176
	PAX3 mRNA	20105800	20306900	21752500	23871600	28148200	32169300	35585300	40211700	79099900	198476000	390339000	1886480000
	PBX1 mRNA	2.2241	2.2241	2.2241	2.2241	2.2241	2.2241	2.2241	2.2241	2.2241	2.2241	2.2241	2.2241
	PCNA mRNA	0.861504	0.861504	0.860683	0.862909	0.861504	0.861504	0.858277	0.861504	0.860683	0.860028	0.859207	0.858572
	PDE6B mRNA	1.079	1.079	1.079	1.07899	1.07898	1.07897	1.07895	1.07894	1.07868	1.07725	1.07427	1.05176
	PENK mRNA	15.5734	15.5738	15.7521	15.7886	15.5899	15.6	15.701	15.6241	15.9861	16.8338	19.1019	37.2806
	PIGR mRNA	0.623488	0.627058	0.659391	0.694049	0.764668	0.834276	0.901424	0.972162	1.65121	3.65087	6.9823	33.221
	PIM1 mRNA	1	1	1	1	1	1	1	1	1	1	1	1
	PLAT mRNA	15.5734	15.5738	15.7521	15.7886	15.5899	15.6	15.701	15.6241	15.9861	16.8338	19.1019	37.2806
	PLAU mRNA	15.5879	15.5879	15.7628	15.7954	15.5875	15.5872	15.6761	15.5868	15.7591	15.6153	15.7781	15.6421
	POLB mRNA	15.5879	15.5879	15.7628	15.7954	15.5875	15.5872	15.6761	15.5868	15.7591	15.6153	15.7781	15.6421
	PPARG mRNA	0.401811	0.401811	0.401759	0.401789	0.401811	0.401811	0.401811	0.401811	0.401759	0.401768	0.401715	0.401676
	PPARGC1A mRNA	0.395848	0.395848	0.395848	0.395848	0.395848	0.395848	0.395848	0.395848	0.395848	0.395848	0.395848	0.395848
	PRDX3 mRNA	0.235101	0.237452	0.258611	0.282121	0.329142	0.376162	0.423182	0.470202	0.940405	2.35101	4.70202	23.5101
	PRF1 mRNA	1	1	1	1	1	1	1	1	1	1	1	1
	PROX1 mRNA	0.74986	0.770106	0.931517	1.1782	1.82994	2.57737	3.53811	4.52499	21.0972	128.931	384.602	3091.91
	PSEN1 mRNA	5.1256	5.20964	5.91799	6.81341	8.97436	11.2556	13.841	16.6014	58.466	341.862	1304.13	28038.2
	PTCH1 mRNA	0.032163	0.032163	0.032163	0.032163	0.032163	0.032163	0.032163	0.032163	0.032163	0.032163	0.032163	0.032163
	PTH mRNA	5.10577	5.19053	5.87373	6.79086	8.9978	11.3598	14.0685	16.9434	59.8639	361.497	1384.08	30201.3
	PTHLH mRNA	0.410841	0.410841	0.410841	0.410841	0.410841	0.410841	0.410841	0.410841	0.410841	0.410841	0.410841	0.410841
	PTK2 mRNA	0.72894	0.736229	0.801793	0.873844	1.02052	1.1663	1.31322	1.45788	2.91561	7.30038	14.5998	72.9209
	PTPN6 mRNA	0.654283	0.660826	0.719712	0.78514	0.915997	1.04685	1.17771	1.30857	2.61713	6.54283	13.0856	65.4258
	PTPRO mRNA	158084000	159665000	176018000	191574000	221318000	252935000	285693000	316169000	640064000	1575550000	3190500000	1.6692e+10
	PUMA mRNA	4.40998e-09	4.40998e-09	4.41404e-09	4.44396e-09	4.40998e-09	4.40998e-09	4.45094e-09	4.40998e-09	4.41404e-09	4.51236e-09	4.51554e-09	4.21471e-09
	RB1 mRNA	678.561	684.691	774.75	835.512	923.022	1044.84	1185.46	1287.99	2619.53	6177.32	12870.4	66626.5
	RBL2 mRNA	406878000	406878000	405117000	406190000	406878000	406878000	412073000	406878000	405117000	408334000	406516000	421672000
	REL mRNA	0.147333	0.147333	0.147333	0.147333	0.147333	0.147333	0.147333	0.147333	0.147333	0.147332	0.147296	0.143957
	REN mRNA	626005000	626005000	619064000	622437000	626005000	626005000	635208000	626005000	619064000	630873000	623687000	635210000
	RORA mRNA	1.7496	1.74987	1.7762	1.77935	1.76024	1.76545	1.78024	1.77555	1.84264	1.9077	1.99244	2.07448
	RPL10 mRNA	5.02605	5.10846	5.78208	6.73545	8.83105	11.1143	13.6965	16.454	58.4441	338.193	1299.87	28200
	S100P mRNA	1	1	1	1	1	1	1	1	1	1	1	1
	SELE mRNA	15.5879	15.5879	15.7628	15.7954	15.5875	15.5872	15.6761	15.5868	15.7591	15.6153	15.7781	15.6421
	SERPINA3 mRNA	0.654283	0.660826	0.719712	0.78514	0.915997	1.04685	1.17771	1.30857	2.61713	6.54283	13.0856	65.4258
	SERPINE1 mRNA	0.879953	0.879953	0.878853	0.879065	0.879953	0.879953	0.878045	0.879953	0.878853	0.868252	0.867263	0.866302
	SLC25A3 mRNA	5.07148	5.15513	5.83231	6.74439	8.89432	11.1995	13.8105	16.6369	58.5608	341.991	1297.49	28110
	SMAD7 mRNA	0.410841	0.410841	0.410841	0.410841	0.410841	0.410841	0.410841	0.410841	0.410841	0.410841	0.410841	0.410841
	SOD2 mRNA	0.235101	0.237452	0.258611	0.282121	0.329142	0.376162	0.423182	0.470202	0.940405	2.35101	4.70202	23.5101
	SOX9 mRNA	120.181	120.181	120.476	118.144	120.168	120.164	120.691	120.156	120.44	121.434	121.727	120.589
	SPP1 mRNA	0.282412	0.284039	0.299875	0.31698	0.346465	0.377871	0.408908	0.439834	0.745902	1.62571	3.10254	14.5915
	SST mRNA	596969000	596969000	593925000	590965000	596969000	596969000	610161000	596969000	593925000	599708000	596559000	609600000
	STAT4 mRNA	0.282412	0.284039	0.299875	0.31698	0.346465	0.377871	0.408908	0.439834	0.745902	1.62571	3.10254	14.5915
	STMN1 mRNA	3.42856	3.42856	3.42856	3.42856	3.42856	3.42856	3.42856	3.42856	3.42856	3.42856	3.42856	3.42856
	TAC1 mRNA	0.282412	0.284039	0.299875	0.31698	0.346465	0.377871	0.408908	0.439834	0.745902	1.62571	3.10254	14.5915
	TAP1 mRNA	0.698621	0.704672	0.759066	0.819259	0.940128	1.06062	1.18101	1.30129	2.50235	6.09635	12.0878	59.9665
	TERT mRNA	0.632784	0.633244	0.638065	0.639639	0.650919	0.659813	0.667959	0.677307	0.763577	0.991626	1.35748	4.0927
	TFF1 mRNA	0.654283	0.660826	0.719712	0.78514	0.915997	1.04685	1.17771	1.30857	2.61713	6.54283	13.0856	65.4258
	TGFA mRNA	1.079	1.079	1.079	1.07899	1.07898	1.07897	1.07895	1.07894	1.07868	1.07725	1.07427	1.05176
	TGFB2 mRNA	0.668259	0.670115	0.684349	0.699374	0.741167	0.776772	0.816501	0.846704	1.18058	2.12638	3.66626	15.7589
	TGFB3 mRNA	0.410841	0.410841	0.410841	0.410841	0.410841	0.410841	0.410841	0.410841	0.410841	0.410841	0.410841	0.410841
	TLR2 mRNA	0.654283	0.660826	0.719712	0.78514	0.915997	1.04685	1.17771	1.30857	2.61713	6.54283	13.0856	65.4258
	TNC mRNA	0.410841	0.410841	0.410841	0.410841	0.410841	0.410841	0.410841	0.410841	0.410841	0.410841	0.410841	0.410841
	TNF mRNA	0.300218	0.301812	0.317455	0.334185	0.36299	0.393786	0.424325	0.454563	0.754803	1.61727	3.06359	14.3183
	TNFRSF1B mRNA	0.235101	0.237452	0.258611	0.282121	0.329142	0.376162	0.423182	0.470202	0.940405	2.35101	4.70202	23.5101
	TNFSF10 mRNA	0.235101	0.237452	0.258611	0.282121	0.329142	0.376162	0.423182	0.470202	0.940405	2.35101	4.70202	23.5101
	TNFSF11 mRNA	163115000	164746000	180489000	195878000	228361000	260983000	295220000	326229000	656323000	1639160000	3297980000	17249800000
	TP73 mRNA	287353000	289213000	306639000	322689000	360778000	396926000	435913000	468479000	822256000	1869400000	3610470000	18027300000
	Transferrin mRNA	1.7496	1.74987	1.7762	1.77935	1.76024	1.76545	1.78024	1.77555	1.84264	1.9077	1.99244	2.07448
	TRH mRNA	5.14186	5.22827	5.9278	6.8665	9.08393	11.4603	14.1398	16.9921	60.2176	355.393	1365.4	29565.8
	TSC22D3 mRNA	0.235101	0.237452	0.258611	0.282121	0.329142	0.376162	0.423182	0.470202	0.940405	2.35101	4.70202	23.5101
	TYR mRNA	6.11738	6.11738	6.18605	6.19891	6.11743	6.11745	6.15243	6.11749	6.18627	6.13347	6.20362	6.19723
	TYRP1 mRNA	6.11738	6.11738	6.18605	6.19891	6.11743	6.11745	6.15243	6.11749	6.18627	6.13347	6.20362	6.19723
	U4 mRNA	5.24792	5.33396	6.04544	7.01463	9.21286	11.6037	14.3486	17.2405	59.9781	350.571	1355.18	29454.8
	VCAM1 mRNA	0.282412	0.284039	0.299875	0.31698	0.346465	0.377871	0.408908	0.439834	0.745902	1.62571	3.10254	14.5915
	VEGFA mRNA	0.797501	0.797181	0.793038	0.791379	0.784941	0.778933	0.774801	0.767573	0.722322	0.65725	0.613258	0.565458
	VIP mRNA	15.5734	15.5738	15.7521	15.7886	15.5899	15.6	15.701	15.6241	15.9861	16.8338	19.1019	37.2806
	VPREB1 mRNA	0.609558	0.609558	0.609558	0.609558	0.609558	0.609558	0.609558	0.609558	0.609558	0.609558	0.609558	0.609558
	YBX1 mRNA	0.517419	0.517419	0.517419	0.517419	0.517419	0.517419	0.517419	0.517419	0.517419	0.517419	0.517419	0.517419
	ZFP36 mRNA	0.410841	0.410841	0.410841	0.410841	0.410841	0.410841	0.410841	0.410841	0.410841	0.410841	0.410841	0.410841

## Sheet: Table S11I
	Table S11 Output of the modeling system. (I) Output of the modeling system for the in silico up-regulation of miRNA-1 in the tumor tissue of patient 3. Ratios to normal of all mRNA model components are shown.
	component	tumor	over1.01	over1.1	over1.2	over1.4	over1.6	over1.8	over2	over4	over10	over20	over100
	ABCB1 mRNA	0.665994	0.665994	0.665994	0.665994	0.665994	0.665994	0.665994	0.665994	0.665994	0.665994	0.665994	0.665994
	ABCC2 mRNA	1	1	1	1	1	1	1	1	1	1	1	1
	ABCG2 mRNA	1.05303	1.05303	1.05303	1.05303	1.05303	1.05303	1.05303	1.05303	1.05303	1.05303	1.05303	1.05303
	ACACB mRNA	2.50611	2.50611	2.50611	2.50611	2.50611	2.50611	2.50611	2.50611	2.50611	2.50611	2.50611	2.50611
	ACTG2 mRNA	0.642055	0.636988	0.595325	0.556052	0.4938	0.446764	0.410047	0.37922	0.249892	0.177683	0.15766	0.14652
	ADA mRNA	58330600	58330600	58330600	58330600	58330600	58330600	58330600	58686100	58330600	58330600	58330600	58330600
	ADRB2 mRNA	0.275719	0.273566	0.255769	0.239234	0.213724	0.194314	0.179847	0.165991	0.115219	0.0802107	0.0686118	0.0617603
	ALAS2 mRNA	0.243172	0.243172	0.243173	0.243174	0.243175	0.243176	0.243176	0.243176	0.243177	0.243177	0.243177	0.243177
	ALDOC mRNA	1	1	1	1	1	1	1	1	1	1	1	1
	ALOX15 mRNA	1	1	1	1	1	1	1	1	1	1	1	1
	ALOX5AP mRNA	1.23518	1.2309	1.1956	1.16218	1.10872	1.06775	1.03528	1.00804	0.883593	0.800574	0.770677	0.745573
	AMHR2 mRNA	1.90874	1.90874	1.90874	1.90874	1.90874	1.90874	1.90874	1.90874	1.90874	1.90874	1.90874	1.90874
	APH-1 mRNA	0.579832	0.579847	0.579984	0.580126	0.580385	0.580611	0.580809	0.580394	0.582101	0.584894	0.587852	0.591749
	AR mRNA	0.368824	0.365237	0.335866	0.308363	0.265073	0.232542	0.2072	0.187027	0.0952338	0.0400791	0.0216771	0.00653036
	ATF2 mRNA	1.06311	1.0631	1.06308	1.06306	1.06301	1.06297	1.06292	1.06227	1.06252	1.0619	1.06137	1.06017
	ATF3 mRNA	1.06311	1.0631	1.06308	1.06306	1.06301	1.06297	1.06292	1.06227	1.06252	1.0619	1.06137	1.06017
	BACE1 mRNA	0.579832	0.579847	0.579984	0.580126	0.580385	0.580611	0.580809	0.580394	0.582101	0.584894	0.587852	0.591749
	BAX mRNA	1.13493	1.13325	1.11943	1.10637	1.08556	1.0697	1.05721	1.04143	1.0003	0.970943	0.960901	0.952764
	BCL2A1 mRNA	0.780525	0.780525	0.780525	0.780525	0.780525	0.780525	0.780525	0.781057	0.780525	0.780525	0.780525	0.780525
	BCL3 mRNA	1.05303	1.05303	1.05303	1.05303	1.05303	1.05303	1.05303	1.05303	1.05303	1.05303	1.05303	1.05303
	BCL6 mRNA	1.83752	1.83752	1.83752	1.83752	1.83752	1.83752	1.83752	1.83752	1.83752	1.83752	1.83752	1.83752
	BDKRB1 mRNA	0.243172	0.243172	0.243173	0.243174	0.243175	0.243176	0.243176	0.243176	0.243177	0.243177	0.243177	0.243177
	BIK mRNA	0.731327	0.726598	0.687771	0.651224	0.593242	0.549214	0.514572	0.479705	0.355485	0.269143	0.237332	0.209513
	BIRC1 mRNA	1	1	1	1	1	1	1	1	1	1	1	1
	BMI1 mRNA	34890000	34544500	31718200	29075000	24921400	21806200	19383300	17409700	8722490	3489000	1744500	348900
	BRD7 mRNA	16.3227	16.3227	16.3227	16.3227	16.3227	16.3227	16.3227	16.3227	16.3227	16.3227	16.3227	16.3227
	CAD mRNA	16.3227	16.3227	16.3227	16.3227	16.3227	16.3227	16.3227	16.3227	16.3227	16.3227	16.3227	16.3227
	CCL19 mRNA	1.6426	1.63332	1.55709	1.48534	1.3715	1.28505	1.21702	1.15666	0.904658	0.735277	0.67289	0.618115
	CCL2 mRNA	1.0801	1.07669	1.04859	1.02202	0.979626	0.947235	0.921637	0.900832	0.803368	0.740294	0.718116	0.699824
	CCL4 mRNA	2.692	2.692	2.69198	2.69197	2.69194	2.69192	2.69191	2.69188	2.69184	2.69181	2.6918	2.69179
	CCL5 mRNA	1.23507	1.23079	1.19551	1.1621	1.10865	1.0677	1.03524	1.00802	0.883616	0.800634	0.770752	0.745661
	CCNA2 mRNA	0.89245	0.89245	0.89245	0.89245	0.89245	0.89245	0.892449	0.892443	0.892449	0.892448	0.892448	0.892447
	CCNE1 mRNA	34309700	33970000	31190600	28591400	24506900	21443600	19061000	17131100	8577430	3430970	1715490	343097
	CD1A mRNA	0.892326	0.892326	0.892326	0.892326	0.892326	0.892326	0.892326	0.892326	0.892326	0.892326	0.892326	0.892326
	CD40 mRNA	681835	680045	665193	650915	627480	608787	593283	613253	495117	288503	115946	5548.06
	CDC25A mRNA	2.16702	2.1668	2.165	2.16332	2.16066	2.15867	2.15712	2.15653	2.15027	2.14689	2.14577	2.14486
	CDK1 mRNA	0.858502	0.858502	0.858502	0.858502	0.858502	0.858502	0.858502	0.858502	0.858502	0.858502	0.858502	0.858502
	CDKN1B mRNA	0.65809	0.655894	0.637815	0.620709	0.593382	0.572471	0.555918	0.541418	0.47885	0.436897	0.421834	0.409201
	CDKN2A mRNA	38237900	37859300	34761700	31864900	27312800	23898700	21243300	18981900	9559480	3823790	1911900	382379
	CDKN2B mRNA	16.3227	16.3227	16.3227	16.3227	16.3227	16.3227	16.3227	16.3227	16.3227	16.3227	16.3227	16.3227
	CDKN2C mRNA	2.71434	2.7142	2.71306	2.71199	2.71032	2.70906	2.70808	2.70704	2.70376	2.70164	2.70093	2.70036
	CFTR mRNA	0.269823	0.26777	0.250783	0.234575	0.20839	0.1884	0.173143	0.15971	0.115261	0.0801715	0.0692364	0.0618104
	CGA mRNA	0.750034	0.750033	0.750033	0.750033	0.750033	0.750033	0.750033	0.752789	0.750033	0.750032	0.750032	0.750031
	CIITA mRNA	0.892326	0.892326	0.892326	0.892326	0.892326	0.892326	0.892326	0.892326	0.892326	0.892326	0.892326	0.892326
	CMYC mRNA	3.48603	3.47596	3.39315	3.31499	3.19061	3.09591	3.02131	2.98176	2.6803	2.50214	2.44043	2.39
	COL1A2 mRNA	1.21353	1.20956	1.17694	1.14607	1.09676	1.05904	1.0292	1.00408	0.890709	0.81608	0.789589	0.767586
	COL7A1 mRNA	0.99942	0.99942	0.99942	0.99942	0.99942	0.99942	0.99942	0.99942	0.99942	0.99942	0.99942	0.99942
	CP mRNA	0.998496	0.998523	0.998758	0.999004	0.999449	0.999838	1.00018	0.999218	1.0024	1.00721	1.01231	1.01902
	CRH mRNA	0.263591	0.261479	0.244098	0.227921	0.202581	0.183332	0.168337	0.154596	0.106283	0.0756424	0.066446	0.0588634
	CRMP1 mRNA	0.871359	0.871359	0.871359	0.871359	0.871359	0.871359	0.871359	0.871359	0.871359	0.871359	0.871359	0.871359
	CRP mRNA	1.05906	1.059	1.05848	1.05796	1.0571	1.0564	1.05583	1.05536	1.05287	1.04873	1.04569	1.04365
	CXCR4 mRNA	16.3227	16.3227	16.3227	16.3227	16.3227	16.3227	16.3227	16.3227	16.3227	16.3227	16.3227	16.3227
	CYBA mRNA	3.83876	3.80075	3.48978	3.19897	2.74197	2.39923	2.13264	1.91938	0.95969	0.383876	0.191938	0.0383876
	CYC1 mRNA	39020300	38633900	35473000	32516900	27871600	24387700	21677900	19535700	9755060	3902030	1951010	390203
	CYP11B1 mRNA	0.892326	0.892326	0.892326	0.892326	0.892326	0.892326	0.892326	0.892326	0.892326	0.892326	0.892326	0.892326
	CYP19A1 mRNA	0.892326	0.892326	0.892326	0.892326	0.892326	0.892326	0.892326	0.892326	0.892326	0.892326	0.892326	0.892326
	CYR61 mRNA	0.99942	0.99942	0.99942	0.99942	0.99942	0.99942	0.99942	0.99942	0.99942	0.99942	0.99942	0.99942
	DBF4 mRNA	37404200	37033900	34003900	31170200	26717300	23377600	20780100	18722300	9351060	3740420	1870210	374042
	DBH mRNA	0.264347	0.262335	0.245692	0.229813	0.204535	0.18571	0.171311	0.159042	0.111169	0.0768329	0.065655	0.0589569
	DDC mRNA	1	1	1	1	1	1	1	1	1	1	1	1
	DDX18 mRNA	16.3227	16.3227	16.3227	16.3227	16.3227	16.3227	16.3227	16.3227	16.3227	16.3227	16.3227	16.3227
	DEFB4 mRNA	3.83876	3.80075	3.48978	3.19897	2.74197	2.39923	2.13264	1.91938	0.95969	0.383876	0.191938	0.0383876
	DIO2 mRNA	3.83876	3.80075	3.48978	3.19897	2.74197	2.39923	2.13264	1.91938	0.95969	0.383876	0.191938	0.0383876
	DIRAS3 mRNA	0.723565	0.723147	0.719716	0.716494	0.711403	0.70756	0.704557	0.702331	0.691177	0.684499	0.682255	0.680453
	DUSP4 mRNA	37868500	37493600	34425900	31557100	27048900	23667800	21038100	19048000	9467130	3786850	1893430	378685
	E2F6 mRNA	39739000	39345500	36126400	33115800	28385000	24836900	22077200	20069100	9934750	3973900	1986950	397390
	EGR1 mRNA	0.892323	0.892323	0.892323	0.892323	0.892323	0.892323	0.892323	0.892323	0.892323	0.892323	0.892323	0.892323
	ELN mRNA	0.99942	0.99942	0.99942	0.99942	0.99942	0.99942	0.99942	0.99942	0.99942	0.99942	0.99942	0.99942
	EPO mRNA	1.00103	1.00103	1.00105	1.00106	1.00108	1.0011	1.00112	1.00119	1.00121	1.00138	1.00157	1.00182
	ERBB2 mRNA	4.44485	4.44485	4.44485	4.44485	4.44486	4.44486	4.44486	4.53136	4.44486	4.44486	4.44486	4.44486
	ESR1 mRNA	0.715723	0.705575	0.624566	0.552107	0.444844	0.369846	0.314854	0.27329	0.110492	0.0361932	0.0163511	0.00289531
	FAS mRNA	0.871359	0.871359	0.871359	0.871359	0.871359	0.871359	0.871359	0.871359	0.871359	0.871359	0.871359	0.871359
	FASLG mRNA	0.358795	0.355243	0.326177	0.298996	0.256282	0.224247	0.199331	0.179398	0.0896988	0.0358795	0.0179398	0.00358795
	FBLN5 mRNA	0.99942	0.99942	0.99942	0.99942	0.99942	0.99942	0.99942	0.99942	0.99942	0.99942	0.99942	0.99942
	FCER2 mRNA	1	1	1	1	1	1	1	1	1	1	1	1
	FCGR1A mRNA	8.1141	8.08722	7.85589	7.61973	7.20403	6.85012	6.54487	6.38593	4.67494	2.40101	0.964539	0.0558299
	FCGR1C mRNA	1	1	1	1	1	1	1	1	1	1	1	1
	FN1 mRNA	3.82835	3.79048	3.48064	3.19089	2.73556	2.39406	2.12846	1.9159	0.959764	0.385999	0.19468	0.0412455
	FOS mRNA	17.9195	17.8836	17.5774	17.2695	16.7357	16.2862	15.8997	15.9026	13.3977	8.98809	5.50914	2.65345
	FSTL3 mRNA	3.83876	3.80075	3.48978	3.19897	2.74197	2.39923	2.13264	1.91938	0.95969	0.383876	0.191938	0.0383876
	Furin mRNA	0.579832	0.579847	0.579984	0.580126	0.580385	0.580611	0.580809	0.580394	0.582101	0.584894	0.587852	0.591749
	G6PC mRNA	0.491906	0.489817	0.472631	0.456396	0.430515	0.410757	0.395147	0.381803	0.322785	0.283432	0.269168	0.257009
	GADD45B mRNA	38253800	37875100	34776200	31878200	27324200	23908600	21252100	18963200	9563460	3825380	1912690	382538
	GAPDH mRNA	0.395345	0.395345	0.395345	0.395345	0.395346	0.395347	0.395347	0.395363	0.39535	0.39536	0.39537	0.395383
	GBP1 mRNA	635189	633522	619686	606385	584553	567139	552696	572826	461245	268766	108014	5168.51
	GFAP mRNA	0.243172	0.243172	0.243173	0.243174	0.243175	0.243176	0.243176	0.243176	0.243177	0.243177	0.243177	0.243177
	GJA1 mRNA	56.6611	56.6611	56.6611	56.6611	56.6611	56.6611	56.6611	56.6611	56.6611	56.6611	56.6611	56.6611
	GLI1 mRNA	0.291855	0.291855	0.291855	0.291855	0.291855	0.291855	0.291855	0.29178	0.291855	0.291855	0.291855	0.291855
	GNAI2 mRNA	3.83876	3.80075	3.48978	3.19897	2.74197	2.39923	2.13264	1.91938	0.95969	0.383876	0.191938	0.0383876
	GNRH1 mRNA	1	1	1	1	1	1	1	1	1	1	1	1
	GNRH2 mRNA	3.83876	3.80075	3.48978	3.19897	2.74197	2.39923	2.13264	1.91938	0.95969	0.383876	0.191938	0.0383876
	GNRHR mRNA	1	1	1	1	1	1	1	1	1	1	1	1
	H19 mRNA	33590800	33258200	30537100	27992300	23993400	20994200	18661600	16871900	8397700	3359080	1679540	335908
	HAS2 mRNA	1.23518	1.2309	1.1956	1.16218	1.10872	1.06775	1.03528	1.00804	0.883593	0.800574	0.770677	0.745573
	HBG1 mRNA	0.280274	0.280158	0.279157	0.278139	0.276361	0.274873	0.273614	0.273015	0.266475	0.255044	0.245327	0.237421
	HIST1H2AD mRNA	37257300	36888400	33870300	31047800	26612400	23285800	20698500	18611600	9314330	3725730	1862870	372573
	HLADRA mRNA	0.243171	0.243171	0.243172	0.243173	0.243174	0.243174	0.243175	0.243175	0.243176	0.243176	0.243176	0.243176
	HLADRB1 mRNA	0.267542	0.265399	0.24786	0.231471	0.206315	0.187729	0.173466	0.160374	0.112445	0.0801503	0.0686313	0.0623214
	hsamir132 mRNA	0.262529	0.260531	0.244408	0.229014	0.204084	0.186034	0.172517	0.159888	0.113121	0.0799099	0.0686756	0.0626943
	hsamir17 mRNA	16.6235	16.6205	16.5965	16.5739	16.5384	16.5117	16.4909	16.4737	16.3987	16.3531	16.3379	16.3257
	HSP90AA1 mRNA	16.3227	16.3227	16.3227	16.3227	16.3227	16.3227	16.3227	16.3227	16.3227	16.3227	16.3227	16.3227
	HTT mRNA	1.66643	1.66643	1.66643	1.66643	1.66643	1.66643	1.66643	1.66491	1.66643	1.66643	1.66643	1.66643
	ICAM1 mRNA	3.83876	3.80075	3.48978	3.19897	2.74197	2.39923	2.13264	1.91938	0.95969	0.383876	0.191938	0.0383876
	ID1 mRNA	0.876779	0.868098	0.797072	0.730649	0.626271	0.547987	0.4871	0.439597	0.219195	0.0876779	0.043839	0.0087678
	ID2 mRNA	0.579832	0.579847	0.579984	0.580126	0.580385	0.580611	0.580809	0.580394	0.582101	0.584894	0.587852	0.591749
	IFI6 mRNA	0.449117	0.449117	0.449117	0.449117	0.449117	0.449117	0.449117	0.449117	0.449117	0.449117	0.449117	0.449117
	IFNB1 mRNA	1.06459	1.06221	1.04261	1.02413	0.994759	0.972432	0.954869	0.940435	0.875039	0.83381	0.819655	0.808151
	IFNG mRNA	1.0801	1.07669	1.04859	1.02202	0.979626	0.947235	0.921637	0.900832	0.803368	0.740294	0.718116	0.699824
	IGF2 mRNA	0.243172	0.243172	0.243173	0.243174	0.243175	0.243176	0.243176	0.243176	0.243177	0.243177	0.243177	0.243177
	IGFBP1 mRNA	0.997769	0.996439	0.985515	0.975229	0.958921	0.946562	0.936868	0.929384	0.893206	0.871024	0.86349	0.857405
	IGFBP6 mRNA	0.00839087	0.00839087	0.00839087	0.00839087	0.00839087	0.00839087	0.00839087	0.00838335	0.00839087	0.00839087	0.00839087	0.00839087
	IGHA1 mRNA	1.25981	1.24947	1.1648	1.08544	0.960309	0.866036	0.792385	0.736352	0.462226	0.291192	0.229978	0.176392
	IGHE mRNA	1	1	1	1	1	1	1	1	1	1	1	1
	IKBKE mRNA	3.83876	3.80075	3.48978	3.19897	2.74197	2.39923	2.13264	1.91938	0.95969	0.383876	0.191938	0.0383876
	IL12A mRNA	1	1	1	1	1	1	1	1	1	1	1	1
	IL12B mRNA	1.0801	1.07669	1.04859	1.02202	0.979626	0.947235	0.921637	0.900832	0.803368	0.740294	0.718116	0.699824
	IL1RN mRNA	3.83876	3.80075	3.48978	3.19897	2.74197	2.39923	2.13264	1.91938	0.95969	0.383876	0.191938	0.0383876
	IL2 mRNA	1.0801	1.07669	1.04859	1.02202	0.979626	0.947235	0.921637	0.900832	0.803368	0.740294	0.718116	0.699824
	IL21 mRNA	389.744	382.397	324.767	275.097	205.705	160.025	128.201	106.521	31.763	8.84629	3.85933	1.25602
	IL28B mRNA	3.84162	3.81468	3.59367	3.38584	3.05656	2.80692	2.61075	2.46059	1.71243	1.22367	1.04002	0.871561
	IL29 mRNA	3.84162	3.81468	3.59367	3.38584	3.05656	2.80692	2.61075	2.46059	1.71243	1.22367	1.04002	0.871561
	IL2RA mRNA	1.0801	1.07669	1.04859	1.02202	0.979626	0.947235	0.921637	0.900832	0.803368	0.740294	0.718116	0.699824
	IL4R mRNA	1	1	1	1	1	1	1	1	1	1	1	1
	IL6 mRNA	1.12173	1.11907	1.09724	1.07664	1.04387	1.01892	0.99927	0.982915	0.909613	0.862952	0.846841	0.8337
	IL8 mRNA	3.10992	3.07963	2.83184	2.60008	2.23585	1.96261	1.75005	1.57658	0.813516	0.350644	0.193611	0.0611734
	ING2 mRNA	1.23518	1.2309	1.1956	1.16218	1.10872	1.06775	1.03528	1.00804	0.883593	0.800574	0.770677	0.745573
	INS mRNA	0.265181	0.262963	0.245372	0.229164	0.204234	0.185366	0.170724	0.156391	0.109347	0.0757599	0.0666074	0.0604914
	IRF1 mRNA	634360	632695	618876	605593	583790	566398	551974	571129	460643	268415	107873	5161.76
	IRF4 mRNA	1.16876	1.16547	1.13847	1.11297	1.07234	1.04138	1.01697	0.998588	0.905119	0.846494	0.826161	0.809538
	IRF7 mRNA	14971.4	14805.4	13457.4	12213.5	10292.7	8880.03	7798.43	7248.05	3217.75	986.727	313.896	15.1357
	IRS2 mRNA	0.358795	0.355243	0.326177	0.298996	0.256282	0.224247	0.199331	0.179398	0.0896988	0.0358795	0.0179398	0.00358795
	ISG15 mRNA	355.725	349.02	296.493	251.411	187.835	146.124	117.213	96.4396	29.2637	8.33086	3.71499	1.262
	JAG1 mRNA	281926000	281926000	281926000	281926000	281926000	281926000	281926000	274499000	281926000	281926000	281926000	281926000
	JUP mRNA	0.00841028	0.00841028	0.00841028	0.00841028	0.00841028	0.00841028	0.00841028	0.00833148	0.00841028	0.00841028	0.00841028	0.00841028
	KIR3DL1 mRNA	0.952368	0.951806	0.947189	0.94284	0.935943	0.930714	0.926612	0.922863	0.908127	0.898735	0.895547	0.892973
	KLF2 mRNA	0.665994	0.665994	0.665994	0.665994	0.665994	0.665994	0.665994	0.665994	0.665994	0.665994	0.665994	0.665994
	KLK3 mRNA	0.642055	0.636988	0.595325	0.556052	0.4938	0.446764	0.410047	0.37922	0.249892	0.177683	0.15766	0.14652
	LEP mRNA	0.579832	0.579847	0.579984	0.580126	0.580385	0.580611	0.580809	0.580394	0.582101	0.584894	0.587852	0.591749
	LOR mRNA	0.892323	0.892323	0.892323	0.892323	0.892323	0.892323	0.892323	0.892323	0.892323	0.892323	0.892323	0.892323
	MAP3K5 mRNA	0.769598	0.767337	0.748754	0.731228	0.703364	0.682174	0.665498	0.652038	0.589512	0.550009	0.536361	0.525219
	MBP mRNA	3.83876	3.80075	3.48978	3.19897	2.74197	2.39923	2.13264	1.91938	0.95969	0.383876	0.191938	0.0383876
	MEFV mRNA	3.83876	3.80075	3.48978	3.19897	2.74197	2.39923	2.13264	1.91938	0.95969	0.383876	0.191938	0.0383876
	MITF mRNA	0.262966	0.26086	0.24347	0.227046	0.201399	0.183163	0.170113	0.157154	0.110275	0.0759463	0.0658762	0.0596626
	MMP13 mRNA	0.99942	0.99942	0.99942	0.99942	0.99942	0.99942	0.99942	0.99942	0.99942	0.99942	0.99942	0.99942
	MUC1 mRNA	4.82872	4.81262	4.67271	4.52771	4.26842	4.04472	3.85031	3.70787	2.65744	1.30869	0.515564	0.0306666
	MUC2 mRNA	3.83876	3.80075	3.48978	3.19897	2.74197	2.39923	2.13264	1.91938	0.95969	0.383876	0.191938	0.0383876
	MUC5B mRNA	2.05901	2.05492	2.02132	1.98961	1.93919	1.90084	1.87065	1.85234	1.73329	1.66221	1.63778	1.61792
	NFKB1 mRNA	0.93511	0.93511	0.93511	0.93511	0.93511	0.93511	0.93511	0.934989	0.93511	0.93511	0.93511	0.93511
	NFKB2 mRNA	3.83876	3.80075	3.48978	3.19897	2.74197	2.39923	2.13264	1.91938	0.95969	0.383876	0.191938	0.0383876
	NFKBIA mRNA	1.05303	1.05303	1.05303	1.05303	1.05303	1.05303	1.05303	1.05303	1.05303	1.05303	1.05303	1.05303
	NHLH1 mRNA	0.00791007	0.00791007	0.00791007	0.00791007	0.00791007	0.00791007	0.00791007	0.00788525	0.00791007	0.00791007	0.00791007	0.00791007
	NOP16 mRNA	16.3227	16.3227	16.3227	16.3227	16.3227	16.3227	16.3227	16.3227	16.3227	16.3227	16.3227	16.3227
	NOS2 mRNA	1.87693	1.8496	1.6323	1.43939	1.15668	0.961275	0.819235	0.708547	0.297828	0.10482	0.0501502	0.00975019
	NOS3 mRNA	0.395345	0.395345	0.395345	0.395345	0.395346	0.395347	0.395347	0.395363	0.39535	0.39536	0.39537	0.395383
	NQO1 mRNA	3.83876	3.80075	3.48978	3.19897	2.74197	2.39923	2.13264	1.91938	0.95969	0.383876	0.191938	0.0383876
	NR0B2 mRNA	2.50611	2.50611	2.50611	2.50611	2.50611	2.50611	2.50611	2.50611	2.50611	2.50611	2.50611	2.50611
	NR2C2 mRNA	0.358795	0.355243	0.326177	0.298996	0.256282	0.224247	0.199331	0.179398	0.0896988	0.0358795	0.0179398	0.00358795
	NR3C1 mRNA	0.205367	0.205367	0.205367	0.205367	0.205367	0.205367	0.205367	0.205691	0.205367	0.205367	0.205367	0.205367
	ODC1 mRNA	2.22834	2.22834	2.22834	2.22834	2.22834	2.22834	2.22834	2.21472	2.22834	2.22834	2.22834	2.22834
	OPRM1 mRNA	3.83876	3.80075	3.48978	3.19897	2.74197	2.39923	2.13264	1.91938	0.95969	0.383876	0.191938	0.0383876
	OPTN mRNA	3.83876	3.80075	3.48978	3.19897	2.74197	2.39923	2.13264	1.91938	0.95969	0.383876	0.191938	0.0383876
	PADI3 mRNA	0.243172	0.243172	0.243173	0.243174	0.243175	0.243176	0.243176	0.243176	0.243177	0.243177	0.243177	0.243177
	PAX3 mRNA	0.989452	0.979655	0.899502	0.824543	0.706751	0.618407	0.549695	0.494726	0.247363	0.0989452	0.0494726	0.00989452
	PBX1 mRNA	1.05303	1.05303	1.05303	1.05303	1.05303	1.05303	1.05303	1.05303	1.05303	1.05303	1.05303	1.05303
	PCNA mRNA	0.705009	0.705009	0.705009	0.705009	0.705009	0.705009	0.705009	0.706229	0.705009	0.705009	0.705009	0.705009
	PDE6B mRNA	0.243172	0.243172	0.243173	0.243174	0.243175	0.243176	0.243176	0.243176	0.243177	0.243177	0.243177	0.243177
	PENK mRNA	1.06168	1.06168	1.06164	1.06161	1.06155	1.06149	1.06144	1.06075	1.06102	1.0604	1.05987	1.05867
	PIGR mRNA	3.93048	3.9183	3.81807	3.72335	3.57232	3.45703	3.36599	3.32417	2.94609	2.72277	2.64445	2.57998
	PIM1 mRNA	1	1	1	1	1	1	1	1	1	1	1	1
	PLAT mRNA	1.06168	1.06168	1.06164	1.06161	1.06155	1.06149	1.06144	1.06075	1.06102	1.0604	1.05987	1.05867
	PLAU mRNA	1.06311	1.0631	1.06308	1.06306	1.06301	1.06297	1.06292	1.06227	1.06252	1.0619	1.06137	1.06017
	POLB mRNA	1.06311	1.0631	1.06308	1.06306	1.06301	1.06297	1.06292	1.06227	1.06252	1.0619	1.06137	1.06017
	PPARG mRNA	0.771587	0.771587	0.771587	0.771587	0.771587	0.771587	0.771587	0.772606	0.771587	0.771587	0.771587	0.771587
	PPARGC1A mRNA	0.665994	0.665994	0.665994	0.665994	0.665994	0.665994	0.665994	0.665994	0.665994	0.665994	0.665994	0.665994
	PRDX3 mRNA	0.358795	0.355243	0.326177	0.298996	0.256282	0.224247	0.199331	0.179398	0.0896988	0.0358795	0.0179398	0.00358795
	PRF1 mRNA	1	1	1	1	1	1	1	1	1	1	1	1
	PROX1 mRNA	2.43804	2.3831	1.95868	1.60209	1.11981	0.819686	0.621834	0.483703	0.0932416	0.0103029	0.00199468	5.34593e-05
	PSEN1 mRNA	0.271181	0.269009	0.251477	0.234811	0.208329	0.189496	0.174764	0.160627	0.112248	0.076181	0.0656853	0.0596661
	PTCH1 mRNA	0.45569	0.45569	0.45569	0.45569	0.45569	0.45569	0.45569	0.45569	0.45569	0.45569	0.45569	0.45569
	PTH mRNA	0.266373	0.264186	0.246636	0.230517	0.206155	0.187963	0.173995	0.160578	0.11405	0.0805292	0.068256	0.0615807
	PTHLH mRNA	0.99942	0.99942	0.99942	0.99942	0.99942	0.99942	0.99942	0.99942	0.99942	0.99942	0.99942	0.99942
	PTK2 mRNA	2.9704	2.94099	2.70036	2.47533	2.12171	1.8565	1.65022	1.48386	0.742599	0.29704	0.14852	0.029704
	PTPN6 mRNA	3.83876	3.80075	3.48978	3.19897	2.74197	2.39923	2.13264	1.91938	0.95969	0.383876	0.191938	0.0383876
	PTPRO mRNA	37725900	37352400	34296300	31438300	26947100	23578700	20958800	18707400	9431480	3772590	1886300	377259
	PUMA mRNA	278094000	278094000	278094000	278094000	278094000	278094000	278094000	275687000	278094000	278094000	278094000	278094000
	RB1 mRNA	231.674	229.454	211.289	194.294	167.573	147.514	131.898	116.517	62.8606	28.2818	16.2466	5.52354
	RBL2 mRNA	1.83752	1.83752	1.83752	1.83752	1.83752	1.83752	1.83752	1.83752	1.83752	1.83752	1.83752	1.83752
	REL mRNA	0.871359	0.871359	0.871359	0.871359	0.871359	0.871359	0.871359	0.871359	0.871359	0.871359	0.871359	0.871359
	REN mRNA	0.892326	0.892326	0.892326	0.892326	0.892326	0.892326	0.892326	0.892326	0.892326	0.892326	0.892326	0.892326
	RORA mRNA	0.579832	0.579847	0.579984	0.580126	0.580385	0.580611	0.580809	0.580394	0.582101	0.584894	0.587852	0.591749
	RPL10 mRNA	0.27057	0.268403	0.250509	0.233497	0.207376	0.187778	0.172692	0.158285	0.108726	0.0760521	0.0663648	0.0604976
	S100P mRNA	1	1	1	1	1	1	1	1	1	1	1	1
	SELE mRNA	1.06311	1.0631	1.06308	1.06306	1.06301	1.06297	1.06292	1.06227	1.06252	1.0619	1.06137	1.06017
	SERPINA3 mRNA	3.83876	3.80075	3.48978	3.19897	2.74197	2.39923	2.13264	1.91938	0.95969	0.383876	0.191938	0.0383876
	SERPINE1 mRNA	1.60481	1.60481	1.60481	1.60481	1.60481	1.60481	1.60481	1.60301	1.60481	1.60481	1.60481	1.60481
	SLC25A3 mRNA	0.266681	0.264439	0.246068	0.229126	0.204201	0.185823	0.172029	0.158977	0.111104	0.0770714	0.0669045	0.0595266
	SMAD7 mRNA	0.99942	0.99942	0.99942	0.99942	0.99942	0.99942	0.99942	0.99942	0.99942	0.99942	0.99942	0.99942
	SOD2 mRNA	0.358795	0.355243	0.326177	0.298996	0.256282	0.224247	0.199331	0.179398	0.0896988	0.0358795	0.0179398	0.00358795
	SOX9 mRNA	0.00853638	0.00853638	0.00853638	0.00853638	0.00853638	0.00853638	0.00853638	0.00848752	0.00853638	0.00853638	0.00853638	0.00853638
	SPP1 mRNA	1.23518	1.2309	1.1956	1.16218	1.10872	1.06775	1.03528	1.00804	0.883593	0.800574	0.770677	0.745573
	SST mRNA	0.892326	0.892326	0.892326	0.892326	0.892326	0.892326	0.892326	0.892326	0.892326	0.892326	0.892326	0.892326
	STAT4 mRNA	1.23518	1.2309	1.1956	1.16218	1.10872	1.06775	1.03528	1.00804	0.883593	0.800574	0.770677	0.745573
	STMN1 mRNA	2.34632	2.34632	2.34632	2.34632	2.34632	2.34632	2.34632	2.34632	2.34632	2.34632	2.34632	2.34632
	TAC1 mRNA	1.23518	1.2309	1.1956	1.16218	1.10872	1.06775	1.03528	1.00804	0.883593	0.800574	0.770677	0.745573
	TAP1 mRNA	1.61771	1.60507	1.50148	1.40434	1.25106	1.13544	1.04501	0.970702	0.637673	0.423808	0.346179	0.277537
	TERT mRNA	4.19623	4.19581	4.19233	4.18908	4.18396	4.18012	4.17713	4.18574	4.16392	4.15745	4.15532	4.15363
	TFF1 mRNA	3.83876	3.80075	3.48978	3.19897	2.74197	2.39923	2.13264	1.91938	0.95969	0.383876	0.191938	0.0383876
	TGFA mRNA	0.243172	0.243172	0.243173	0.243174	0.243175	0.243176	0.243176	0.243176	0.243177	0.243177	0.243177	0.243177
	TGFB2 mRNA	0.710625	0.709246	0.697908	0.687207	0.670185	0.657234	0.647039	0.642577	0.60062	0.576606	0.56836	0.56166
	TGFB3 mRNA	0.99942	0.99942	0.99942	0.99942	0.99942	0.99942	0.99942	0.99942	0.99942	0.99942	0.99942	0.99942
	TLR2 mRNA	3.83876	3.80075	3.48978	3.19897	2.74197	2.39923	2.13264	1.91938	0.95969	0.383876	0.191938	0.0383876
	TNC mRNA	0.99942	0.99942	0.99942	0.99942	0.99942	0.99942	0.99942	0.99942	0.99942	0.99942	0.99942	0.99942
	TNF mRNA	1.08007	1.07666	1.04857	1.022	0.979619	0.947237	0.921646	0.900848	0.803413	0.74036	0.718191	0.699906
	TNFRSF1B mRNA	0.358795	0.355243	0.326177	0.298996	0.256282	0.224247	0.199331	0.179398	0.0896988	0.0358795	0.0179398	0.00358795
	TNFSF10 mRNA	0.358795	0.355243	0.326177	0.298996	0.256282	0.224247	0.199331	0.179398	0.0896988	0.0358795	0.0179398	0.00358795
	TNFSF11 mRNA	38561800	38180000	35056200	32134900	27544200	24101100	21423200	19270400	9640460	3856180	1928090	385618
	TP73 mRNA	130030000	129519000	125314000	121330000	114957000	110069000	106191000	103690000	87949000	77665600	73765300	70237400
	Transferrin mRNA	0.579832	0.579847	0.579984	0.580126	0.580385	0.580611	0.580809	0.580394	0.582101	0.584894	0.587852	0.591749
	TRH mRNA	0.263239	0.26113	0.243722	0.227448	0.201713	0.18292	0.1681	0.15455	0.108322	0.0750807	0.0641263	0.0569946
	TSC22D3 mRNA	0.358795	0.355243	0.326177	0.298996	0.256282	0.224247	0.199331	0.179398	0.0896988	0.0358795	0.0179398	0.00358795
	TYR mRNA	0.815598	0.815595	0.815574	0.81555	0.815506	0.815465	0.815426	0.814921	0.815099	0.814613	0.814203	0.81328
	TYRP1 mRNA	0.815598	0.815595	0.815574	0.81555	0.815506	0.815465	0.815426	0.814921	0.815099	0.814613	0.814203	0.81328
	U4 mRNA	0.278285	0.276056	0.257936	0.240841	0.214563	0.195288	0.180793	0.166638	0.118243	0.0827429	0.0730017	0.0666578
	VCAM1 mRNA	1.23518	1.2309	1.1956	1.16218	1.10872	1.06775	1.03528	1.00804	0.883593	0.800574	0.770677	0.745573
	VEGFA mRNA	5.00989	5.0098	5.00897	5.00815	5.00672	5.00555	5.00456	5.03754	4.99876	4.98204	4.97029	4.9627
	VIP mRNA	1.06168	1.06168	1.06164	1.06161	1.06155	1.06149	1.06144	1.06075	1.06102	1.0604	1.05987	1.05867
	VPREB1 mRNA	2.50611	2.50611	2.50611	2.50611	2.50611	2.50611	2.50611	2.50611	2.50611	2.50611	2.50611	2.50611
	YBX1 mRNA	16.3227	16.3227	16.3227	16.3227	16.3227	16.3227	16.3227	16.3227	16.3227	16.3227	16.3227	16.3227
	ZFP36 mRNA	0.99942	0.99942	0.99942	0.99942	0.99942	0.99942	0.99942	0.99942	0.99942	0.99942	0.99942	0.99942

## Sheet: Table S11J
	Table S11 Output of the modeling system. (J) Output of the modeling system for the in silico up-regulation of miRNA-1 in the tumor tissue of patient 4. Ratios to normal of all mRNA model components are shown.
	component	tumor	over1.01	over1.1	over1.2	over1.4	over1.6	over1.8	over2	over4	over10	over20	over100
	ABCB1 mRNA	0.0434842	0.0434842	0.0434842	0.0434842	0.0434842	0.0434842	0.0434842	0.0434842	0.0434842	0.0434842	0.0434842	0.0434842
	ABCC2 mRNA	1	1	1	1	1	1	1	1	1	1	1	1
	ABCG2 mRNA	2.64024	2.64024	2.64024	2.64024	2.64024	2.64024	2.64024	2.64024	2.64024	2.64024	2.64024	2.64024
	ACACB mRNA	7.4469	7.4469	7.4469	7.4469	7.4469	7.4469	7.4469	7.4469	7.4469	7.4469	7.4469	7.4469
	ACTG2 mRNA	4.5168e-08	4.48604e-08	4.5168e-08	4.5168e-08	4.54106e-08	4.48604e-08	4.5168e-08	4.5168e-08	4.5168e-08	4.5168e-08	4.5168e-08	4.5168e-08
	ADA mRNA	1	1	1	1	1	1	1	1	1	1	1	1
	ADRB2 mRNA	0.141684	0.140185	0.122717	0.108284	0.0879956	0.0729728	0.0624464	0.0543816	0.0239132	0.00962203	0.00548789	0.00225394
	ALAS2 mRNA	0.42781	0.427816	0.42792	0.428002	0.428114	0.428196	0.42826	0.428305	0.428484	0.428571	0.428597	0.428615
	ALDOC mRNA	1	1	1	1	1	1	1	1	1	1	1	1
	ALOX15 mRNA	1	1	1	1	1	1	1	1	1	1	1	1
	ALOX5AP mRNA	0.479725	0.479098	0.453544	0.431527	0.397214	0.371079	0.348718	0.331626	0.250896	0.19663	0.176215	0.15801
	AMHR2 mRNA	1.37133	1.37133	1.37138	1.37142	1.37147	1.37152	1.37155	1.37157	1.37166	1.3717	1.37172	1.37173
	APH-1 mRNA	0.334003	0.333763	0.334045	0.334084	0.33298	0.333963	0.334257	0.334299	0.334529	0.334705	0.334768	0.334812
	AR mRNA	2.14343	2.11914	1.94857	1.78619	1.52718	1.33771	1.19079	1.07171	0.535857	0.214343	0.107171	0.0214343
	ATF2 mRNA	0.00908276	0.009082	0.00908256	0.00908236	0.00906818	0.00908089	0.00908132	0.00908104	0.0090792	0.00907723	0.00907619	0.00907491
	ATF3 mRNA	0.00908276	0.009082	0.00908256	0.00908236	0.00906818	0.00908089	0.00908132	0.00908104	0.0090792	0.00907723	0.00907619	0.00907491
	BACE1 mRNA	0.334003	0.333763	0.334045	0.334084	0.33298	0.333963	0.334257	0.334299	0.334529	0.334705	0.334768	0.334812
	BAX mRNA	0.527588	0.525891	0.49627	0.46988	0.430675	0.396741	0.370045	0.349283	0.249918	0.180511	0.152874	0.125862
	BCL2A1 mRNA	0.241282	0.241138	0.241282	0.241282	0.241448	0.241138	0.241282	0.241282	0.241282	0.241282	0.241282	0.241282
	BCL3 mRNA	2.64024	2.64024	2.64024	2.64024	2.64024	2.64024	2.64024	2.64024	2.64024	2.64024	2.64024	2.64024
	BCL6 mRNA	4.38862	4.38862	4.38862	4.38862	4.38862	4.38862	4.38862	4.38862	4.38862	4.38862	4.38862	4.38862
	BDKRB1 mRNA	0.42781	0.427816	0.42792	0.428002	0.428114	0.428196	0.42826	0.428305	0.428484	0.428571	0.428597	0.428615
	BIK mRNA	0.489248	0.488516	0.460207	0.435837	0.398262	0.369349	0.344703	0.326015	0.238542	0.180853	0.159571	0.14094
	BIRC1 mRNA	1	1	1	1	1	1	1	1	1	1	1	1
	BMI1 mRNA	3.45869	3.42445	3.14427	2.88225	2.4705	2.16168	1.9215	1.72935	0.864674	0.345869	0.172935	0.0345869
	BRD7 mRNA	5.37603	5.37603	5.37603	5.37603	5.37603	5.37603	5.37603	5.37603	5.37603	5.37603	5.37603	5.37603
	CAD mRNA	5.37603	5.37603	5.37603	5.37603	5.37603	5.37603	5.37603	5.37603	5.37603	5.37603	5.37603	5.37603
	CCL19 mRNA	1.1247	1.11887	1.05591	0.998288	0.906229	0.837728	0.783872	0.740155	0.53701	0.40458	0.355842	0.312595
	CCL2 mRNA	0.481892	0.480994	0.45745	0.436906	0.404617	0.380278	0.359761	0.343877	0.269275	0.220113	0.202202	0.186873
	CCL4 mRNA	2.6295e-09	2.6356e-09	2.6295e-09	2.6295e-09	2.68081e-09	2.6356e-09	2.6295e-09	2.6295e-09	2.6295e-09	2.6295e-09	2.6295e-09	2.6295e-09
	CCL5 mRNA	0.478519	0.477889	0.452405	0.430444	0.396216	0.370148	0.347848	0.3308	0.250277	0.196152	0.17579	0.157633
	CCNA2 mRNA	1.70597	1.70634	1.70596	1.70596	1.70619	1.70632	1.70594	1.70594	1.70593	1.70593	1.70593	1.70593
	CCNE1 mRNA	3.45869	3.42445	3.14427	2.88225	2.4705	2.16168	1.9215	1.72935	0.864674	0.345869	0.172935	0.0345869
	CD1A mRNA	1.76065	1.76065	1.76065	1.76065	1.76065	1.76065	1.76065	1.76065	1.76065	1.76065	1.76065	1.76065
	CD40 mRNA	1	1	1	1	1	1	1	1	1	1	1	1
	CDC25A mRNA	2.15215	2.14481	2.14385	2.1369	2.10382	2.11119	2.11109	2.10586	2.08204	2.0675	2.06261	2.05868
	CDK1 mRNA	3.66944	3.66944	3.66944	3.66944	3.66944	3.66944	3.66944	3.66944	3.66944	3.66944	3.66944	3.66944
	CDKN1B mRNA	6.13973	6.14953	5.94932	5.78866	5.59502	5.36987	5.18011	5.05377	4.45635	4.06271	3.92154	3.80328
	CDKN2A mRNA	3.45869	3.42445	3.14427	2.88225	2.4705	2.16168	1.9215	1.72935	0.864674	0.345869	0.172935	0.0345869
	CDKN2B mRNA	5.37603	5.37603	5.37603	5.37603	5.37603	5.37603	5.37603	5.37603	5.37603	5.37603	5.37603	5.37603
	CDKN2C mRNA	0.661751	0.661025	0.659173	0.657018	0.654111	0.650821	0.649061	0.64746	0.640205	0.635813	0.634342	0.633163
	CFTR mRNA	0.14303	0.141301	0.124199	0.109685	0.0884399	0.0732019	0.0625834	0.0543687	0.0227919	0.00895631	0.00518536	0.00211717
	CGA mRNA	1.0765	1.07892	1.0765	1.0765	1.07484	1.07891	1.07649	1.07649	1.07648	1.07648	1.07648	1.07648
	CIITA mRNA	1.76065	1.76065	1.76065	1.76065	1.76065	1.76065	1.76065	1.76065	1.76065	1.76065	1.76065	1.76065
	CMYC mRNA	3.34157	3.33631	3.29455	3.25499	3.17912	3.14392	3.10652	3.07609	2.93532	2.84716	2.817	2.79254
	COL1A2 mRNA	0.47259	0.471936	0.447488	0.426383	0.393392	0.368399	0.347054	0.330696	0.2536	0.202181	0.183086	0.166352
	COL7A1 mRNA	0.331379	0.331379	0.331379	0.331379	0.331379	0.331379	0.331379	0.331379	0.331379	0.331379	0.331379	0.331379
	CP mRNA	0.321696	0.321475	0.321737	0.321774	0.320734	0.321667	0.321941	0.321982	0.322203	0.322373	0.322434	0.322475
	CRH mRNA	0.144583	0.143036	0.124721	0.109404	0.0877311	0.0724801	0.0618864	0.0539229	0.023057	0.00908716	0.00506088	0.00201164
	CRMP1 mRNA	0.209659	0.209659	0.209659	0.209659	0.209659	0.209659	0.209659	0.209659	0.209659	0.209659	0.209659	0.209659
	CRP mRNA	2.44375	2.44299	2.44366	2.44358	2.44309	2.44259	2.44327	2.44321	2.44293	2.44281	2.44278	2.44277
	CXCR4 mRNA	5.37603	5.37603	5.37603	5.37603	5.37603	5.37603	5.37603	5.37603	5.37603	5.37603	5.37603	5.37603
	CYBA mRNA	1.56378	1.5483	1.42162	1.30315	1.11699	0.977366	0.868769	0.781892	0.390946	0.156378	0.0781892	0.0156378
	CYC1 mRNA	3.45869	3.42445	3.14427	2.88225	2.4705	2.16168	1.9215	1.72935	0.864674	0.345869	0.172935	0.0345869
	CYP11B1 mRNA	1.76065	1.76065	1.76065	1.76065	1.76065	1.76065	1.76065	1.76065	1.76065	1.76065	1.76065	1.76065
	CYP19A1 mRNA	1.76065	1.76065	1.76065	1.76065	1.76065	1.76065	1.76065	1.76065	1.76065	1.76065	1.76065	1.76065
	CYR61 mRNA	0.331379	0.331379	0.331379	0.331379	0.331379	0.331379	0.331379	0.331379	0.331379	0.331379	0.331379	0.331379
	DBF4 mRNA	3.45869	3.42445	3.14427	2.88225	2.4705	2.16168	1.9215	1.72935	0.864674	0.345869	0.172935	0.0345869
	DBH mRNA	0.139384	0.137219	0.120938	0.106742	0.0857145	0.0713818	0.0614358	0.0533983	0.0220901	0.00866302	0.00489763	0.00199463
	DDC mRNA	1	1	1	1	1	1	1	1	1	1	1	1
	DDX18 mRNA	5.37603	5.37603	5.37603	5.37603	5.37603	5.37603	5.37603	5.37603	5.37603	5.37603	5.37603	5.37603
	DEFB4 mRNA	1.56378	1.5483	1.42162	1.30315	1.11699	0.977366	0.868769	0.781892	0.390946	0.156378	0.0781892	0.0156378
	DIO2 mRNA	1.56378	1.5483	1.42162	1.30315	1.11699	0.977366	0.868769	0.781892	0.390946	0.156378	0.0781892	0.0156378
	DIRAS3 mRNA	1.63331	1.64854	1.60966	1.5898	1.57878	1.55167	1.51557	1.50042	1.4307	1.38734	1.37257	1.36062
	DUSP4 mRNA	3.45869	3.42445	3.14427	2.88225	2.4705	2.16168	1.9215	1.72935	0.864674	0.345869	0.172935	0.0345869
	E2F6 mRNA	3.45869	3.42445	3.14427	2.88225	2.4705	2.16168	1.9215	1.72935	0.864674	0.345869	0.172935	0.0345869
	EGR1 mRNA	1.76026	1.76026	1.76026	1.76025	1.76024	1.76023	1.76024	1.76023	1.76022	1.76022	1.76022	1.76022
	ELN mRNA	0.331379	0.331379	0.331379	0.331379	0.331379	0.331379	0.331379	0.331379	0.331379	0.331379	0.331379	0.331379
	EPO mRNA	0.33457	0.334603	0.334575	0.334579	0.334544	0.334626	0.334598	0.334603	0.334629	0.334651	0.33466	0.334667
	ERBB2 mRNA	4.34597	4.3388	4.34599	4.34601	4.3304	4.33889	4.34607	4.34608	4.34612	4.34614	4.34615	4.34616
	ESR1 mRNA	2.75962	2.72968	2.48825	2.26484	1.91847	1.66403	1.46821	1.31339	0.637308	0.249678	0.123894	0.0246214
	FAS mRNA	0.209659	0.209659	0.209659	0.209659	0.209659	0.209659	0.209659	0.209659	0.209659	0.209659	0.209659	0.209659
	FASLG mRNA	2.7812	2.75366	2.52836	2.31767	1.98657	1.73825	1.54511	1.3906	0.6953	0.27812	0.13906	0.027812
	FBLN5 mRNA	0.331379	0.331379	0.331379	0.331379	0.331379	0.331379	0.331379	0.331379	0.331379	0.331379	0.331379	0.331379
	FCER2 mRNA	1	1	1	1	1	1	1	1	1	1	1	1
	FCGR1A mRNA	0.00471877	0.00466803	0.00426765	0.00387674	0.00322233	0.00274375	0.00235486	0.00204272	0.00071937	0.000146761	4.0233e-05	2.1207e-06
	FCGR1C mRNA	1	1	1	1	1	1	1	1	1	1	1	1
	FN1 mRNA	1.54058	1.52544	1.40054	1.28384	1.10047	0.962988	0.855941	0.770363	0.385261	0.154202	0.0771822	0.0155629
	FOS mRNA	4.45009	4.44616	4.44969	4.44935	4.49882	4.44447	4.44802	4.44774	4.44653	4.44597	4.44586	4.44582
	FSTL3 mRNA	1.56378	1.5483	1.42162	1.30315	1.11699	0.977366	0.868769	0.781892	0.390946	0.156378	0.0781892	0.0156378
	Furin mRNA	0.334003	0.333763	0.334045	0.334084	0.33298	0.333963	0.334257	0.334299	0.334529	0.334705	0.334768	0.334812
	G6PC mRNA	0.554992	0.546934	0.509137	0.470887	0.40513	0.363535	0.330181	0.301905	0.173382	0.0934444	0.065006	0.0395373
	GADD45B mRNA	3.45869	3.42445	3.14427	2.88225	2.4705	2.16168	1.9215	1.72935	0.864674	0.345869	0.172935	0.0345869
	GAPDH mRNA	0.574173	0.574162	0.574174	0.574174	0.574152	0.574163	0.574175	0.574175	0.574176	0.574177	0.574177	0.574178
	GBP1 mRNA	1	1	1	1	1	1	1	1	1	1	1	1
	GFAP mRNA	0.42781	0.427816	0.42792	0.428002	0.428114	0.428196	0.42826	0.428305	0.428484	0.428571	0.428597	0.428615
	GJA1 mRNA	4.49746	4.49746	4.49746	4.49746	4.49746	4.49746	4.49746	4.49746	4.49746	4.49746	4.49746	4.49746
	GLI1 mRNA	0.314693	0.314728	0.314693	0.314693	0.314744	0.314728	0.314693	0.314693	0.314693	0.314693	0.314693	0.314693
	GNAI2 mRNA	1.56378	1.5483	1.42162	1.30315	1.11699	0.977366	0.868769	0.781892	0.390946	0.156378	0.0781892	0.0156378
	GNRH1 mRNA	1	1	1	1	1	1	1	1	1	1	1	1
	GNRH2 mRNA	1.56378	1.5483	1.42162	1.30315	1.11699	0.977366	0.868769	0.781892	0.390946	0.156378	0.0781892	0.0156378
	GNRHR mRNA	1	1	1	1	1	1	1	1	1	1	1	1
	H19 mRNA	3.45869	3.42445	3.14427	2.88225	2.4705	2.16168	1.9215	1.72935	0.864674	0.345869	0.172935	0.0345869
	HAS2 mRNA	0.479725	0.479098	0.453544	0.431527	0.397214	0.371079	0.348718	0.331626	0.250896	0.19663	0.176215	0.15801
	HBG1 mRNA	0.359921	0.360013	0.359792	0.359669	0.361574	0.359376	0.359128	0.359009	0.358483	0.358256	0.35822	0.358215
	HIST1H2AD mRNA	3.45869	3.42445	3.14427	2.88225	2.4705	2.16168	1.9215	1.72935	0.864674	0.345869	0.172935	0.0345869
	HLADRA mRNA	0.42766	0.427662	0.427753	0.427821	0.427923	0.427982	0.428039	0.428079	0.428239	0.42832	0.428345	0.428363
	HLADRB1 mRNA	0.142629	0.141066	0.123035	0.108086	0.0869241	0.0717075	0.0612926	0.0534905	0.0229366	0.00908895	0.00518538	0.00213175
	hsamir132 mRNA	0.14465	0.14319	0.125517	0.110993	0.0904876	0.0750064	0.0637152	0.0554169	0.0237969	0.00935288	0.00528459	0.00215854
	hsamir17 mRNA	5.23047	5.22719	5.20612	5.18572	5.15137	5.12798	5.10996	5.09462	5.02474	4.98209	4.96774	4.95621
	HSP90AA1 mRNA	5.37603	5.37603	5.37603	5.37603	5.37603	5.37603	5.37603	5.37603	5.37603	5.37603	5.37603	5.37603
	HTT mRNA	1.36668	1.36743	1.36668	1.36668	1.36787	1.36743	1.36668	1.36668	1.36668	1.36668	1.36668	1.36668
	ICAM1 mRNA	1.56378	1.5483	1.42162	1.30315	1.11699	0.977366	0.868769	0.781892	0.390946	0.156378	0.0781892	0.0156378
	ID1 mRNA	1.93759	1.91837	1.76145	1.61466	1.38019	1.21097	1.07644	0.968797	0.484399	0.193759	0.0968797	0.0193759
	ID2 mRNA	0.334003	0.333763	0.334045	0.334084	0.33298	0.333963	0.334257	0.334299	0.334529	0.334705	0.334768	0.334812
	IFI6 mRNA	0.569834	0.569834	0.569834	0.569834	0.569834	0.569834	0.569834	0.569834	0.569834	0.569834	0.569834	0.569834
	IFNB1 mRNA	0.637192	0.636574	0.614161	0.594803	0.565238	0.541746	0.522211	0.507308	0.437847	0.393215	0.377481	0.364417
	IFNG mRNA	0.481892	0.480994	0.45745	0.436906	0.404617	0.380278	0.359761	0.343877	0.269275	0.220113	0.202202	0.186873
	IGF2 mRNA	0.42781	0.427816	0.42792	0.428002	0.428114	0.428196	0.42826	0.428305	0.428484	0.428571	0.428597	0.428615
	IGFBP1 mRNA	1.65751	1.64252	1.61999	1.5884	1.51905	1.48899	1.4696	1.44517	1.33141	1.25898	1.2338	1.21316
	IGFBP6 mRNA	1	1	1	1	1	1	1	1	1	1	1	1
	IGHA1 mRNA	1.07782	1.06764	0.992509	0.921288	0.813146	0.724055	0.658657	0.605713	0.36388	0.211825	0.157266	0.108509
	IGHE mRNA	1	1	1	1	1	1	1	1	1	1	1	1
	IKBKE mRNA	1.56378	1.5483	1.42162	1.30315	1.11699	0.977366	0.868769	0.781892	0.390946	0.156378	0.0781892	0.0156378
	IL12A mRNA	1	1	1	1	1	1	1	1	1	1	1	1
	IL12B mRNA	0.481892	0.480994	0.45745	0.436906	0.404617	0.380278	0.359761	0.343877	0.269275	0.220113	0.202202	0.186873
	IL1RN mRNA	1.56378	1.5483	1.42162	1.30315	1.11699	0.977366	0.868769	0.781892	0.390946	0.156378	0.0781892	0.0156378
	IL2 mRNA	0.481892	0.480994	0.45745	0.436906	0.404617	0.380278	0.359761	0.343877	0.269275	0.220113	0.202202	0.186873
	IL21 mRNA	1	1	1	1	1	1	1	1	1	1	1	1
	IL28B mRNA	1.23336	1.22197	1.1316	1.04672	0.911927	0.812589	0.734444	0.671681	0.386282	0.208424	0.144847	0.0871611
	IL29 mRNA	1.23336	1.22197	1.1316	1.04672	0.911927	0.812589	0.734444	0.671681	0.386282	0.208424	0.144847	0.0871611
	IL2RA mRNA	0.481892	0.480994	0.45745	0.436906	0.404617	0.380278	0.359761	0.343877	0.269275	0.220113	0.202202	0.186873
	IL4R mRNA	1	1	1	1	1	1	1	1	1	1	1	1
	IL6 mRNA	0.622868	0.622312	0.599225	0.579345	0.548945	0.524899	0.504701	0.48935	0.417574	0.371065	0.354509	0.340648
	IL8 mRNA	1.50831	1.49519	1.37258	1.25947	1.08244	0.94926	0.84467	0.761693	0.388089	0.163232	0.0875476	0.0248297
	ING2 mRNA	0.479725	0.479098	0.453544	0.431527	0.397214	0.371079	0.348718	0.331626	0.250896	0.19663	0.176215	0.15801
	INS mRNA	0.144291	0.14283	0.125298	0.110458	0.0894719	0.0740133	0.062921	0.0549114	0.0234223	0.00925795	0.00520468	0.00209099
	IRF1 mRNA	1	1	1	1	1	1	1	1	1	1	1	1
	IRF4 mRNA	0.474732	0.473879	0.4517	0.432341	0.401909	0.379015	0.359679	0.344731	0.274673	0.228848	0.21233	0.198344
	IRF7 mRNA	1	1	1	1	1	1	1	1	1	1	1	1
	IRS2 mRNA	2.7812	2.75366	2.52836	2.31767	1.98657	1.73825	1.54511	1.3906	0.6953	0.27812	0.13906	0.027812
	ISG15 mRNA	1	1	1	1	1	1	1	1	1	1	1	1
	JAG1 mRNA	1	1	1	1	1	1	1	1	1	1	1	1
	JUP mRNA	1	1	1	1	1	1	1	1	1	1	1	1
	KIR3DL1 mRNA	1.96744	1.96058	1.93033	1.89906	1.84846	1.81039	1.78103	1.75666	1.6426	1.5691	1.54322	1.52177
	KLF2 mRNA	0.0434842	0.0434842	0.0434842	0.0434842	0.0434842	0.0434842	0.0434842	0.0434842	0.0434842	0.0434842	0.0434842	0.0434842
	KLK3 mRNA	1.37676e-08	1.37669e-08	1.37676e-08	1.37676e-08	1.39008e-08	1.37669e-08	1.37676e-08	1.37676e-08	1.37676e-08	1.37676e-08	1.37676e-08	1.37676e-08
	LEP mRNA	0.334003	0.333763	0.334045	0.334084	0.33298	0.333963	0.334257	0.334299	0.334529	0.334705	0.334768	0.334812
	LOR mRNA	1.76026	1.76026	1.76026	1.76025	1.76024	1.76023	1.76024	1.76023	1.76022	1.76022	1.76022	1.76022
	MAP3K5 mRNA	1.39866	1.40672	1.35202	1.31286	1.26359	1.21544	1.16652	1.13662	0.998483	0.91174	0.881907	0.857621
	MBP mRNA	1.56378	1.5483	1.42162	1.30315	1.11699	0.977366	0.868769	0.781892	0.390946	0.156378	0.0781892	0.0156378
	MEFV mRNA	1.56378	1.5483	1.42162	1.30315	1.11699	0.977366	0.868769	0.781892	0.390946	0.156378	0.0781892	0.0156378
	MITF mRNA	0.14023	0.138537	0.121361	0.106909	0.0860716	0.0715194	0.0614295	0.053496	0.0229486	0.0089738	0.00515064	0.00204763
	MMP13 mRNA	0.331379	0.331379	0.331379	0.331379	0.331379	0.331379	0.331379	0.331379	0.331379	0.331379	0.331379	0.331379
	MUC1 mRNA	0.00471877	0.00466803	0.00426765	0.00387674	0.00322233	0.00274375	0.00235486	0.00204272	0.00071937	0.000146761	4.01549e-05	2.17476e-06
	MUC2 mRNA	1.56378	1.5483	1.42162	1.30315	1.11699	0.977366	0.868769	0.781892	0.390946	0.156378	0.0781892	0.0156378
	MUC5B mRNA	1.07603	1.07051	1.05128	1.03043	0.992743	0.968619	0.951994	0.935845	0.860565	0.812572	0.795895	0.782239
	NFKB1 mRNA	0.457224	0.457986	0.457224	0.457224	0.459159	0.457986	0.457224	0.457224	0.457224	0.457224	0.457224	0.457224
	NFKB2 mRNA	1.56378	1.5483	1.42162	1.30315	1.11699	0.977366	0.868769	0.781892	0.390946	0.156378	0.0781892	0.0156378
	NFKBIA mRNA	2.64024	2.64024	2.64024	2.64024	2.64024	2.64024	2.64024	2.64024	2.64024	2.64024	2.64024	2.64024
	NHLH1 mRNA	1	1	1	1	1	1	1	1	1	1	1	1
	NOP16 mRNA	5.37603	5.37603	5.37603	5.37603	5.37603	5.37603	5.37603	5.37603	5.37603	5.37603	5.37603	5.37603
	NOS2 mRNA	2.39673	2.37212	2.09189	1.86086	1.53605	1.2949	1.11133	0.97625	0.430184	0.15621	0.0754105	0.0150456
	NOS3 mRNA	0.574173	0.574162	0.574174	0.574174	0.574152	0.574163	0.574175	0.574175	0.574176	0.574177	0.574177	0.574178
	NQO1 mRNA	1.56378	1.5483	1.42162	1.30315	1.11699	0.977366	0.868769	0.781892	0.390946	0.156378	0.0781892	0.0156378
	NR0B2 mRNA	7.4469	7.4469	7.4469	7.4469	7.4469	7.4469	7.4469	7.4469	7.4469	7.4469	7.4469	7.4469
	NR2C2 mRNA	2.7812	2.75366	2.52836	2.31767	1.98657	1.73825	1.54511	1.3906	0.6953	0.27812	0.13906	0.027812
	NR3C1 mRNA	0.0221921	0.0221977	0.0221921	0.0221921	0.0221869	0.0221977	0.0221921	0.0221921	0.0221921	0.0221921	0.0221921	0.0221921
	ODC1 mRNA	2.1254	2.11584	2.1254	2.1254	2.10489	2.11584	2.1254	2.1254	2.1254	2.1254	2.1254	2.1254
	OPRM1 mRNA	1.56378	1.5483	1.42162	1.30315	1.11699	0.977366	0.868769	0.781892	0.390946	0.156378	0.0781892	0.0156378
	OPTN mRNA	1.56378	1.5483	1.42162	1.30315	1.11699	0.977366	0.868769	0.781892	0.390946	0.156378	0.0781892	0.0156378
	PADI3 mRNA	0.42781	0.427816	0.42792	0.428002	0.428114	0.428196	0.42826	0.428305	0.428484	0.428571	0.428597	0.428615
	PAX3 mRNA	1	1	1	1	1	1	1	1	1	1	1	1
	PBX1 mRNA	2.64024	2.64024	2.64024	2.64024	2.64024	2.64024	2.64024	2.64024	2.64024	2.64024	2.64024	2.64024
	PCNA mRNA	1.66341	1.66713	1.66341	1.66341	1.67979	1.66713	1.66341	1.66341	1.66341	1.66341	1.66341	1.66341
	PDE6B mRNA	0.42781	0.427816	0.42792	0.428002	0.428114	0.428196	0.42826	0.428305	0.428484	0.428571	0.428597	0.428615
	PENK mRNA	0.00949502	0.00949102	0.00942785	0.0093742	0.00928288	0.00924098	0.00920076	0.00917158	0.00907078	0.00903893	0.00903353	0.00903086
	PIGR mRNA	2.72153	2.70716	2.64723	2.5846	2.47701	2.40051	2.3482	2.29934	2.0702	1.92224	1.87027	1.82743
	PIM1 mRNA	1	1	1	1	1	1	1	1	1	1	1	1
	PLAT mRNA	0.00949502	0.00949102	0.00942785	0.0093742	0.00928288	0.00924098	0.00920076	0.00917158	0.00907078	0.00903893	0.00903353	0.00903086
	PLAU mRNA	0.00908276	0.009082	0.00908256	0.00908236	0.00906818	0.00908089	0.00908132	0.00908104	0.0090792	0.00907723	0.00907619	0.00907491
	POLB mRNA	0.00908276	0.009082	0.00908256	0.00908236	0.00906818	0.00908089	0.00908132	0.00908104	0.0090792	0.00907723	0.00907619	0.00907491
	PPARG mRNA	0.10729	0.106628	0.10729	0.10729	0.106334	0.106628	0.10729	0.10729	0.10729	0.10729	0.10729	0.10729
	PPARGC1A mRNA	0.0434842	0.0434842	0.0434842	0.0434842	0.0434842	0.0434842	0.0434842	0.0434842	0.0434842	0.0434842	0.0434842	0.0434842
	PRDX3 mRNA	2.7812	2.75366	2.52836	2.31767	1.98657	1.73825	1.54511	1.3906	0.6953	0.27812	0.13906	0.027812
	PRF1 mRNA	1	1	1	1	1	1	1	1	1	1	1	1
	PROX1 mRNA	2.70583	2.67861	2.3287	2.04824	1.66411	1.38124	1.16788	1.01475	0.419899	0.143861	0.0676814	0.0133067
	PSEN1 mRNA	0.145765	0.144247	0.12594	0.110435	0.0890346	0.0733109	0.0622853	0.0539148	0.0226959	0.00904769	0.00516086	0.0020456
	PTCH1 mRNA	0.275839	0.275839	0.275839	0.275839	0.275839	0.275839	0.275839	0.275839	0.275839	0.275839	0.275839	0.275839
	PTH mRNA	0.142859	0.141321	0.124175	0.109796	0.0891249	0.0739103	0.0633012	0.0552164	0.0241182	0.00958	0.00544887	0.00223906
	PTHLH mRNA	0.331379	0.331379	0.331379	0.331379	0.331379	0.331379	0.331379	0.331379	0.331379	0.331379	0.331379	0.331379
	PTK2 mRNA	1.67032	1.65328	1.51847	1.39193	1.19345	1.04363	0.927955	0.83516	0.41758	0.167032	0.083516	0.0167032
	PTPN6 mRNA	1.56378	1.5483	1.42162	1.30315	1.11699	0.977366	0.868769	0.781892	0.390946	0.156378	0.0781892	0.0156378
	PTPRO mRNA	3.45869	3.42445	3.14427	2.88225	2.4705	2.16168	1.9215	1.72935	0.864674	0.345869	0.172935	0.0345869
	PUMA mRNA	1	1	1	1	1	1	1	1	1	1	1	1
	RB1 mRNA	2.71647	2.68626	2.46981	2.26426	1.94111	1.69689	1.51057	1.35983	0.681495	0.274446	0.138699	0.0297822
	RBL2 mRNA	4.38862	4.38862	4.38862	4.38862	4.38862	4.38862	4.38862	4.38862	4.38862	4.38862	4.38862	4.38862
	REL mRNA	0.209659	0.209659	0.209659	0.209659	0.209659	0.209659	0.209659	0.209659	0.209659	0.209659	0.209659	0.209659
	REN mRNA	1.76065	1.76065	1.76065	1.76065	1.76065	1.76065	1.76065	1.76065	1.76065	1.76065	1.76065	1.76065
	RORA mRNA	0.334003	0.333763	0.334045	0.334084	0.33298	0.333963	0.334257	0.334299	0.334529	0.334705	0.334768	0.334812
	RPL10 mRNA	0.143519	0.142058	0.124478	0.109354	0.0888341	0.0733505	0.0622956	0.0542891	0.0235546	0.00942069	0.00534131	0.00206015
	S100P mRNA	1	1	1	1	1	1	1	1	1	1	1	1
	SELE mRNA	0.00908276	0.009082	0.00908256	0.00908236	0.00906818	0.00908089	0.00908132	0.00908104	0.0090792	0.00907723	0.00907619	0.00907491
	SERPINA3 mRNA	1.56378	1.5483	1.42162	1.30315	1.11699	0.977366	0.868769	0.781892	0.390946	0.156378	0.0781892	0.0156378
	SERPINE1 mRNA	0.929944	0.930248	0.929944	0.929944	0.935419	0.930248	0.929944	0.929944	0.929944	0.929944	0.929944	0.929944
	SLC25A3 mRNA	0.141928	0.140354	0.122505	0.107869	0.0872626	0.0724091	0.0617647	0.0536736	0.0226766	0.00902699	0.00512039	0.00206324
	SMAD7 mRNA	0.331379	0.331379	0.331379	0.331379	0.331379	0.331379	0.331379	0.331379	0.331379	0.331379	0.331379	0.331379
	SOD2 mRNA	2.7812	2.75366	2.52836	2.31767	1.98657	1.73825	1.54511	1.3906	0.6953	0.27812	0.13906	0.027812
	SOX9 mRNA	1	1	1	1	1	1	1	1	1	1	1	1
	SPP1 mRNA	0.479725	0.479098	0.453544	0.431527	0.397214	0.371079	0.348718	0.331626	0.250896	0.19663	0.176215	0.15801
	SST mRNA	1.76065	1.76065	1.76065	1.76065	1.76065	1.76065	1.76065	1.76065	1.76065	1.76065	1.76065	1.76065
	STAT4 mRNA	0.479725	0.479098	0.453544	0.431527	0.397214	0.371079	0.348718	0.331626	0.250896	0.19663	0.176215	0.15801
	STMN1 mRNA	2.07813	2.07813	2.07813	2.07813	2.07813	2.07813	2.07813	2.07813	2.07813	2.07813	2.07813	2.07813
	TAC1 mRNA	0.479725	0.479098	0.453544	0.431527	0.397214	0.371079	0.348718	0.331626	0.250896	0.19663	0.176215	0.15801
	TAP1 mRNA	1.30123	1.29466	1.19736	1.1107	0.975564	0.873531	0.791658	0.727471	0.435067	0.252082	0.186638	0.12844
	TERT mRNA	3.19032	3.19221	3.18172	3.17454	3.16172	3.15738	3.148	3.14265	3.11843	3.10376	3.09884	3.0949
	TFF1 mRNA	1.56378	1.5483	1.42162	1.30315	1.11699	0.977366	0.868769	0.781892	0.390946	0.156378	0.0781892	0.0156378
	TGFA mRNA	0.42781	0.427816	0.42792	0.428002	0.428114	0.428196	0.42826	0.428305	0.428484	0.428571	0.428597	0.428615
	TGFB2 mRNA	1.57914	1.57797	1.52568	1.48066	1.41204	1.35942	1.3109	1.27583	1.11095	1.00326	0.964774	0.932526
	TGFB3 mRNA	0.331379	0.331379	0.331379	0.331379	0.331379	0.331379	0.331379	0.331379	0.331379	0.331379	0.331379	0.331379
	TLR2 mRNA	1.56378	1.5483	1.42162	1.30315	1.11699	0.977366	0.868769	0.781892	0.390946	0.156378	0.0781892	0.0156378
	TNC mRNA	0.331379	0.331379	0.331379	0.331379	0.331379	0.331379	0.331379	0.331379	0.331379	0.331379	0.331379	0.331379
	TNF mRNA	0.480783	0.479883	0.456399	0.435903	0.403688	0.379405	0.358939	0.343093	0.268667	0.21962	0.201752	0.18646
	TNFRSF1B mRNA	2.7812	2.75366	2.52836	2.31767	1.98657	1.73825	1.54511	1.3906	0.6953	0.27812	0.13906	0.027812
	TNFSF10 mRNA	2.7812	2.75366	2.52836	2.31767	1.98657	1.73825	1.54511	1.3906	0.6953	0.27812	0.13906	0.027812
	TNFSF11 mRNA	3.45869	3.42445	3.14427	2.88225	2.4705	2.16168	1.9215	1.72935	0.864674	0.345869	0.172935	0.0345869
	TP73 mRNA	3.45869	3.42445	3.14427	2.88225	2.4705	2.16168	1.9215	1.72935	0.864674	0.345869	0.172935	0.0345869
	Transferrin mRNA	0.334003	0.333763	0.334045	0.334084	0.33298	0.333963	0.334257	0.334299	0.334529	0.334705	0.334768	0.334812
	TRH mRNA	0.142191	0.140674	0.123004	0.108202	0.0873423	0.0725011	0.0619499	0.0539492	0.0228492	0.00892067	0.00499275	0.00199851
	TSC22D3 mRNA	2.7812	2.75366	2.52836	2.31767	1.98657	1.73825	1.54511	1.3906	0.6953	0.27812	0.13906	0.027812
	TYR mRNA	0.170901	0.170896	0.170896	0.170892	0.170639	0.170873	0.170871	0.170866	0.17083	0.170792	0.170772	0.170748
	TYRP1 mRNA	0.170901	0.170896	0.170896	0.170892	0.170639	0.170873	0.170871	0.170866	0.17083	0.170792	0.170772	0.170748
	U4 mRNA	0.143676	0.142043	0.124614	0.109601	0.0879599	0.0725686	0.0617992	0.0536088	0.0225867	0.00915257	0.00528713	0.00218252
	VCAM1 mRNA	0.479725	0.479098	0.453544	0.431527	0.397214	0.371079	0.348718	0.331626	0.250896	0.19663	0.176215	0.15801
	VEGFA mRNA	2.92266	2.91004	2.92264	2.92262	2.90705	2.90996	2.92255	2.92254	2.92246	2.92242	2.92241	2.9224
	VIP mRNA	0.00949502	0.00949102	0.00942785	0.0093742	0.00928288	0.00924098	0.00920076	0.00917158	0.00907078	0.00903893	0.00903353	0.00903086
	VPREB1 mRNA	7.4469	7.4469	7.4469	7.4469	7.4469	7.4469	7.4469	7.4469	7.4469	7.4469	7.4469	7.4469
	YBX1 mRNA	5.37603	5.37603	5.37603	5.37603	5.37603	5.37603	5.37603	5.37603	5.37603	5.37603	5.37603	5.37603
	ZFP36 mRNA	0.331379	0.331379	0.331379	0.331379	0.331379	0.331379	0.331379	0.331379	0.331379	0.331379	0.331379	0.331379

[truncated: 6 more sheets: Table S11K, Table S11L, Table S11M, Table S11N, Table S11O, Table S11P]
