# Supplementary material for: High-Throughput miRNA and mRNA Sequencing of Paired Colorectal Normal, Tumor and Metastasis Tissues and Bioinformatic Modeling of miRNA-1 Therapeutic Applications
Source: PLoS One. 2013 Jul 2;8(7):e67461. doi: 10.1371/journal.pone.0067461 (PMC3707605; doi:10.1371/journal.pone.0067461)
Supplement: Table S12 — Significantly de-regulated miRNAs (p-value <0.05) which are also listed in the PhenomiR database. (XLS) [file pone.0067461.s015.xls]

## Sheet: Table S12
	Table S6 Significantly de-regulated miRNAs (p-value < 0.05) which are also listed in the PhenomiR database
	ID	P1	P2	P3	P4	P5	P6	P7	P8	median log2ratio	p-values	comparison of miRNA-Seq and PhenomiR	PhenomiR
	hsa-mir-1-1	-3.34079	-3.36663	-3.96347	-3.74916	-7.32449	-1.00511	-3.88694	-3.84472	-3.79694	0.00041546	shared downregulation	downregulation
	hsa-mir-139	-2	-2.04916	-1.32193	-2.4911	-0.915699	-0.358687	-2.02634	-3.20565	-2.01317	0.000788876	shared downregulation	downregulation
	hsa-mir-137	-1.73697	NA	NA	-4.57787	-4.38982	-5.04439	-1.88694	-4.34341	-4.36661	0.00163741	shared downregulation	downregulation
	hsa-mir-145	-1.38933	-2.00016	-2.94946	-1.27238	-3.18994	-0.119033	-1.45006	-1.0908	-1.4197	0.0021279	shared downregulation	downregulation
	hsa-mir-378	-2.10512	-1.10229	-2.66297	-0.206941	-1.00839	-2.8514	-1.92381	-0.717157	-1.51305	0.00230728	shared downregulation	downregulation
	hsa-mir-130a	-0.490556	-0.609183	-1.10093	-1.05665	0.445675	-1.56446	-1.25686	-1.98987	-1.07879	0.00841733	shared downregulation	downregulation
	hsa-mir-422a	-1.6845	NA	-1.16993	-1.50839	-4.07164	-2.27886	-2.38604	0.244484	-1.6845	0.0102015	shared downregulation	downregulation
	hsa-mir-143	-0.884649	-1.33479	-1.23842	-2.94489	-2.22802	0.592142	-0.614791	-3.16606	-1.28661	0.0125937	shared downregulation	downregulation
	hsa-mir-195	1.57299	-2.79724	-2.71945	-1.82104	-0.648042	-2.08629	-2.52913	-1.92636	-2.00632	0.0164259	shared downregulation	downregulation
	hsa-mir-215	-3.16146	2.37693	-5.35723	-1.77336	-5.9308	-1.2802	-3.80217	-2.57278	-2.86712	0.0224864	shared downregulation	downregulation
	hsa-mir-217	-1.09954	1.3058	0.321928	2.87648	2.36964	1.71882	1.08135	1.23806	1.27193	0.0254464		downregulation
	hsa-mir-455	-0.611435	1.0766	1.37851	1.06982	2.02865	1.66174	0.134106	-0.147622	1.07321	0.040802		downregulation
	hsa-mir-135b	7.07895	4.78333	4.01282	3.77653	1.77534	3.00681	5.21343	5.96829	4.39808	0.000138627	shared overexpression	overexpression
	hsa-mir-183	3.80993	3.06618	1.88264	3.3791	-0.103512	1.58887	2.79559	3.64719	2.93089	0.00103765	shared overexpression	overexpression
	hsa-mir-31	3.88567	7.09745	6.72451	1.42623	1.26699	6.02448	1.79967	9.39335	4.95507	0.00332343	shared overexpression	overexpression
	hsa-mir-224	2.11366	1.01723	1.84444	1.82833	-0.709276	1.48369	1.342	3.4435	1.65601	0.00715284	shared overexpression	overexpression
	hsa-mir-182	5.33628	2.92616	1.32193	2.63766	-0.652851	0.955606	2.10741	4.14821	2.37254	0.00948477	shared overexpression	overexpression
	hsa-mir-24-2	0.868755	0.872837	0.884523	-0.260076	0.326269	1.59465	0.200839	0.656035	0.762395	0.0138766	shared overexpression	overexpression
	hsa-mir-181b-1	-0.428843	0.305796	2.04731	0.198971	1.06714	2.96963	1.32554	0.341242	0.70419	0.0419207	shared overexpression	overexpression
	hsa-mir-138-1	-1.64386	-1.86413	1.22239	-2.58119	-3.01076	-1.54057	-2.73494	0.107948	-1.75399	0.0230901		overexpression
	hsa-mir-337	-0.26748	-1.60109	-1.87447	0.727567	-0.719737	-1.22882	-0.463134	-1.78799	-0.974278	0.0247075		overexpression
	hsa-mir-194-1	0.213566	1.47306	-4.20056	-2.61806	-6.7869	-1.41425	-3.37237	-3.19001	-2.90404	0.0298057		overexpression
	hsa-mir-129-1	-5.29921	NA	-4.08746	-4.88982	-5.30735	-2.87643	-6.20887	0.287802	-4.88982	0.00269847		ambiguous
	hsa-mir-30a	-1.4278	-1.4742	-2.60287	-1.70491	-0.298048	0.178449	-1.68912	-1.8485	-1.58166	0.00345698		ambiguous
	hsa-mir-96	3.5509	2.79828	1.21057	2.98536	-0.0953688	0.415037	2.28606	3.44826	2.54217	0.00404066		ambiguous
	hsa-mir-21	1.96107	0.244357	-0.272152	1.21852	1.78788	0.828825	0.392486	1.9714	1.02367	0.0120599		ambiguous
	hsa-mir-28	-2.65662	-0.397719	-1.00424	-1.85874	-0.706598	0.477909	-1.377	-0.675149	-0.855418	0.01881		ambiguous
	hsa-mir-342	-0.0466932	-2.03624	-1.61123	-1.25974	-0.189344	0.366835	-1.84155	-0.231748	-0.745745	0.035525		ambiguous
	hsa-mir-29c	0.0992893	-0.0602405	-2.40081	-2.44665	-0.0252751	-1.99929	-1.81093	0.0051788	-0.935583	0.0357912		ambiguous
	hsa-mir-126	-1.14278	-0.61723	0.124651	-0.711908	0.754112	-0.908911	-1.18865	-0.938665	-0.81041	0.0465309		ambiguous
