# Supplementary material for: High-Throughput miRNA and mRNA Sequencing of Paired Colorectal Normal, Tumor and Metastasis Tissues and Bioinformatic Modeling of miRNA-1 Therapeutic Applications
Source: PLoS One. 2013 Jul 2;8(7):e67461. doi: 10.1371/journal.pone.0067461 (PMC3707605; doi:10.1371/journal.pone.0067461)
Supplement: Data S1 — SBML file of the Signaling Cancer Model. (XML) [file pone.0067461.s017.xml]

<?xml version="1.0" encoding="UTF-8"?>
<sbml xmlns="http://www.sbml.org/sbml/level2/version4" level="2" version="4">
  <model id="miRNA" name="miRNA">
    <listOfCompartments>
      <compartment id="ID_model" name="Model miRNA" size="1">
        <annotation>
          <pybios:bo xmlns:pybios="http://pybios.molgen.mpg.de/ns" id="miRNA"/>
        </annotation>
      </compartment>
      <compartment id="ID_5301_1" name="platelet dense tubular network" size="1">
        <annotation>
          <pybios:bo xmlns:pybios="http://pybios.molgen.mpg.de/ns" id="GK22Cancer_161284" type="Compartment" parent="ID_model"/>
        </annotation>
      </compartment>
      <compartment id="ID_5301_2" name="platelet dense tubular network membrane" size="1">
        <annotation>
          <pybios:bo xmlns:pybios="http://pybios.molgen.mpg.de/ns" id="GK22Cancer_114521" type="Compartment" parent="ID_5301_1"/>
        </annotation>
      </compartment>
      <compartment id="ID_5301_6" name="cytoplasm" size="1">
        <annotation>
          <pybios:bo xmlns:pybios="http://pybios.molgen.mpg.de/ns" id="GK22Cancer_351537" type="Compartment" parent="ID_model"/>
        </annotation>
      </compartment>
      <compartment id="ID_5301_7" name="cytosol" size="1">
        <annotation>
          <pybios:bo xmlns:pybios="http://pybios.molgen.mpg.de/ns" id="GK22Cancer_351536" type="Compartment" parent="ID_5301_6"/>
        </annotation>
      </compartment>
      <compartment id="ID_5301_41" name="nuclear lumen" size="1">
        <annotation>
          <pybios:bo xmlns:pybios="http://pybios.molgen.mpg.de/ns" id="GK22Cancer_351588" type="Compartment" parent="ID_model"/>
        </annotation>
      </compartment>
      <compartment id="ID_5301_42" name="nucleoplasm" size="1">
        <annotation>
          <pybios:bo xmlns:pybios="http://pybios.molgen.mpg.de/ns" id="GK22Cancer_351499" type="Compartment" parent="ID_5301_41"/>
        </annotation>
      </compartment>
      <compartment id="ID_5301_64" name="plasma membrane" size="1">
        <annotation>
          <pybios:bo xmlns:pybios="http://pybios.molgen.mpg.de/ns" id="GK22Cancer_351627" type="Compartment" parent="ID_model"/>
        </annotation>
      </compartment>
      <compartment id="ID_5301_107" name="extracellular region" size="1">
        <annotation>
          <pybios:bo xmlns:pybios="http://pybios.molgen.mpg.de/ns" id="GK22Cancer_351728" type="Compartment" parent="ID_model"/>
        </annotation>
      </compartment>
      <compartment id="ID_5301_113" name="cell" size="1">
        <annotation>
          <pybios:bo xmlns:pybios="http://pybios.molgen.mpg.de/ns" id="GK22Cancer_356" type="Compartment" parent="ID_model"/>
        </annotation>
      </compartment>
      <compartment id="ID_5301_114" name="intracellular" size="1">
        <annotation>
          <pybios:bo xmlns:pybios="http://pybios.molgen.mpg.de/ns" id="GK22Cancer_354" type="Compartment" parent="ID_5301_113"/>
        </annotation>
      </compartment>
      <compartment id="ID_5301_115" name="nucleus" size="1">
        <annotation>
          <pybios:bo xmlns:pybios="http://pybios.molgen.mpg.de/ns" id="GK22Cancer_352" type="Compartment" parent="ID_5301_114"/>
        </annotation>
      </compartment>
      <compartment id="ID_5301_116" name="nuclear lumen" size="1">
        <annotation>
          <pybios:bo xmlns:pybios="http://pybios.molgen.mpg.de/ns" id="GK22Cancer_171405" type="Compartment" parent="ID_5301_115"/>
        </annotation>
      </compartment>
      <compartment id="ID_5301_117" name="nucleoplasm" size="1">
        <annotation>
          <pybios:bo xmlns:pybios="http://pybios.molgen.mpg.de/ns" id="GK22Cancer_7660" type="Compartment" parent="ID_5301_116"/>
        </annotation>
      </compartment>
      <compartment id="ID_5301_860" name="cytoplasm" size="1">
        <annotation>
          <pybios:bo xmlns:pybios="http://pybios.molgen.mpg.de/ns" id="GK22Cancer_459" type="Compartment" parent="ID_5301_114"/>
        </annotation>
      </compartment>
      <compartment id="ID_5301_861" name="Golgi apparatus" size="1">
        <annotation>
          <pybios:bo xmlns:pybios="http://pybios.molgen.mpg.de/ns" id="GK22Cancer_13952" type="Compartment" parent="ID_5301_860"/>
        </annotation>
      </compartment>
      <compartment id="ID_5301_862" name="Golgi lumen" size="1">
        <annotation>
          <pybios:bo xmlns:pybios="http://pybios.molgen.mpg.de/ns" id="GK22Cancer_17963" type="Compartment" parent="ID_5301_861"/>
        </annotation>
      </compartment>
      <compartment id="ID_5301_872" name="Golgi membrane" size="1">
        <annotation>
          <pybios:bo xmlns:pybios="http://pybios.molgen.mpg.de/ns" id="GK22Cancer_20699" type="Compartment" parent="ID_5301_861"/>
        </annotation>
      </compartment>
      <compartment id="ID_5301_874" name="endosome" size="1">
        <annotation>
          <pybios:bo xmlns:pybios="http://pybios.molgen.mpg.de/ns" id="GK22Cancer_17940" type="Compartment" parent="ID_5301_860"/>
        </annotation>
      </compartment>
      <compartment id="ID_5301_875" name="endosome membrane" size="1">
        <annotation>
          <pybios:bo xmlns:pybios="http://pybios.molgen.mpg.de/ns" id="GK22Cancer_74700" type="Compartment" parent="ID_5301_874"/>
        </annotation>
      </compartment>
      <compartment id="ID_5301_878" name="early endosome" size="1">
        <annotation>
          <pybios:bo xmlns:pybios="http://pybios.molgen.mpg.de/ns" id="GK22Cancer_17941" type="Compartment" parent="ID_5301_860"/>
        </annotation>
      </compartment>
      <compartment id="ID_5301_887" name="mitochondrion" size="1">
        <annotation>
          <pybios:bo xmlns:pybios="http://pybios.molgen.mpg.de/ns" id="GK22Cancer_5462" type="Compartment" parent="ID_5301_860"/>
        </annotation>
      </compartment>
      <compartment id="ID_5301_888" name="mitochondrial intermembrane space" size="1">
        <annotation>
          <pybios:bo xmlns:pybios="http://pybios.molgen.mpg.de/ns" id="GK22Cancer_17927" type="Compartment" parent="ID_5301_887"/>
        </annotation>
      </compartment>
      <compartment id="ID_5301_891" name="mitochondrial envelope" size="1">
        <annotation>
          <pybios:bo xmlns:pybios="http://pybios.molgen.mpg.de/ns" id="GK22Cancer_70617" type="Compartment" parent="ID_5301_887"/>
        </annotation>
      </compartment>
      <compartment id="ID_5301_892" name="mitochondrial outer membrane" size="1">
        <annotation>
          <pybios:bo xmlns:pybios="http://pybios.molgen.mpg.de/ns" id="GK22Cancer_17906" type="Compartment" parent="ID_5301_891"/>
        </annotation>
      </compartment>
      <compartment id="ID_5301_917" name="cytosol" size="1">
        <annotation>
          <pybios:bo xmlns:pybios="http://pybios.molgen.mpg.de/ns" id="GK22Cancer_70101" type="Compartment" parent="ID_5301_860"/>
        </annotation>
      </compartment>
      <compartment id="ID_5301_1366" name="endoplasmic reticulum" size="1">
        <annotation>
          <pybios:bo xmlns:pybios="http://pybios.molgen.mpg.de/ns" id="GK22Cancer_70260" type="Compartment" parent="ID_5301_860"/>
        </annotation>
      </compartment>
      <compartment id="ID_5301_1367" name="endoplasmic reticulum lumen" size="1">
        <annotation>
          <pybios:bo xmlns:pybios="http://pybios.molgen.mpg.de/ns" id="GK22Cancer_17957" type="Compartment" parent="ID_5301_1366"/>
        </annotation>
      </compartment>
      <compartment id="ID_5301_1372" name="plasma membrane" size="1">
        <annotation>
          <pybios:bo xmlns:pybios="http://pybios.molgen.mpg.de/ns" id="GK22Cancer_876" type="Compartment" parent="ID_5301_113"/>
        </annotation>
      </compartment>
      <compartment id="ID_5301_1555" name="extracellular region" size="1">
        <annotation>
          <pybios:bo xmlns:pybios="http://pybios.molgen.mpg.de/ns" id="GK22Cancer_984" type="Compartment" parent="ID_model"/>
        </annotation>
      </compartment>
      <compartment id="ID_5301_1588" name="cell" size="1">
        <annotation>
          <pybios:bo xmlns:pybios="http://pybios.molgen.mpg.de/ns" id="ReactomeVer22_356" type="Compartment" parent="ID_model"/>
        </annotation>
      </compartment>
      <compartment id="ID_5301_1589" name="intracellular" size="1">
        <annotation>
          <pybios:bo xmlns:pybios="http://pybios.molgen.mpg.de/ns" id="ReactomeVer22_354" type="Compartment" parent="ID_5301_1588"/>
        </annotation>
      </compartment>
      <compartment id="ID_5301_1590" name="cytoplasm" size="1">
        <annotation>
          <pybios:bo xmlns:pybios="http://pybios.molgen.mpg.de/ns" id="ReactomeVer22_459" type="Compartment" parent="ID_5301_1589"/>
        </annotation>
      </compartment>
      <compartment id="ID_5301_1591" name="cytosol" size="1">
        <annotation>
          <pybios:bo xmlns:pybios="http://pybios.molgen.mpg.de/ns" id="ReactomeVer22_70101" type="Compartment" parent="ID_5301_1590"/>
        </annotation>
      </compartment>
      <compartment id="ID_5301_2613" name="nuclear lumen" size="1">
        <annotation>
          <pybios:bo xmlns:pybios="http://pybios.molgen.mpg.de/ns" id="ReactomeVer26_171405" type="Compartment" parent="ID_model"/>
        </annotation>
      </compartment>
      <compartment id="ID_5301_2614" name="nucleoplasm" size="1">
        <annotation>
          <pybios:bo xmlns:pybios="http://pybios.molgen.mpg.de/ns" id="ReactomeVer26_7660" type="Compartment" parent="ID_5301_2613"/>
        </annotation>
      </compartment>
      <compartment id="ID_5301_2617" name="cell" size="1">
        <annotation>
          <pybios:bo xmlns:pybios="http://pybios.molgen.mpg.de/ns" id="ReactomeVer26_356" type="Compartment" parent="ID_model"/>
        </annotation>
      </compartment>
      <compartment id="ID_5301_2618" name="intracellular" size="1">
        <annotation>
          <pybios:bo xmlns:pybios="http://pybios.molgen.mpg.de/ns" id="ReactomeVer26_354" type="Compartment" parent="ID_5301_2617"/>
        </annotation>
      </compartment>
      <compartment id="ID_5301_2619" name="cytoplasm" size="1">
        <annotation>
          <pybios:bo xmlns:pybios="http://pybios.molgen.mpg.de/ns" id="ReactomeVer26_459" type="Compartment" parent="ID_5301_2618"/>
        </annotation>
      </compartment>
      <compartment id="ID_5301_2620" name="cytosol" size="1">
        <annotation>
          <pybios:bo xmlns:pybios="http://pybios.molgen.mpg.de/ns" id="ReactomeVer26_70101" type="Compartment" parent="ID_5301_2619"/>
        </annotation>
      </compartment>
      <compartment id="ID_5301_2661" name="Drugs" size="1">
        <annotation>
          <pybios:bo xmlns:pybios="http://pybios.molgen.mpg.de/ns" id="drugs" type="Compartment" parent="ID_model"/>
        </annotation>
      </compartment>
    </listOfCompartments>
    <listOfSpecies>
      <species id="ID_5301_10" name="BMP7:BMPR-II:BMPR-IB:TAK1:TAB1:TAB2 [cytosol]" compartment="ID_5301_7" initialConcentration="0">
        <annotation>
          <pybios:bo xmlns:pybios="http://pybios.molgen.mpg.de/ns" id="GK22Cancer_351669" type="Complex">
            <pybios:accNum xmlns:pybios="http://pybios.molgen.mpg.de/ns" type="geneName" num="BMPR2"/>
            <pybios:accNum xmlns:pybios="http://pybios.molgen.mpg.de/ns" type="geneName" num="PPH1"/>
            <pybios:accNum xmlns:pybios="http://pybios.molgen.mpg.de/ns" type="geneName" num="BMPR1B"/>
            <pybios:accNum xmlns:pybios="http://pybios.molgen.mpg.de/ns" type="geneName" num="MAP3K7IP1"/>
            <pybios:accNum xmlns:pybios="http://pybios.molgen.mpg.de/ns" type="geneName" num="TAB1"/>
            <pybios:accNum xmlns:pybios="http://pybios.molgen.mpg.de/ns" type="geneName" num="MAP3K7"/>
            <pybios:accNum xmlns:pybios="http://pybios.molgen.mpg.de/ns" type="geneName" num="TAK1"/>
            <pybios:accNum xmlns:pybios="http://pybios.molgen.mpg.de/ns" type="geneName" num="MAP3K7IP2"/>
            <pybios:accNum xmlns:pybios="http://pybios.molgen.mpg.de/ns" type="geneName" num="KIAA0733"/>
            <pybios:accNum xmlns:pybios="http://pybios.molgen.mpg.de/ns" type="geneName" num="TAB2"/>
            <pybios:accNum xmlns:pybios="http://pybios.molgen.mpg.de/ns" type="geneName" num="BMP7"/>
            <pybios:accNum xmlns:pybios="http://pybios.molgen.mpg.de/ns" type="geneName" num="OP1"/>
            <pybios:accNum xmlns:pybios="http://pybios.molgen.mpg.de/ns" type="UniProt" num="Q13873"/>
            <pybios:accNum xmlns:pybios="http://pybios.molgen.mpg.de/ns" type="UniProt" num="O00238"/>
            <pybios:accNum xmlns:pybios="http://pybios.molgen.mpg.de/ns" type="UniProt" num="Q15750"/>
            <pybios:accNum xmlns:pybios="http://pybios.molgen.mpg.de/ns" type="UniProt" num="O43318"/>
            <pybios:accNum xmlns:pybios="http://pybios.molgen.mpg.de/ns" type="UniProt" num="Q9NYJ8"/>
            <pybios:accNum xmlns:pybios="http://pybios.molgen.mpg.de/ns" type="UniProt" num="P18075"/>
            <pybios:accNum xmlns:pybios="http://pybios.molgen.mpg.de/ns" type="ENSEMBL" num="ENSG00000100324"/>
            <pybios:accNum xmlns:pybios="http://pybios.molgen.mpg.de/ns" type="ENSEMBL" num="ENSG00000135341"/>
            <pybios:accNum xmlns:pybios="http://pybios.molgen.mpg.de/ns" type="ENSEMBL" num="ENSG00000055208"/>
            <pybios:accNum xmlns:pybios="http://pybios.molgen.mpg.de/ns" type="ENSEMBL" num="ENSG00000138696"/>
            <pybios:accNum xmlns:pybios="http://pybios.molgen.mpg.de/ns" type="ENSEMBL" num="ENSG00000101144"/>
            <pybios:accNum xmlns:pybios="http://pybios.molgen.mpg.de/ns" type="ENSEMBL" num="ENSG00000204217"/>
          </pybios:bo>
        </annotation>
      </species>
      <species id="ID_5301_11" name="Phospho-SMAD1:SMAD4 [cytosol]" compartment="ID_5301_7" initialConcentration="0">
        <annotation>
          <pybios:bo xmlns:pybios="http://pybios.molgen.mpg.de/ns" id="GK22Cancer_351672" type="Complex">
            <pybios:accNum xmlns:pybios="http://pybios.molgen.mpg.de/ns" type="geneName" num="SMAD1"/>
            <pybios:accNum xmlns:pybios="http://pybios.molgen.mpg.de/ns" type="geneName" num="BSP1"/>
            <pybios:accNum xmlns:pybios="http://pybios.molgen.mpg.de/ns" type="geneName" num="MADH1"/>
            <pybios:accNum xmlns:pybios="http://pybios.molgen.mpg.de/ns" type="geneName" num="MADR1"/>
            <pybios:accNum xmlns:pybios="http://pybios.molgen.mpg.de/ns" type="geneName" num="SMAD4"/>
            <pybios:accNum xmlns:pybios="http://pybios.molgen.mpg.de/ns" type="geneName" num="DPC4"/>
            <pybios:accNum xmlns:pybios="http://pybios.molgen.mpg.de/ns" type="geneName" num="MADH4"/>
            <pybios:accNum xmlns:pybios="http://pybios.molgen.mpg.de/ns" type="UniProt" num="Q15797"/>
            <pybios:accNum xmlns:pybios="http://pybios.molgen.mpg.de/ns" type="UniProt" num="Q13485"/>
            <pybios:accNum xmlns:pybios="http://pybios.molgen.mpg.de/ns" type="ENSEMBL" num="ENSG00000141646"/>
            <pybios:accNum xmlns:pybios="http://pybios.molgen.mpg.de/ns" type="ENSEMBL" num="ENSG00000170365"/>
          </pybios:bo>
        </annotation>
      </species>
      <species id="ID_5301_12" name="BMP7:BMPR-II:BMPR-IB:phospho-SMAD1 [cytosol]" compartment="ID_5301_7" initialConcentration="0">
        <annotation>
          <pybios:bo xmlns:pybios="http://pybios.molgen.mpg.de/ns" id="GK22Cancer_351678" type="Complex">
            <pybios:accNum xmlns:pybios="http://pybios.molgen.mpg.de/ns" type="geneName" num="BMPR2"/>
            <pybios:accNum xmlns:pybios="http://pybios.molgen.mpg.de/ns" type="geneName" num="PPH1"/>
            <pybios:accNum xmlns:pybios="http://pybios.molgen.mpg.de/ns" type="geneName" num="BMPR1B"/>
            <pybios:accNum xmlns:pybios="http://pybios.molgen.mpg.de/ns" type="geneName" num="BMP7"/>
            <pybios:accNum xmlns:pybios="http://pybios.molgen.mpg.de/ns" type="geneName" num="OP1"/>
            <pybios:accNum xmlns:pybios="http://pybios.molgen.mpg.de/ns" type="geneName" num="SMAD1"/>
            <pybios:accNum xmlns:pybios="http://pybios.molgen.mpg.de/ns" type="geneName" num="BSP1"/>
            <pybios:accNum xmlns:pybios="http://pybios.molgen.mpg.de/ns" type="geneName" num="MADH1"/>
            <pybios:accNum xmlns:pybios="http://pybios.molgen.mpg.de/ns" type="geneName" num="MADR1"/>
            <pybios:accNum xmlns:pybios="http://pybios.molgen.mpg.de/ns" type="UniProt" num="Q13873"/>
            <pybios:accNum xmlns:pybios="http://pybios.molgen.mpg.de/ns" type="UniProt" num="O00238"/>
            <pybios:accNum xmlns:pybios="http://pybios.molgen.mpg.de/ns" type="UniProt" num="P18075"/>
            <pybios:accNum xmlns:pybios="http://pybios.molgen.mpg.de/ns" type="UniProt" num="Q15797"/>
            <pybios:accNum xmlns:pybios="http://pybios.molgen.mpg.de/ns" type="ENSEMBL" num="ENSG00000138696"/>
            <pybios:accNum xmlns:pybios="http://pybios.molgen.mpg.de/ns" type="ENSEMBL" num="ENSG00000101144"/>
            <pybios:accNum xmlns:pybios="http://pybios.molgen.mpg.de/ns" type="ENSEMBL" num="ENSG00000204217"/>
            <pybios:accNum xmlns:pybios="http://pybios.molgen.mpg.de/ns" type="ENSEMBL" num="ENSG00000170365"/>
          </pybios:bo>
        </annotation>
      </species>
      <species id="ID_5301_13" name="BMP7:BMPR-II:BMPR-IB:TAK1-P:TAB1:TAB2-P [cytosol]" compartment="ID_5301_7" initialConcentration="0">
        <annotation>
          <pybios:bo xmlns:pybios="http://pybios.molgen.mpg.de/ns" id="GK22Cancer_351736" type="Complex">
            <pybios:accNum xmlns:pybios="http://pybios.molgen.mpg.de/ns" type="geneName" num="BMPR2"/>
            <pybios:accNum xmlns:pybios="http://pybios.molgen.mpg.de/ns" type="geneName" num="PPH1"/>
            <pybios:accNum xmlns:pybios="http://pybios.molgen.mpg.de/ns" type="geneName" num="BMPR1B"/>
            <pybios:accNum xmlns:pybios="http://pybios.molgen.mpg.de/ns" type="geneName" num="MAP3K7IP1"/>
            <pybios:accNum xmlns:pybios="http://pybios.molgen.mpg.de/ns" type="geneName" num="TAB1"/>
            <pybios:accNum xmlns:pybios="http://pybios.molgen.mpg.de/ns" type="geneName" num="BMP7"/>
            <pybios:accNum xmlns:pybios="http://pybios.molgen.mpg.de/ns" type="geneName" num="OP1"/>
            <pybios:accNum xmlns:pybios="http://pybios.molgen.mpg.de/ns" type="UniProt" num="Q13873"/>
            <pybios:accNum xmlns:pybios="http://pybios.molgen.mpg.de/ns" type="UniProt" num="O00238"/>
            <pybios:accNum xmlns:pybios="http://pybios.molgen.mpg.de/ns" type="UniProt" num="Q15750"/>
            <pybios:accNum xmlns:pybios="http://pybios.molgen.mpg.de/ns" type="UniProt" num="P18075"/>
            <pybios:accNum xmlns:pybios="http://pybios.molgen.mpg.de/ns" type="ENSEMBL" num="ENSG00000100324"/>
          </pybios:bo>
        </annotation>
      </species>
      <species id="ID_5301_16" name="IL2:IL2R:Jak1:Jak3 [cytosol]" compartment="ID_5301_7" initialConcentration="0">
        <annotation>
          <pybios:bo xmlns:pybios="http://pybios.molgen.mpg.de/ns" id="GK22Cancer_351864" type="Complex">
            <pybios:accNum xmlns:pybios="http://pybios.molgen.mpg.de/ns" type="geneName" num="JAK1"/>
            <pybios:accNum xmlns:pybios="http://pybios.molgen.mpg.de/ns" type="geneName" num="JAK1A"/>
            <pybios:accNum xmlns:pybios="http://pybios.molgen.mpg.de/ns" type="geneName" num="IL2"/>
            <pybios:accNum xmlns:pybios="http://pybios.molgen.mpg.de/ns" type="geneName" num="IL2RG"/>
            <pybios:accNum xmlns:pybios="http://pybios.molgen.mpg.de/ns" type="geneName" num="IL2RA"/>
            <pybios:accNum xmlns:pybios="http://pybios.molgen.mpg.de/ns" type="geneName" num="IL2RB"/>
            <pybios:accNum xmlns:pybios="http://pybios.molgen.mpg.de/ns" type="geneName" num="JAK3"/>
            <pybios:accNum xmlns:pybios="http://pybios.molgen.mpg.de/ns" type="UniProt" num="P23458"/>
            <pybios:accNum xmlns:pybios="http://pybios.molgen.mpg.de/ns" type="UniProt" num="P60568"/>
            <pybios:accNum xmlns:pybios="http://pybios.molgen.mpg.de/ns" type="UniProt" num="P31785"/>
            <pybios:accNum xmlns:pybios="http://pybios.molgen.mpg.de/ns" type="UniProt" num="P01589"/>
            <pybios:accNum xmlns:pybios="http://pybios.molgen.mpg.de/ns" type="UniProt" num="P14784"/>
            <pybios:accNum xmlns:pybios="http://pybios.molgen.mpg.de/ns" type="UniProt" num="P52333"/>
            <pybios:accNum xmlns:pybios="http://pybios.molgen.mpg.de/ns" type="ENSEMBL" num="ENSG00000100385"/>
            <pybios:accNum xmlns:pybios="http://pybios.molgen.mpg.de/ns" type="ENSEMBL" num="ENSG00000162434"/>
            <pybios:accNum xmlns:pybios="http://pybios.molgen.mpg.de/ns" type="ENSEMBL" num="ENSG00000109471"/>
            <pybios:accNum xmlns:pybios="http://pybios.molgen.mpg.de/ns" type="ENSEMBL" num="ENSG00000134460"/>
            <pybios:accNum xmlns:pybios="http://pybios.molgen.mpg.de/ns" type="ENSEMBL" num="ENSG00000105639"/>
          </pybios:bo>
        </annotation>
      </species>
      <species id="ID_5301_17" name="IL2:Phospho-IL2R:Phospho-Jak1:Phospho-Jak3 [cytosol]" compartment="ID_5301_7" initialConcentration="0">
        <annotation>
          <pybios:bo xmlns:pybios="http://pybios.molgen.mpg.de/ns" id="GK22Cancer_351898" type="Complex">
            <pybios:accNum xmlns:pybios="http://pybios.molgen.mpg.de/ns" type="geneName" num="JAK1"/>
            <pybios:accNum xmlns:pybios="http://pybios.molgen.mpg.de/ns" type="geneName" num="JAK1A"/>
            <pybios:accNum xmlns:pybios="http://pybios.molgen.mpg.de/ns" type="geneName" num="JAK3"/>
            <pybios:accNum xmlns:pybios="http://pybios.molgen.mpg.de/ns" type="geneName" num="IL2RA"/>
            <pybios:accNum xmlns:pybios="http://pybios.molgen.mpg.de/ns" type="geneName" num="IL2RB"/>
            <pybios:accNum xmlns:pybios="http://pybios.molgen.mpg.de/ns" type="geneName" num="IL2"/>
            <pybios:accNum xmlns:pybios="http://pybios.molgen.mpg.de/ns" type="UniProt" num="P23458"/>
            <pybios:accNum xmlns:pybios="http://pybios.molgen.mpg.de/ns" type="UniProt" num="P52333"/>
            <pybios:accNum xmlns:pybios="http://pybios.molgen.mpg.de/ns" type="UniProt" num="P01589"/>
            <pybios:accNum xmlns:pybios="http://pybios.molgen.mpg.de/ns" type="UniProt" num="P14784"/>
            <pybios:accNum xmlns:pybios="http://pybios.molgen.mpg.de/ns" type="UniProt" num="P60568"/>
            <pybios:accNum xmlns:pybios="http://pybios.molgen.mpg.de/ns" type="ENSEMBL" num="ENSG00000100385"/>
            <pybios:accNum xmlns:pybios="http://pybios.molgen.mpg.de/ns" type="ENSEMBL" num="ENSG00000162434"/>
            <pybios:accNum xmlns:pybios="http://pybios.molgen.mpg.de/ns" type="ENSEMBL" num="ENSG00000109471"/>
            <pybios:accNum xmlns:pybios="http://pybios.molgen.mpg.de/ns" type="ENSEMBL" num="ENSG00000134460"/>
            <pybios:accNum xmlns:pybios="http://pybios.molgen.mpg.de/ns" type="ENSEMBL" num="ENSG00000105639"/>
          </pybios:bo>
        </annotation>
      </species>
      <species id="ID_5301_18" name="Phospho-STAT5 Dimer [cytosol]" compartment="ID_5301_7" initialConcentration="0">
        <annotation>
          <pybios:bo xmlns:pybios="http://pybios.molgen.mpg.de/ns" id="GK22Cancer_351906" type="Complex">
            <pybios:accNum xmlns:pybios="http://pybios.molgen.mpg.de/ns" type="geneName" num="STAT5A"/>
            <pybios:accNum xmlns:pybios="http://pybios.molgen.mpg.de/ns" type="geneName" num="STAT5"/>
            <pybios:accNum xmlns:pybios="http://pybios.molgen.mpg.de/ns" type="UniProt" num="P42229"/>
            <pybios:accNum xmlns:pybios="http://pybios.molgen.mpg.de/ns" type="ENSEMBL" num="ENSG00000126561"/>
          </pybios:bo>
        </annotation>
      </species>
      <species id="ID_5301_19" name="PIK3CA [cytosol]" compartment="ID_5301_7" initialConcentration="0">
        <annotation>
          <pybios:bo xmlns:pybios="http://pybios.molgen.mpg.de/ns" id="GK22Cancer_352342" type="Complex">
            <pybios:accNum xmlns:pybios="http://pybios.molgen.mpg.de/ns" type="geneName" num="PIK3R2"/>
            <pybios:accNum xmlns:pybios="http://pybios.molgen.mpg.de/ns" type="geneName" num="PIK3R1"/>
            <pybios:accNum xmlns:pybios="http://pybios.molgen.mpg.de/ns" type="geneName" num="GRB1"/>
            <pybios:accNum xmlns:pybios="http://pybios.molgen.mpg.de/ns" type="geneName" num="PIK3CB"/>
            <pybios:accNum xmlns:pybios="http://pybios.molgen.mpg.de/ns" type="geneName" num="PIK3CA"/>
            <pybios:accNum xmlns:pybios="http://pybios.molgen.mpg.de/ns" type="UniProt" num="O00459"/>
            <pybios:accNum xmlns:pybios="http://pybios.molgen.mpg.de/ns" type="UniProt" num="P27986"/>
            <pybios:accNum xmlns:pybios="http://pybios.molgen.mpg.de/ns" type="UniProt" num="P42338"/>
            <pybios:accNum xmlns:pybios="http://pybios.molgen.mpg.de/ns" type="UniProt" num="P42336"/>
            <pybios:accNum xmlns:pybios="http://pybios.molgen.mpg.de/ns" type="ENSEMBL" num="ENSG00000105647"/>
            <pybios:accNum xmlns:pybios="http://pybios.molgen.mpg.de/ns" type="ENSEMBL" num="ENSG00000145675"/>
            <pybios:accNum xmlns:pybios="http://pybios.molgen.mpg.de/ns" type="ENSEMBL" num="ENSG00000051382"/>
            <pybios:accNum xmlns:pybios="http://pybios.molgen.mpg.de/ns" type="ENSEMBL" num="ENSG00000121879"/>
            <pybios:accNum xmlns:pybios="http://pybios.molgen.mpg.de/ns" type="ENSEMBL" num="ENSG00000011405"/>
            <pybios:accNum xmlns:pybios="http://pybios.molgen.mpg.de/ns" type="ENSEMBL" num="ENSG00000139144"/>
            <pybios:accNum xmlns:pybios="http://pybios.molgen.mpg.de/ns" type="ENSEMBL" num=" ENSG00000121879"/>
            <pybios:prop name="primaryTranscript" value="True" type="boolean"/>
            <pybios:prop name="accENSG" value="ENSG00000121879" type="string"/>
          </pybios:bo>
        </annotation>
      </species>
      <species id="ID_222_12972645787" name="Phospho-SMAD2:SMAD4 [cytosol]" compartment="ID_5301_7" initialConcentration="0">
        <annotation>
          <pybios:bo xmlns:pybios="http://pybios.molgen.mpg.de/ns" id="pSMAD2SMAD2_Cyt" type="Complex"/>
        </annotation>
      </species>
      <species id="ID_5301_20" name="ATP [cytosol]" compartment="ID_5301_7" initialConcentration="1" boundaryCondition="true" constant="true">
        <annotation>
          <pybios:bo xmlns:pybios="http://pybios.molgen.mpg.de/ns" id="GK22Cancer_351557" type="Compound"/>
        </annotation>
      </species>
      <species id="ID_5301_21" name="ADP [cytosol]" compartment="ID_5301_7" initialConcentration="1" boundaryCondition="true" constant="true">
        <annotation>
          <pybios:bo xmlns:pybios="http://pybios.molgen.mpg.de/ns" id="GK22Cancer_351630" type="Compound">
            <pybios:accNum xmlns:pybios="http://pybios.molgen.mpg.de/ns" type="ChEBI" num="-16761"/>
          </pybios:bo>
        </annotation>
      </species>
      <species id="ID_144_12901794462" name="MTA [cytosol]" compartment="ID_5301_7" initialConcentration="0">
        <annotation>
          <pybios:bo xmlns:pybios="http://pybios.molgen.mpg.de/ns" id="MTA_Cyt" type="Compound"/>
        </annotation>
      </species>
      <species id="ID_144_12901794717" name="MTR1P [cytosol]" compartment="ID_5301_7" initialConcentration="0">
        <annotation>
          <pybios:bo xmlns:pybios="http://pybios.molgen.mpg.de/ns" id="MTR1P_Cyt" type="Compound"/>
        </annotation>
      </species>
      <species id="ID_222_12969284192" name="BLK [cytosol]" compartment="ID_5301_7" initialConcentration="0">
        <annotation>
          <pybios:bo xmlns:pybios="http://pybios.molgen.mpg.de/ns" id="BLK_Cyt" type="Polypeptide">
            <pybios:accNum xmlns:pybios="http://pybios.molgen.mpg.de/ns" type="ENSEMBL" num="ENSG00000136573"/>
            <pybios:prop name="primaryTranscript" value="True" type="boolean"/>
            <pybios:prop name="accENSG" value="ENSG00000136573" type="string"/>
          </pybios:bo>
        </annotation>
      </species>
      <species id="ID_5301_23" name="Fused [cytosol]" compartment="ID_5301_7" initialConcentration="0">
        <annotation>
          <pybios:bo xmlns:pybios="http://pybios.molgen.mpg.de/ns" id="GK22Cancer_351528" type="Polypeptide">
            <pybios:accNum xmlns:pybios="http://pybios.molgen.mpg.de/ns" type="geneName" num="STK36"/>
            <pybios:accNum xmlns:pybios="http://pybios.molgen.mpg.de/ns" type="geneName" num="KIAA1278"/>
            <pybios:accNum xmlns:pybios="http://pybios.molgen.mpg.de/ns" type="UniProt" num="Q9NRP7"/>
            <pybios:accNum xmlns:pybios="http://pybios.molgen.mpg.de/ns" type="ENSEMBL" num="ENSG00000163482"/>
            <pybios:prop name="primaryTranscript" value="True" type="boolean"/>
            <pybios:prop name="accENSG" value="ENSG00000163482" type="string"/>
          </pybios:bo>
        </annotation>
      </species>
      <species id="ID_5301_24" name="GLI1 [cytosol]" compartment="ID_5301_7" initialConcentration="0">
        <annotation>
          <pybios:bo xmlns:pybios="http://pybios.molgen.mpg.de/ns" id="GK22Cancer_351615" type="Polypeptide">
            <pybios:accNum xmlns:pybios="http://pybios.molgen.mpg.de/ns" type="geneName" num="GLI1"/>
            <pybios:accNum xmlns:pybios="http://pybios.molgen.mpg.de/ns" type="geneName" num="GLI"/>
            <pybios:accNum xmlns:pybios="http://pybios.molgen.mpg.de/ns" type="UniProt" num="P08151"/>
            <pybios:accNum xmlns:pybios="http://pybios.molgen.mpg.de/ns" type="ENSEMBL" num="ENSG00000074047"/>
            <pybios:accNum xmlns:pybios="http://pybios.molgen.mpg.de/ns" type="ENSEMBL" num="ENSG00000111087"/>
            <pybios:prop name="primaryTranscript" value="True" type="boolean"/>
            <pybios:prop name="accENSG" value="ENSG00000111087" type="string"/>
          </pybios:bo>
        </annotation>
      </species>
      <species id="ID_5301_25" name="Cos-2 [cytosol]" compartment="ID_5301_7" initialConcentration="0">
        <annotation>
          <pybios:bo xmlns:pybios="http://pybios.molgen.mpg.de/ns" id="GK22Cancer_351631" type="Polypeptide">
            <pybios:accNum xmlns:pybios="http://pybios.molgen.mpg.de/ns" type="geneName" num="KIF7"/>
            <pybios:accNum xmlns:pybios="http://pybios.molgen.mpg.de/ns" type="UniProt" num="Q2M1P5"/>
            <pybios:accNum xmlns:pybios="http://pybios.molgen.mpg.de/ns" type="ENSEMBL" num="ENSG00000166813"/>
            <pybios:prop name="primaryTranscript" value="True" type="boolean"/>
            <pybios:prop name="accENSG" value="ENSG00000166813" type="string"/>
          </pybios:bo>
        </annotation>
      </species>
      <species id="ID_5301_26" name="NLK [cytosol]" compartment="ID_5301_7" initialConcentration="0">
        <annotation>
          <pybios:bo xmlns:pybios="http://pybios.molgen.mpg.de/ns" id="GK22Cancer_351673" type="Polypeptide">
            <pybios:accNum xmlns:pybios="http://pybios.molgen.mpg.de/ns" type="geneName" num="NLK"/>
            <pybios:accNum xmlns:pybios="http://pybios.molgen.mpg.de/ns" type="geneName" num="LAK1"/>
            <pybios:accNum xmlns:pybios="http://pybios.molgen.mpg.de/ns" type="UniProt" num="Q9UBE8"/>
            <pybios:accNum xmlns:pybios="http://pybios.molgen.mpg.de/ns" type="ENSEMBL" num="ENSG00000087095"/>
            <pybios:prop name="primaryTranscript" value="True" type="boolean"/>
            <pybios:prop name="accENSG" value="ENSG00000087095" type="string"/>
          </pybios:bo>
        </annotation>
      </species>
      <species id="ID_5301_27" name="Phospho-SMAD1 [cytosol]" compartment="ID_5301_7" initialConcentration="0">
        <annotation>
          <pybios:bo xmlns:pybios="http://pybios.molgen.mpg.de/ns" id="GK22Cancer_351701" type="Polypeptide">
            <pybios:accNum xmlns:pybios="http://pybios.molgen.mpg.de/ns" type="geneName" num="SMAD1"/>
            <pybios:accNum xmlns:pybios="http://pybios.molgen.mpg.de/ns" type="geneName" num="BSP1"/>
            <pybios:accNum xmlns:pybios="http://pybios.molgen.mpg.de/ns" type="geneName" num="MADH1"/>
            <pybios:accNum xmlns:pybios="http://pybios.molgen.mpg.de/ns" type="geneName" num="MADR1"/>
            <pybios:accNum xmlns:pybios="http://pybios.molgen.mpg.de/ns" type="UniProt" num="Q15797"/>
            <pybios:accNum xmlns:pybios="http://pybios.molgen.mpg.de/ns" type="ENSEMBL" num="ENSG00000170365"/>
          </pybios:bo>
        </annotation>
      </species>
      <species id="ID_5301_28" name="phospho-NLK [cytosol]" compartment="ID_5301_7" initialConcentration="0">
        <annotation>
          <pybios:bo xmlns:pybios="http://pybios.molgen.mpg.de/ns" id="GK22Cancer_351714" type="Polypeptide">
            <pybios:accNum xmlns:pybios="http://pybios.molgen.mpg.de/ns" type="geneName" num="NLK"/>
            <pybios:accNum xmlns:pybios="http://pybios.molgen.mpg.de/ns" type="geneName" num="LAK1"/>
            <pybios:accNum xmlns:pybios="http://pybios.molgen.mpg.de/ns" type="UniProt" num="Q9UBE8"/>
            <pybios:accNum xmlns:pybios="http://pybios.molgen.mpg.de/ns" type="ENSEMBL" num="ENSG00000087095"/>
          </pybios:bo>
        </annotation>
      </species>
      <species id="ID_5301_29" name="SMAD1 [cytosol]" compartment="ID_5301_7" initialConcentration="0">
        <annotation>
          <pybios:bo xmlns:pybios="http://pybios.molgen.mpg.de/ns" id="GK22Cancer_351787" type="Polypeptide">
            <pybios:accNum xmlns:pybios="http://pybios.molgen.mpg.de/ns" type="geneName" num="SMAD1"/>
            <pybios:accNum xmlns:pybios="http://pybios.molgen.mpg.de/ns" type="geneName" num="BSP1"/>
            <pybios:accNum xmlns:pybios="http://pybios.molgen.mpg.de/ns" type="geneName" num="MADH1"/>
            <pybios:accNum xmlns:pybios="http://pybios.molgen.mpg.de/ns" type="geneName" num="MADR1"/>
            <pybios:accNum xmlns:pybios="http://pybios.molgen.mpg.de/ns" type="UniProt" num="Q15797"/>
            <pybios:accNum xmlns:pybios="http://pybios.molgen.mpg.de/ns" type="ENSEMBL" num="ENSG00000170365"/>
            <pybios:prop name="primaryTranscript" value="True" type="boolean"/>
            <pybios:prop name="accENSG" value="ENSG00000170365" type="string"/>
          </pybios:bo>
        </annotation>
      </species>
      <species id="ID_5301_30" name="Jak1 [cytosol]" compartment="ID_5301_7" initialConcentration="0">
        <annotation>
          <pybios:bo xmlns:pybios="http://pybios.molgen.mpg.de/ns" id="GK22Cancer_351853" type="Polypeptide">
            <pybios:accNum xmlns:pybios="http://pybios.molgen.mpg.de/ns" type="geneName" num="JAK1"/>
            <pybios:accNum xmlns:pybios="http://pybios.molgen.mpg.de/ns" type="geneName" num="JAK1A"/>
            <pybios:accNum xmlns:pybios="http://pybios.molgen.mpg.de/ns" type="UniProt" num="P23458"/>
            <pybios:accNum xmlns:pybios="http://pybios.molgen.mpg.de/ns" type="ENSEMBL" num="ENSG00000162434"/>
            <pybios:prop name="primaryTranscript" value="True" type="boolean"/>
            <pybios:prop name="accENSG" value="ENSG00000162434" type="string"/>
          </pybios:bo>
        </annotation>
      </species>
      <species id="ID_5301_31" name="Jak3 [cytosol]" compartment="ID_5301_7" initialConcentration="0">
        <annotation>
          <pybios:bo xmlns:pybios="http://pybios.molgen.mpg.de/ns" id="GK22Cancer_351857" type="Polypeptide">
            <pybios:accNum xmlns:pybios="http://pybios.molgen.mpg.de/ns" type="geneName" num="JAK3"/>
            <pybios:accNum xmlns:pybios="http://pybios.molgen.mpg.de/ns" type="UniProt" num="P52333"/>
            <pybios:accNum xmlns:pybios="http://pybios.molgen.mpg.de/ns" type="ENSEMBL" num="ENSG00000105639"/>
            <pybios:prop name="primaryTranscript" value="True" type="boolean"/>
            <pybios:prop name="accENSG" value="ENSG00000105639" type="string"/>
          </pybios:bo>
        </annotation>
      </species>
      <species id="ID_5301_32" name="Phospho-STAT5 [cytosol]" compartment="ID_5301_7" initialConcentration="0">
        <annotation>
          <pybios:bo xmlns:pybios="http://pybios.molgen.mpg.de/ns" id="GK22Cancer_351867" type="Polypeptide">
            <pybios:accNum xmlns:pybios="http://pybios.molgen.mpg.de/ns" type="geneName" num="STAT5A"/>
            <pybios:accNum xmlns:pybios="http://pybios.molgen.mpg.de/ns" type="geneName" num="STAT5"/>
            <pybios:accNum xmlns:pybios="http://pybios.molgen.mpg.de/ns" type="UniProt" num="P42229"/>
            <pybios:accNum xmlns:pybios="http://pybios.molgen.mpg.de/ns" type="ENSEMBL" num="ENSG00000126561"/>
          </pybios:bo>
        </annotation>
      </species>
      <species id="ID_5301_33" name="PTEN [cytosol]" compartment="ID_5301_7" initialConcentration="0">
        <annotation>
          <pybios:bo xmlns:pybios="http://pybios.molgen.mpg.de/ns" id="GK22Cancer_352151" type="Polypeptide">
            <pybios:accNum xmlns:pybios="http://pybios.molgen.mpg.de/ns" type="geneName" num="PTEN"/>
            <pybios:accNum xmlns:pybios="http://pybios.molgen.mpg.de/ns" type="geneName" num="MMAC1"/>
            <pybios:accNum xmlns:pybios="http://pybios.molgen.mpg.de/ns" type="geneName" num="TEP1"/>
            <pybios:accNum xmlns:pybios="http://pybios.molgen.mpg.de/ns" type="UniProt" num="P60484"/>
            <pybios:accNum xmlns:pybios="http://pybios.molgen.mpg.de/ns" type="ENSEMBL" num="ENSG00000171862"/>
            <pybios:prop name="primaryTranscript" value="True" type="boolean"/>
            <pybios:prop name="accENSG" value="ENSG00000171862" type="string"/>
          </pybios:bo>
        </annotation>
      </species>
      <species id="ID_5301_34" name="SHC [cytosol]" compartment="ID_5301_7" initialConcentration="0">
        <annotation>
          <pybios:bo xmlns:pybios="http://pybios.molgen.mpg.de/ns" id="GK22Cancer_352220" type="Polypeptide">
            <pybios:accNum xmlns:pybios="http://pybios.molgen.mpg.de/ns" type="geneName" num="SHC1"/>
            <pybios:accNum xmlns:pybios="http://pybios.molgen.mpg.de/ns" type="geneName" num="SHC"/>
            <pybios:accNum xmlns:pybios="http://pybios.molgen.mpg.de/ns" type="geneName" num="SHCA"/>
            <pybios:accNum xmlns:pybios="http://pybios.molgen.mpg.de/ns" type="UniProt" num="P29353"/>
            <pybios:accNum xmlns:pybios="http://pybios.molgen.mpg.de/ns" type="ENSEMBL" num="ENSG00000140443"/>
            <pybios:accNum xmlns:pybios="http://pybios.molgen.mpg.de/ns" type="ENSEMBL" num="ENSG00000160691"/>
            <pybios:prop name="primaryTranscript" value="True" type="boolean"/>
            <pybios:prop name="accENSG" value="ENSG00000160691" type="string"/>
          </pybios:bo>
        </annotation>
      </species>
      <species id="ID_5301_36" name="Jak2 [cytosol]" compartment="ID_5301_7" initialConcentration="0">
        <annotation>
          <pybios:bo xmlns:pybios="http://pybios.molgen.mpg.de/ns" id="Jak2cyt" type="Polypeptide">
            <pybios:accNum xmlns:pybios="http://pybios.molgen.mpg.de/ns" type="ENSEMBL" num="ENSG00000096968"/>
            <pybios:prop name="primaryTranscript" value="True" type="boolean"/>
            <pybios:prop name="accENSG" value="ENSG00000096968" type="string"/>
          </pybios:bo>
        </annotation>
      </species>
      <species id="ID_297_13040692879" name="PIK3CG [cytosol]" compartment="ID_5301_7" initialConcentration="0">
        <annotation>
          <pybios:bo xmlns:pybios="http://pybios.molgen.mpg.de/ns" id="PIK3CG_Cyt" type="Polypeptide">
            <pybios:prop name="primaryTranscript" value="True" type="boolean"/>
            <pybios:prop name="accENSG" value="ENSG00000105851" type="string"/>
          </pybios:bo>
        </annotation>
      </species>
      <species id="ID_144_12910363510" name="SHP1 [cytosol]" compartment="ID_5301_7" initialConcentration="0">
        <annotation>
          <pybios:bo xmlns:pybios="http://pybios.molgen.mpg.de/ns" id="SHP1_Cyt" type="Polypeptide">
            <pybios:accNum xmlns:pybios="http://pybios.molgen.mpg.de/ns" type="ENSEMBL" num="ENSG00000111679"/>
            <pybios:prop name="primaryTranscript" value="True" type="boolean"/>
            <pybios:prop name="accENSG" value="ENSG00000111679" type="string"/>
          </pybios:bo>
        </annotation>
      </species>
      <species id="ID_301_13056453286" name="SHP2 [cytosol]" compartment="ID_5301_7" initialConcentration="0">
        <annotation>
          <pybios:bo xmlns:pybios="http://pybios.molgen.mpg.de/ns" id="SHP2_Cyt" type="Polypeptide">
            <pybios:prop name="primaryTranscript" value="True" type="boolean"/>
            <pybios:prop name="accENSG" value="ENSG00000179295" type="string"/>
          </pybios:bo>
        </annotation>
      </species>
      <species id="ID_222_13025411164" name="SuFu [cytosol]" compartment="ID_5301_7" initialConcentration="0">
        <annotation>
          <pybios:bo xmlns:pybios="http://pybios.molgen.mpg.de/ns" id="SuFu_Cyt" type="Polypeptide">
            <pybios:prop name="primaryTranscript" value="True" type="boolean"/>
            <pybios:prop name="accENSG" value="ENSG00000107882" type="string"/>
          </pybios:bo>
        </annotation>
      </species>
      <species id="ID_144_12910397896" name="Tyk2 [cytosol]" compartment="ID_5301_7" initialConcentration="0">
        <annotation>
          <pybios:bo xmlns:pybios="http://pybios.molgen.mpg.de/ns" id="Tyk2_Cyt" type="Polypeptide">
            <pybios:accNum xmlns:pybios="http://pybios.molgen.mpg.de/ns" type="ENSEMBL" num="ENSG00000105397"/>
            <pybios:prop name="primaryTranscript" value="True" type="boolean"/>
            <pybios:prop name="accENSG" value="ENSG00000105397" type="string"/>
          </pybios:bo>
        </annotation>
      </species>
      <species id="ID_222_12969313320" name="Phospho-BLK [cytosol]" compartment="ID_5301_7" initialConcentration="0">
        <annotation>
          <pybios:bo xmlns:pybios="http://pybios.molgen.mpg.de/ns" id="pBLK_Cyt" type="Polypeptide"/>
        </annotation>
      </species>
      <species id="ID_222_13025400188" name="Phospho-Cos-2 [cytosol]" compartment="ID_5301_7" initialConcentration="0">
        <annotation>
          <pybios:bo xmlns:pybios="http://pybios.molgen.mpg.de/ns" id="pCos2_Cyt" type="Polypeptide"/>
        </annotation>
      </species>
      <species id="ID_222_13025390424" name="Phospho-Fused [cytosol]" compartment="ID_5301_7" initialConcentration="0">
        <annotation>
          <pybios:bo xmlns:pybios="http://pybios.molgen.mpg.de/ns" id="pFused_Cyt" type="Polypeptide"/>
        </annotation>
      </species>
      <species id="ID_222_13025411375" name="Phospho-SuFu [cytosol]" compartment="ID_5301_7" initialConcentration="0">
        <annotation>
          <pybios:bo xmlns:pybios="http://pybios.molgen.mpg.de/ns" id="pSuFu_Cyt" type="Polypeptide"/>
        </annotation>
      </species>
      <species id="ID_5301_39" name="Activated PI3K (FGF1FGFR1SHC) [cytosol]" compartment="ID_5301_6" initialConcentration="0">
        <annotation>
          <pybios:bo xmlns:pybios="http://pybios.molgen.mpg.de/ns" id="ActivatedPI3K_FGF" type="Compound">
            <pybios:accNum xmlns:pybios="http://pybios.molgen.mpg.de/ns" type="ENSEMBL" num="ENSG00000139144"/>
            <pybios:accNum xmlns:pybios="http://pybios.molgen.mpg.de/ns" type="ENSEMBL" num="ENSG00000011405"/>
          </pybios:bo>
        </annotation>
      </species>
      <species id="ID_5301_43" name="DP-1:E2F1:HDAC [nucleoplasm]" compartment="ID_5301_42" initialConcentration="0">
        <annotation>
          <pybios:bo xmlns:pybios="http://pybios.molgen.mpg.de/ns" id="GK22Cancer_351958" type="Complex">
            <pybios:accNum xmlns:pybios="http://pybios.molgen.mpg.de/ns" type="geneName" num="HDAC1"/>
            <pybios:accNum xmlns:pybios="http://pybios.molgen.mpg.de/ns" type="geneName" num="RPD3L1"/>
            <pybios:accNum xmlns:pybios="http://pybios.molgen.mpg.de/ns" type="geneName" num="TFDP1"/>
            <pybios:accNum xmlns:pybios="http://pybios.molgen.mpg.de/ns" type="geneName" num="DP1"/>
            <pybios:accNum xmlns:pybios="http://pybios.molgen.mpg.de/ns" type="geneName" num="E2F1"/>
            <pybios:accNum xmlns:pybios="http://pybios.molgen.mpg.de/ns" type="geneName" num="RBBP3"/>
            <pybios:accNum xmlns:pybios="http://pybios.molgen.mpg.de/ns" type="geneName" num="E2F2"/>
            <pybios:accNum xmlns:pybios="http://pybios.molgen.mpg.de/ns" type="geneName" num="E2F3"/>
            <pybios:accNum xmlns:pybios="http://pybios.molgen.mpg.de/ns" type="geneName" num="KIAA0075"/>
            <pybios:accNum xmlns:pybios="http://pybios.molgen.mpg.de/ns" type="geneName" num="E2F4"/>
            <pybios:accNum xmlns:pybios="http://pybios.molgen.mpg.de/ns" type="geneName" num="E2F5"/>
            <pybios:accNum xmlns:pybios="http://pybios.molgen.mpg.de/ns" type="UniProt" num="Q13547"/>
            <pybios:accNum xmlns:pybios="http://pybios.molgen.mpg.de/ns" type="UniProt" num="Q14186"/>
            <pybios:accNum xmlns:pybios="http://pybios.molgen.mpg.de/ns" type="UniProt" num="Q01094"/>
            <pybios:accNum xmlns:pybios="http://pybios.molgen.mpg.de/ns" type="UniProt" num="Q14209"/>
            <pybios:accNum xmlns:pybios="http://pybios.molgen.mpg.de/ns" type="UniProt" num="O00716"/>
            <pybios:accNum xmlns:pybios="http://pybios.molgen.mpg.de/ns" type="UniProt" num="Q16254"/>
            <pybios:accNum xmlns:pybios="http://pybios.molgen.mpg.de/ns" type="UniProt" num="Q15329"/>
            <pybios:accNum xmlns:pybios="http://pybios.molgen.mpg.de/ns" type="ENSEMBL" num="ENSG00000198176"/>
            <pybios:accNum xmlns:pybios="http://pybios.molgen.mpg.de/ns" type="ENSEMBL" num="ENSG00000101412"/>
            <pybios:accNum xmlns:pybios="http://pybios.molgen.mpg.de/ns" type="ENSEMBL" num="ENSG00000007968"/>
            <pybios:accNum xmlns:pybios="http://pybios.molgen.mpg.de/ns" type="ENSEMBL" num="ENSG00000112242"/>
            <pybios:accNum xmlns:pybios="http://pybios.molgen.mpg.de/ns" type="ENSEMBL" num="ENSG00000205250"/>
            <pybios:accNum xmlns:pybios="http://pybios.molgen.mpg.de/ns" type="ENSEMBL" num="ENSG00000133740"/>
          </pybios:bo>
        </annotation>
      </species>
      <species id="ID_5301_44" name="DP-1:E2F1: ABL [nucleoplasm]" compartment="ID_5301_42" initialConcentration="0">
        <annotation>
          <pybios:bo xmlns:pybios="http://pybios.molgen.mpg.de/ns" id="GK22Cancer_351969" type="Complex">
            <pybios:accNum xmlns:pybios="http://pybios.molgen.mpg.de/ns" type="geneName" num="ABL1"/>
            <pybios:accNum xmlns:pybios="http://pybios.molgen.mpg.de/ns" type="geneName" num="ABL"/>
            <pybios:accNum xmlns:pybios="http://pybios.molgen.mpg.de/ns" type="geneName" num="JTK7"/>
            <pybios:accNum xmlns:pybios="http://pybios.molgen.mpg.de/ns" type="geneName" num="TFDP1"/>
            <pybios:accNum xmlns:pybios="http://pybios.molgen.mpg.de/ns" type="geneName" num="DP1"/>
            <pybios:accNum xmlns:pybios="http://pybios.molgen.mpg.de/ns" type="geneName" num="E2F1"/>
            <pybios:accNum xmlns:pybios="http://pybios.molgen.mpg.de/ns" type="geneName" num="RBBP3"/>
            <pybios:accNum xmlns:pybios="http://pybios.molgen.mpg.de/ns" type="geneName" num="E2F2"/>
            <pybios:accNum xmlns:pybios="http://pybios.molgen.mpg.de/ns" type="geneName" num="E2F3"/>
            <pybios:accNum xmlns:pybios="http://pybios.molgen.mpg.de/ns" type="geneName" num="KIAA0075"/>
            <pybios:accNum xmlns:pybios="http://pybios.molgen.mpg.de/ns" type="geneName" num="E2F4"/>
            <pybios:accNum xmlns:pybios="http://pybios.molgen.mpg.de/ns" type="geneName" num="E2F5"/>
            <pybios:accNum xmlns:pybios="http://pybios.molgen.mpg.de/ns" type="UniProt" num="P00519"/>
            <pybios:accNum xmlns:pybios="http://pybios.molgen.mpg.de/ns" type="UniProt" num="Q14186"/>
            <pybios:accNum xmlns:pybios="http://pybios.molgen.mpg.de/ns" type="UniProt" num="Q01094"/>
            <pybios:accNum xmlns:pybios="http://pybios.molgen.mpg.de/ns" type="UniProt" num="Q14209"/>
            <pybios:accNum xmlns:pybios="http://pybios.molgen.mpg.de/ns" type="UniProt" num="O00716"/>
            <pybios:accNum xmlns:pybios="http://pybios.molgen.mpg.de/ns" type="UniProt" num="Q16254"/>
            <pybios:accNum xmlns:pybios="http://pybios.molgen.mpg.de/ns" type="UniProt" num="Q15329"/>
            <pybios:accNum xmlns:pybios="http://pybios.molgen.mpg.de/ns" type="ENSEMBL" num="ENSG00000198176"/>
            <pybios:accNum xmlns:pybios="http://pybios.molgen.mpg.de/ns" type="ENSEMBL" num="ENSG00000101412"/>
            <pybios:accNum xmlns:pybios="http://pybios.molgen.mpg.de/ns" type="ENSEMBL" num="ENSG00000007968"/>
            <pybios:accNum xmlns:pybios="http://pybios.molgen.mpg.de/ns" type="ENSEMBL" num="ENSG00000112242"/>
            <pybios:accNum xmlns:pybios="http://pybios.molgen.mpg.de/ns" type="ENSEMBL" num="ENSG00000205250"/>
            <pybios:accNum xmlns:pybios="http://pybios.molgen.mpg.de/ns" type="ENSEMBL" num="ENSG00000133740"/>
            <pybios:accNum xmlns:pybios="http://pybios.molgen.mpg.de/ns" type="ENSEMBL" num="ENSG00000097007"/>
            <pybios:accNum xmlns:pybios="http://pybios.molgen.mpg.de/ns" type="ENSEMBL" num="ENSG00000143322"/>
          </pybios:bo>
        </annotation>
      </species>
      <species id="ID_5301_45" name="Rb:E7 [nucleoplasm]" compartment="ID_5301_42" initialConcentration="0">
        <annotation>
          <pybios:bo xmlns:pybios="http://pybios.molgen.mpg.de/ns" id="GK22Cancer_351974" type="Complex">
            <pybios:accNum xmlns:pybios="http://pybios.molgen.mpg.de/ns" type="geneName" num="RB1"/>
            <pybios:accNum xmlns:pybios="http://pybios.molgen.mpg.de/ns" type="geneName" num="E7"/>
            <pybios:accNum xmlns:pybios="http://pybios.molgen.mpg.de/ns" type="UniProt" num="P06400"/>
            <pybios:accNum xmlns:pybios="http://pybios.molgen.mpg.de/ns" type="UniProt" num="P06430"/>
            <pybios:accNum xmlns:pybios="http://pybios.molgen.mpg.de/ns" type="ENSEMBL" num="ENSG00000139687"/>
          </pybios:bo>
        </annotation>
      </species>
      <species id="ID_5301_46" name="TCF:beta-catenin:Pontin52:Reptin52:TBP [nucleoplasm]" compartment="ID_5301_42" initialConcentration="0">
        <annotation>
          <pybios:bo xmlns:pybios="http://pybios.molgen.mpg.de/ns" id="GK22Cancer_352076" type="Complex">
            <pybios:accNum xmlns:pybios="http://pybios.molgen.mpg.de/ns" type="geneName" num="TBP"/>
            <pybios:accNum xmlns:pybios="http://pybios.molgen.mpg.de/ns" type="geneName" num="GTF2D1"/>
            <pybios:accNum xmlns:pybios="http://pybios.molgen.mpg.de/ns" type="geneName" num="TF2D"/>
            <pybios:accNum xmlns:pybios="http://pybios.molgen.mpg.de/ns" type="geneName" num="TFIID"/>
            <pybios:accNum xmlns:pybios="http://pybios.molgen.mpg.de/ns" type="geneName" num="TCF7L2"/>
            <pybios:accNum xmlns:pybios="http://pybios.molgen.mpg.de/ns" type="geneName" num="TCF4"/>
            <pybios:accNum xmlns:pybios="http://pybios.molgen.mpg.de/ns" type="geneName" num="RUVBL2"/>
            <pybios:accNum xmlns:pybios="http://pybios.molgen.mpg.de/ns" type="geneName" num="TIP48"/>
            <pybios:accNum xmlns:pybios="http://pybios.molgen.mpg.de/ns" type="geneName" num="TIP49B"/>
            <pybios:accNum xmlns:pybios="http://pybios.molgen.mpg.de/ns" type="geneName" num="CGI-46"/>
            <pybios:accNum xmlns:pybios="http://pybios.molgen.mpg.de/ns" type="geneName" num="RUVBL1"/>
            <pybios:accNum xmlns:pybios="http://pybios.molgen.mpg.de/ns" type="geneName" num="NMP238"/>
            <pybios:accNum xmlns:pybios="http://pybios.molgen.mpg.de/ns" type="geneName" num="TIP49"/>
            <pybios:accNum xmlns:pybios="http://pybios.molgen.mpg.de/ns" type="geneName" num="TIP49A"/>
            <pybios:accNum xmlns:pybios="http://pybios.molgen.mpg.de/ns" type="geneName" num="CTNNB1"/>
            <pybios:accNum xmlns:pybios="http://pybios.molgen.mpg.de/ns" type="geneName" num="CTNNB"/>
            <pybios:accNum xmlns:pybios="http://pybios.molgen.mpg.de/ns" type="UniProt" num="P20226"/>
            <pybios:accNum xmlns:pybios="http://pybios.molgen.mpg.de/ns" type="UniProt" num="Q9NQB0"/>
            <pybios:accNum xmlns:pybios="http://pybios.molgen.mpg.de/ns" type="UniProt" num="Q9Y230"/>
            <pybios:accNum xmlns:pybios="http://pybios.molgen.mpg.de/ns" type="UniProt" num="Q9Y265"/>
            <pybios:accNum xmlns:pybios="http://pybios.molgen.mpg.de/ns" type="UniProt" num="P35222"/>
            <pybios:accNum xmlns:pybios="http://pybios.molgen.mpg.de/ns" type="ENSEMBL" num="ENSG00000168036"/>
            <pybios:accNum xmlns:pybios="http://pybios.molgen.mpg.de/ns" type="ENSEMBL" num="ENSG00000112592"/>
          </pybios:bo>
        </annotation>
      </species>
      <species id="ID_5301_47" name="Phospho-STAT5 Dimer [nucleoplasm]" compartment="ID_5301_42" initialConcentration="0">
        <annotation>
          <pybios:bo xmlns:pybios="http://pybios.molgen.mpg.de/ns" id="GK22Cancer_352127" type="Complex">
            <pybios:accNum xmlns:pybios="http://pybios.molgen.mpg.de/ns" type="geneName" num="STAT5A"/>
            <pybios:accNum xmlns:pybios="http://pybios.molgen.mpg.de/ns" type="geneName" num="STAT5"/>
            <pybios:accNum xmlns:pybios="http://pybios.molgen.mpg.de/ns" type="UniProt" num="P42229"/>
            <pybios:accNum xmlns:pybios="http://pybios.molgen.mpg.de/ns" type="ENSEMBL" num="ENSG00000126561"/>
          </pybios:bo>
        </annotation>
      </species>
      <species id="ID_10_12868030950" name="Phospho-STAT5A Quatromer [nucleoplasm]" compartment="ID_5301_42" initialConcentration="0">
        <annotation>
          <pybios:bo xmlns:pybios="http://pybios.molgen.mpg.de/ns" id="PhosphoSTAT5A_Quatromer_Nuc" type="Complex"/>
        </annotation>
      </species>
      <species id="ID_5301_48" name="SENP1:HDAC1 [nucleoplasm]" compartment="ID_5301_42" initialConcentration="0">
        <annotation>
          <pybios:bo xmlns:pybios="http://pybios.molgen.mpg.de/ns" id="SENP1HDAC1_Nuc" type="Complex"/>
        </annotation>
      </species>
      <species id="ID_10_12868127754" name="beta-Catenin:TCF-4 [nucleoplasm]" compartment="ID_5301_42" initialConcentration="0">
        <annotation>
          <pybios:bo xmlns:pybios="http://pybios.molgen.mpg.de/ns" id="betaCateninTCF4_Nuc" type="Complex"/>
        </annotation>
      </species>
      <species id="ID_5301_50" name="GLI1 [nucleoplasm]" compartment="ID_5301_42" initialConcentration="0">
        <annotation>
          <pybios:bo xmlns:pybios="http://pybios.molgen.mpg.de/ns" id="GK22Cancer_351533" type="Polypeptide">
            <pybios:accNum xmlns:pybios="http://pybios.molgen.mpg.de/ns" type="geneName" num="GLI1"/>
            <pybios:accNum xmlns:pybios="http://pybios.molgen.mpg.de/ns" type="geneName" num="GLI"/>
            <pybios:accNum xmlns:pybios="http://pybios.molgen.mpg.de/ns" type="UniProt" num="P08151"/>
            <pybios:accNum xmlns:pybios="http://pybios.molgen.mpg.de/ns" type="ENSEMBL" num="ENSG00000074047"/>
            <pybios:accNum xmlns:pybios="http://pybios.molgen.mpg.de/ns" type="ENSEMBL" num="ENSG00000111087"/>
          </pybios:bo>
        </annotation>
      </species>
      <species id="ID_5301_51" name="phospho-NLK [nucleoplasm]" compartment="ID_5301_42" initialConcentration="0">
        <annotation>
          <pybios:bo xmlns:pybios="http://pybios.molgen.mpg.de/ns" id="GK22Cancer_351724" type="Polypeptide">
            <pybios:accNum xmlns:pybios="http://pybios.molgen.mpg.de/ns" type="geneName" num="NLK"/>
            <pybios:accNum xmlns:pybios="http://pybios.molgen.mpg.de/ns" type="geneName" num="LAK1"/>
            <pybios:accNum xmlns:pybios="http://pybios.molgen.mpg.de/ns" type="UniProt" num="Q9UBE8"/>
            <pybios:accNum xmlns:pybios="http://pybios.molgen.mpg.de/ns" type="ENSEMBL" num="ENSG00000087095"/>
          </pybios:bo>
        </annotation>
      </species>
      <species id="ID_5301_52" name="TCF-4 [nucleoplasm]" compartment="ID_5301_42" initialConcentration="0">
        <annotation>
          <pybios:bo xmlns:pybios="http://pybios.molgen.mpg.de/ns" id="GK22Cancer_351775" type="Polypeptide">
            <pybios:accNum xmlns:pybios="http://pybios.molgen.mpg.de/ns" type="geneName" num="TCF7L2"/>
            <pybios:accNum xmlns:pybios="http://pybios.molgen.mpg.de/ns" type="geneName" num="TCF4"/>
            <pybios:accNum xmlns:pybios="http://pybios.molgen.mpg.de/ns" type="UniProt" num="Q9NQB0"/>
            <pybios:accNum xmlns:pybios="http://pybios.molgen.mpg.de/ns" type="ENSEMBL" num="ENSG00000196628"/>
          </pybios:bo>
        </annotation>
      </species>
      <species id="ID_5301_53" name="Phospho-STAT5 [nucleoplasm]" compartment="ID_5301_42" initialConcentration="0">
        <annotation>
          <pybios:bo xmlns:pybios="http://pybios.molgen.mpg.de/ns" id="GK22Cancer_351907" type="Polypeptide">
            <pybios:accNum xmlns:pybios="http://pybios.molgen.mpg.de/ns" type="geneName" num="STAT5A"/>
            <pybios:accNum xmlns:pybios="http://pybios.molgen.mpg.de/ns" type="geneName" num="STAT5"/>
            <pybios:accNum xmlns:pybios="http://pybios.molgen.mpg.de/ns" type="UniProt" num="P42229"/>
            <pybios:accNum xmlns:pybios="http://pybios.molgen.mpg.de/ns" type="ENSEMBL" num="ENSG00000126561"/>
          </pybios:bo>
        </annotation>
      </species>
      <species id="ID_5301_54" name="ABL1/2 [nucleoplasm]" compartment="ID_5301_42" initialConcentration="0">
        <annotation>
          <pybios:bo xmlns:pybios="http://pybios.molgen.mpg.de/ns" id="GK22Cancer_351949" type="Polypeptide">
            <pybios:accNum xmlns:pybios="http://pybios.molgen.mpg.de/ns" type="geneName" num="ABL1"/>
            <pybios:accNum xmlns:pybios="http://pybios.molgen.mpg.de/ns" type="geneName" num="ABL"/>
            <pybios:accNum xmlns:pybios="http://pybios.molgen.mpg.de/ns" type="geneName" num="JTK7"/>
            <pybios:accNum xmlns:pybios="http://pybios.molgen.mpg.de/ns" type="UniProt" num="P00519"/>
            <pybios:accNum xmlns:pybios="http://pybios.molgen.mpg.de/ns" type="ENSEMBL" num="ENSG00000097007"/>
            <pybios:accNum xmlns:pybios="http://pybios.molgen.mpg.de/ns" type="ENSEMBL" num="ENSG00000143322"/>
          </pybios:bo>
        </annotation>
      </species>
      <species id="ID_5301_55" name="HDAC1 [nucleoplasm]" compartment="ID_5301_42" initialConcentration="0">
        <annotation>
          <pybios:bo xmlns:pybios="http://pybios.molgen.mpg.de/ns" id="GK22Cancer_351966" type="Polypeptide">
            <pybios:accNum xmlns:pybios="http://pybios.molgen.mpg.de/ns" type="geneName" num="HDAC1"/>
            <pybios:accNum xmlns:pybios="http://pybios.molgen.mpg.de/ns" type="geneName" num="RPD3L1"/>
            <pybios:accNum xmlns:pybios="http://pybios.molgen.mpg.de/ns" type="UniProt" num="Q13547"/>
            <pybios:accNum xmlns:pybios="http://pybios.molgen.mpg.de/ns" type="ENSEMBL" num="ENSG00000116478"/>
          </pybios:bo>
        </annotation>
      </species>
      <species id="ID_5301_56" name="E7 [nucleoplasm]" compartment="ID_5301_42" initialConcentration="0">
        <annotation>
          <pybios:bo xmlns:pybios="http://pybios.molgen.mpg.de/ns" id="GK22Cancer_351976" type="Polypeptide">
            <pybios:accNum xmlns:pybios="http://pybios.molgen.mpg.de/ns" type="geneName" num="E7"/>
            <pybios:accNum xmlns:pybios="http://pybios.molgen.mpg.de/ns" type="UniProt" num="P06430"/>
          </pybios:bo>
        </annotation>
      </species>
      <species id="ID_5301_57" name="Reptin52 [nucleoplasm]" compartment="ID_5301_42" initialConcentration="0">
        <annotation>
          <pybios:bo xmlns:pybios="http://pybios.molgen.mpg.de/ns" id="GK22Cancer_352033" type="Polypeptide">
            <pybios:accNum xmlns:pybios="http://pybios.molgen.mpg.de/ns" type="geneName" num="RUVBL2"/>
            <pybios:accNum xmlns:pybios="http://pybios.molgen.mpg.de/ns" type="geneName" num="TIP48"/>
            <pybios:accNum xmlns:pybios="http://pybios.molgen.mpg.de/ns" type="geneName" num="TIP49B"/>
            <pybios:accNum xmlns:pybios="http://pybios.molgen.mpg.de/ns" type="geneName" num="CGI-46"/>
            <pybios:accNum xmlns:pybios="http://pybios.molgen.mpg.de/ns" type="UniProt" num="Q9Y230"/>
          </pybios:bo>
        </annotation>
      </species>
      <species id="ID_5301_58" name="Pontin52 [nucleoplasm]" compartment="ID_5301_42" initialConcentration="0">
        <annotation>
          <pybios:bo xmlns:pybios="http://pybios.molgen.mpg.de/ns" id="GK22Cancer_352060" type="Polypeptide">
            <pybios:accNum xmlns:pybios="http://pybios.molgen.mpg.de/ns" type="geneName" num="RUVBL1"/>
            <pybios:accNum xmlns:pybios="http://pybios.molgen.mpg.de/ns" type="geneName" num="NMP238"/>
            <pybios:accNum xmlns:pybios="http://pybios.molgen.mpg.de/ns" type="geneName" num="TIP49"/>
            <pybios:accNum xmlns:pybios="http://pybios.molgen.mpg.de/ns" type="geneName" num="TIP49A"/>
            <pybios:accNum xmlns:pybios="http://pybios.molgen.mpg.de/ns" type="UniProt" num="Q9Y265"/>
          </pybios:bo>
        </annotation>
      </species>
      <species id="ID_5301_59" name="TBP [nucleoplasm]" compartment="ID_5301_42" initialConcentration="0">
        <annotation>
          <pybios:bo xmlns:pybios="http://pybios.molgen.mpg.de/ns" id="GK22Cancer_352093" type="Polypeptide">
            <pybios:accNum xmlns:pybios="http://pybios.molgen.mpg.de/ns" type="geneName" num="TBP"/>
            <pybios:accNum xmlns:pybios="http://pybios.molgen.mpg.de/ns" type="geneName" num="GTF2D1"/>
            <pybios:accNum xmlns:pybios="http://pybios.molgen.mpg.de/ns" type="geneName" num="TF2D"/>
            <pybios:accNum xmlns:pybios="http://pybios.molgen.mpg.de/ns" type="geneName" num="TFIID"/>
            <pybios:accNum xmlns:pybios="http://pybios.molgen.mpg.de/ns" type="UniProt" num="P20226"/>
            <pybios:accNum xmlns:pybios="http://pybios.molgen.mpg.de/ns" type="ENSEMBL" num="ENSG00000112592"/>
          </pybios:bo>
        </annotation>
      </species>
      <species id="ID_5301_62" name="Cyclin D [nucleoplasm]" compartment="ID_5301_42" initialConcentration="0">
        <annotation>
          <pybios:bo xmlns:pybios="http://pybios.molgen.mpg.de/ns" id="GK22Cancer_351593" type="PseudoBioObj">
            <pybios:accNum xmlns:pybios="http://pybios.molgen.mpg.de/ns" type="geneName" num="CCND1"/>
            <pybios:accNum xmlns:pybios="http://pybios.molgen.mpg.de/ns" type="geneName" num="BCL1"/>
            <pybios:accNum xmlns:pybios="http://pybios.molgen.mpg.de/ns" type="geneName" num="PRAD1"/>
            <pybios:accNum xmlns:pybios="http://pybios.molgen.mpg.de/ns" type="UniProt" num="P24385"/>
            <pybios:accNum xmlns:pybios="http://pybios.molgen.mpg.de/ns" type="ENSEMBL" num="ENSG00000110092"/>
          </pybios:bo>
        </annotation>
      </species>
      <species id="ID_5301_63" name="beta-Catenin [nucleoplasm]" compartment="ID_5301_42" initialConcentration="0">
        <annotation>
          <pybios:bo xmlns:pybios="http://pybios.molgen.mpg.de/ns" id="GK22Cancer_351991" type="PseudoBioObj">
            <pybios:accNum xmlns:pybios="http://pybios.molgen.mpg.de/ns" type="geneName" num="CTNNB1"/>
            <pybios:accNum xmlns:pybios="http://pybios.molgen.mpg.de/ns" type="geneName" num="CTNNB"/>
            <pybios:accNum xmlns:pybios="http://pybios.molgen.mpg.de/ns" type="UniProt" num="P35222"/>
            <pybios:accNum xmlns:pybios="http://pybios.molgen.mpg.de/ns" type="ENSEMBL" num="ENSG00000168036"/>
          </pybios:bo>
        </annotation>
      </species>
      <species id="ID_297_13051172683" name="FGF1:Phospho-FGFR1 Dimer:SHC [plasma membrane]" compartment="ID_5301_64" initialConcentration="0">
        <annotation>
          <pybios:bo xmlns:pybios="http://pybios.molgen.mpg.de/ns" id="FGF1pFGFR1DimerSHC_PM" type="Complex"/>
        </annotation>
      </species>
      <species id="ID_297_13051172299" name="FGF1:Phospho-FGFR1 Dimer:Phospho-FRS2:GRB2:GAB1 [plasma membrane]" compartment="ID_5301_64" initialConcentration="0">
        <annotation>
          <pybios:bo xmlns:pybios="http://pybios.molgen.mpg.de/ns" id="FGF1pFGFR1DimerpFRS2GRB2GAB1_PM" type="Complex"/>
        </annotation>
      </species>
      <species id="ID_297_13051171990" name="FGF1:Phospho-FGFR1 Dimer:Phospho-FRS2:GRB2 [plasma membrane]" compartment="ID_5301_64" initialConcentration="0">
        <annotation>
          <pybios:bo xmlns:pybios="http://pybios.molgen.mpg.de/ns" id="FGF1pFGFR1DimerpFRS2GRB2_PM" type="Complex"/>
        </annotation>
      </species>
      <species id="ID_297_13051173753" name="FGF1:Phospho-FGFR1 Dimer:Phospho-SHC:GRB2:GAB1 [plasma membrane]" compartment="ID_5301_64" initialConcentration="0">
        <annotation>
          <pybios:bo xmlns:pybios="http://pybios.molgen.mpg.de/ns" id="FGF1pFGFR1DimerpSHCGRB2GAB1_PM" type="Complex"/>
        </annotation>
      </species>
      <species id="ID_297_13051173404" name="FGF1:Phospho-FGFR1 Dimer:Phospho-SHC:GRB2:SOS [plasma membrane]" compartment="ID_5301_64" initialConcentration="0">
        <annotation>
          <pybios:bo xmlns:pybios="http://pybios.molgen.mpg.de/ns" id="FGF1pFGFR1DimerpSHCGRB2SOS_PM" type="Complex"/>
        </annotation>
      </species>
      <species id="ID_297_13051173150" name="FGF1:Phospho-FGFR1 Dimer:Phospho-SHC:GRB2 [plasma membrane]" compartment="ID_5301_64" initialConcentration="0">
        <annotation>
          <pybios:bo xmlns:pybios="http://pybios.molgen.mpg.de/ns" id="FGF1pFGFR1DimerpSHCGRB2_PM" type="Complex"/>
        </annotation>
      </species>
      <species id="ID_297_13051172897" name="FGF1:Phospho-FGFR1 Dimer:Phospho-SHC [plasma membrane]" compartment="ID_5301_64" initialConcentration="0">
        <annotation>
          <pybios:bo xmlns:pybios="http://pybios.molgen.mpg.de/ns" id="FGF1pFGFR1DimerpSHC_PM" type="Complex"/>
        </annotation>
      </species>
      <species id="ID_5301_68" name="FGF1:Phospho-FGFR1 Dimer [plasma membrane]" compartment="ID_5301_64" initialConcentration="0">
        <annotation>
          <pybios:bo xmlns:pybios="http://pybios.molgen.mpg.de/ns" id="FGF_Phospho_FGFR3" type="Complex">
            <pybios:accNum xmlns:pybios="http://pybios.molgen.mpg.de/ns" type="ENSEMBL" num="ENSG00000068078"/>
            <pybios:accNum xmlns:pybios="http://pybios.molgen.mpg.de/ns" type="ENSEMBL" num="ENSG00000077782"/>
            <pybios:accNum xmlns:pybios="http://pybios.molgen.mpg.de/ns" type="ENSEMBL" num="ENSG00000066468"/>
            <pybios:accNum xmlns:pybios="http://pybios.molgen.mpg.de/ns" type="ENSEMBL" num="ENSG00000160867"/>
          </pybios:bo>
        </annotation>
      </species>
      <species id="ID_5301_69" name="FGF1:Phospho-FGFR1 Dimer:Phospho-FRS2 [plasma membrane]" compartment="ID_5301_64" initialConcentration="0">
        <annotation>
          <pybios:bo xmlns:pybios="http://pybios.molgen.mpg.de/ns" id="FGF_dpFGFR3_pFRS2" type="Complex">
            <pybios:accNum xmlns:pybios="http://pybios.molgen.mpg.de/ns" type="ENSEMBL" num="ENSG00000068078"/>
            <pybios:accNum xmlns:pybios="http://pybios.molgen.mpg.de/ns" type="ENSEMBL" num="ENSG00000166225"/>
            <pybios:accNum xmlns:pybios="http://pybios.molgen.mpg.de/ns" type="ENSEMBL" num="ENSG00000077782"/>
            <pybios:accNum xmlns:pybios="http://pybios.molgen.mpg.de/ns" type="ENSEMBL" num="ENSG00000066468"/>
            <pybios:accNum xmlns:pybios="http://pybios.molgen.mpg.de/ns" type="ENSEMBL" num="ENSG00000160867"/>
          </pybios:bo>
        </annotation>
      </species>
      <species id="ID_5301_70" name="FGF1:Phospho-FGFR1 Dimer:Phospho-FRS2:GRB2:SOS [plasma membrane]" compartment="ID_5301_64" initialConcentration="0">
        <annotation>
          <pybios:bo xmlns:pybios="http://pybios.molgen.mpg.de/ns" id="FGF_dpFGFR3_pFRS2_GRB2_SOS" type="Complex">
            <pybios:accNum xmlns:pybios="http://pybios.molgen.mpg.de/ns" type="ENSEMBL" num="ENSG00000068078"/>
            <pybios:accNum xmlns:pybios="http://pybios.molgen.mpg.de/ns" type="ENSEMBL" num="ENSG00000166225"/>
            <pybios:accNum xmlns:pybios="http://pybios.molgen.mpg.de/ns" type="ENSEMBL" num="ENSG00000177885"/>
            <pybios:accNum xmlns:pybios="http://pybios.molgen.mpg.de/ns" type="ENSEMBL" num="ENSG00000077782"/>
            <pybios:accNum xmlns:pybios="http://pybios.molgen.mpg.de/ns" type="ENSEMBL" num="ENSG00000066468"/>
            <pybios:accNum xmlns:pybios="http://pybios.molgen.mpg.de/ns" type="ENSEMBL" num="ENSG00000160867"/>
          </pybios:bo>
        </annotation>
      </species>
      <species id="ID_5301_71" name="FGF1:Phospho-FGFR1 Dimer:FRS2 [plasma membrane]" compartment="ID_5301_64" initialConcentration="0">
        <annotation>
          <pybios:bo xmlns:pybios="http://pybios.molgen.mpg.de/ns" id="FGFpFGFR3DimerFRS2" type="Complex">
            <pybios:accNum xmlns:pybios="http://pybios.molgen.mpg.de/ns" type="ENSEMBL" num="ENSG00000077782"/>
            <pybios:accNum xmlns:pybios="http://pybios.molgen.mpg.de/ns" type="ENSEMBL" num="ENSG00000068078"/>
            <pybios:accNum xmlns:pybios="http://pybios.molgen.mpg.de/ns" type="ENSEMBL" num="ENSG00000066468"/>
            <pybios:accNum xmlns:pybios="http://pybios.molgen.mpg.de/ns" type="ENSEMBL" num="ENSG00000160867"/>
          </pybios:bo>
        </annotation>
      </species>
      <species id="ID_5301_72" name="HIP:Hh:Ptc1 [plasma membrane]" compartment="ID_5301_64" initialConcentration="0">
        <annotation>
          <pybios:bo xmlns:pybios="http://pybios.molgen.mpg.de/ns" id="GK22Cancer_351575" type="Complex">
            <pybios:accNum xmlns:pybios="http://pybios.molgen.mpg.de/ns" type="geneName" num="ST13"/>
            <pybios:accNum xmlns:pybios="http://pybios.molgen.mpg.de/ns" type="geneName" num="FAM10A1"/>
            <pybios:accNum xmlns:pybios="http://pybios.molgen.mpg.de/ns" type="geneName" num="HIP"/>
            <pybios:accNum xmlns:pybios="http://pybios.molgen.mpg.de/ns" type="geneName" num="SNC6"/>
            <pybios:accNum xmlns:pybios="http://pybios.molgen.mpg.de/ns" type="geneName" num="SHH"/>
            <pybios:accNum xmlns:pybios="http://pybios.molgen.mpg.de/ns" type="geneName" num="PTCH1"/>
            <pybios:accNum xmlns:pybios="http://pybios.molgen.mpg.de/ns" type="geneName" num="PTCH"/>
            <pybios:accNum xmlns:pybios="http://pybios.molgen.mpg.de/ns" type="UniProt" num="P50502"/>
            <pybios:accNum xmlns:pybios="http://pybios.molgen.mpg.de/ns" type="UniProt" num="Q15465"/>
            <pybios:accNum xmlns:pybios="http://pybios.molgen.mpg.de/ns" type="UniProt" num="Q13635"/>
            <pybios:accNum xmlns:pybios="http://pybios.molgen.mpg.de/ns" type="ENSEMBL" num="ENSG00000185920"/>
            <pybios:accNum xmlns:pybios="http://pybios.molgen.mpg.de/ns" type="ENSEMBL" num="ENSG00000127946"/>
            <pybios:accNum xmlns:pybios="http://pybios.molgen.mpg.de/ns" type="ENSEMBL" num="ENSG00000164690"/>
            <pybios:accNum xmlns:pybios="http://pybios.molgen.mpg.de/ns" type="ENSEMBL" num="ENSG00000139549"/>
            <pybios:accNum xmlns:pybios="http://pybios.molgen.mpg.de/ns" type="ENSEMBL" num="ENSG00000163501"/>
          </pybios:bo>
        </annotation>
      </species>
      <species id="ID_5301_73" name="HIP:Hh [plasma membrane]" compartment="ID_5301_64" initialConcentration="0">
        <annotation>
          <pybios:bo xmlns:pybios="http://pybios.molgen.mpg.de/ns" id="GK22Cancer_351612" type="Complex">
            <pybios:accNum xmlns:pybios="http://pybios.molgen.mpg.de/ns" type="geneName" num="ST13"/>
            <pybios:accNum xmlns:pybios="http://pybios.molgen.mpg.de/ns" type="geneName" num="FAM10A1"/>
            <pybios:accNum xmlns:pybios="http://pybios.molgen.mpg.de/ns" type="geneName" num="HIP"/>
            <pybios:accNum xmlns:pybios="http://pybios.molgen.mpg.de/ns" type="geneName" num="SNC6"/>
            <pybios:accNum xmlns:pybios="http://pybios.molgen.mpg.de/ns" type="geneName" num="SHH"/>
            <pybios:accNum xmlns:pybios="http://pybios.molgen.mpg.de/ns" type="UniProt" num="P50502"/>
            <pybios:accNum xmlns:pybios="http://pybios.molgen.mpg.de/ns" type="UniProt" num="Q15465"/>
            <pybios:accNum xmlns:pybios="http://pybios.molgen.mpg.de/ns" type="ENSEMBL" num="ENSG00000127946"/>
            <pybios:accNum xmlns:pybios="http://pybios.molgen.mpg.de/ns" type="ENSEMBL" num="ENSG00000164690"/>
            <pybios:accNum xmlns:pybios="http://pybios.molgen.mpg.de/ns" type="ENSEMBL" num="ENSG00000163501"/>
            <pybios:accNum xmlns:pybios="http://pybios.molgen.mpg.de/ns" type="ENSEMBL" num="ENSG00000139549"/>
          </pybios:bo>
        </annotation>
      </species>
      <species id="ID_5301_74" name="BMP7:BMPR-II:BMPR-IB:SMAD1 [plasma membrane]" compartment="ID_5301_64" initialConcentration="0">
        <annotation>
          <pybios:bo xmlns:pybios="http://pybios.molgen.mpg.de/ns" id="GK22Cancer_351704" type="Complex">
            <pybios:accNum xmlns:pybios="http://pybios.molgen.mpg.de/ns" type="geneName" num="BMPR2"/>
            <pybios:accNum xmlns:pybios="http://pybios.molgen.mpg.de/ns" type="geneName" num="PPH1"/>
            <pybios:accNum xmlns:pybios="http://pybios.molgen.mpg.de/ns" type="geneName" num="BMPR1B"/>
            <pybios:accNum xmlns:pybios="http://pybios.molgen.mpg.de/ns" type="geneName" num="BMP7"/>
            <pybios:accNum xmlns:pybios="http://pybios.molgen.mpg.de/ns" type="geneName" num="OP1"/>
            <pybios:accNum xmlns:pybios="http://pybios.molgen.mpg.de/ns" type="geneName" num="SMAD1"/>
            <pybios:accNum xmlns:pybios="http://pybios.molgen.mpg.de/ns" type="geneName" num="BSP1"/>
            <pybios:accNum xmlns:pybios="http://pybios.molgen.mpg.de/ns" type="geneName" num="MADH1"/>
            <pybios:accNum xmlns:pybios="http://pybios.molgen.mpg.de/ns" type="geneName" num="MADR1"/>
            <pybios:accNum xmlns:pybios="http://pybios.molgen.mpg.de/ns" type="UniProt" num="Q13873"/>
            <pybios:accNum xmlns:pybios="http://pybios.molgen.mpg.de/ns" type="UniProt" num="O00238"/>
            <pybios:accNum xmlns:pybios="http://pybios.molgen.mpg.de/ns" type="UniProt" num="P18075"/>
            <pybios:accNum xmlns:pybios="http://pybios.molgen.mpg.de/ns" type="UniProt" num="Q15797"/>
            <pybios:accNum xmlns:pybios="http://pybios.molgen.mpg.de/ns" type="ENSEMBL" num="ENSG00000138696"/>
            <pybios:accNum xmlns:pybios="http://pybios.molgen.mpg.de/ns" type="ENSEMBL" num="ENSG00000101144"/>
            <pybios:accNum xmlns:pybios="http://pybios.molgen.mpg.de/ns" type="ENSEMBL" num="ENSG00000204217"/>
            <pybios:accNum xmlns:pybios="http://pybios.molgen.mpg.de/ns" type="ENSEMBL" num="ENSG00000170365"/>
          </pybios:bo>
        </annotation>
      </species>
      <species id="ID_5301_75" name="BMP7:BMPR-II:BMPR-IB [plasma membrane]" compartment="ID_5301_64" initialConcentration="0">
        <annotation>
          <pybios:bo xmlns:pybios="http://pybios.molgen.mpg.de/ns" id="GK22Cancer_351737" type="Complex">
            <pybios:accNum xmlns:pybios="http://pybios.molgen.mpg.de/ns" type="geneName" num="BMPR2"/>
            <pybios:accNum xmlns:pybios="http://pybios.molgen.mpg.de/ns" type="geneName" num="PPH1"/>
            <pybios:accNum xmlns:pybios="http://pybios.molgen.mpg.de/ns" type="geneName" num="BMPR1B"/>
            <pybios:accNum xmlns:pybios="http://pybios.molgen.mpg.de/ns" type="geneName" num="BMP7"/>
            <pybios:accNum xmlns:pybios="http://pybios.molgen.mpg.de/ns" type="geneName" num="OP1"/>
            <pybios:accNum xmlns:pybios="http://pybios.molgen.mpg.de/ns" type="UniProt" num="Q13873"/>
            <pybios:accNum xmlns:pybios="http://pybios.molgen.mpg.de/ns" type="UniProt" num="O00238"/>
            <pybios:accNum xmlns:pybios="http://pybios.molgen.mpg.de/ns" type="UniProt" num="P18075"/>
            <pybios:accNum xmlns:pybios="http://pybios.molgen.mpg.de/ns" type="ENSEMBL" num="ENSG00000138696"/>
            <pybios:accNum xmlns:pybios="http://pybios.molgen.mpg.de/ns" type="ENSEMBL" num="ENSG00000204217"/>
          </pybios:bo>
        </annotation>
      </species>
      <species id="ID_5301_76" name="IL2:IL2R [plasma membrane]" compartment="ID_5301_64" initialConcentration="0">
        <annotation>
          <pybios:bo xmlns:pybios="http://pybios.molgen.mpg.de/ns" id="GK22Cancer_351845" type="Complex">
            <pybios:accNum xmlns:pybios="http://pybios.molgen.mpg.de/ns" type="geneName" num="IL2"/>
            <pybios:accNum xmlns:pybios="http://pybios.molgen.mpg.de/ns" type="geneName" num="IL2RG"/>
            <pybios:accNum xmlns:pybios="http://pybios.molgen.mpg.de/ns" type="geneName" num="IL2RA"/>
            <pybios:accNum xmlns:pybios="http://pybios.molgen.mpg.de/ns" type="geneName" num="IL2RB"/>
            <pybios:accNum xmlns:pybios="http://pybios.molgen.mpg.de/ns" type="UniProt" num="P60568"/>
            <pybios:accNum xmlns:pybios="http://pybios.molgen.mpg.de/ns" type="UniProt" num="P31785"/>
            <pybios:accNum xmlns:pybios="http://pybios.molgen.mpg.de/ns" type="UniProt" num="P01589"/>
            <pybios:accNum xmlns:pybios="http://pybios.molgen.mpg.de/ns" type="UniProt" num="P14784"/>
            <pybios:accNum xmlns:pybios="http://pybios.molgen.mpg.de/ns" type="ENSEMBL" num="ENSG00000100385"/>
            <pybios:accNum xmlns:pybios="http://pybios.molgen.mpg.de/ns" type="ENSEMBL" num="ENSG00000109471"/>
            <pybios:accNum xmlns:pybios="http://pybios.molgen.mpg.de/ns" type="ENSEMBL" num="ENSG00000134460"/>
          </pybios:bo>
        </annotation>
      </species>
      <species id="ID_5301_77" name="IGF-1:IGF-1R Dimer [plasma membrane]" compartment="ID_5301_64" initialConcentration="0">
        <annotation>
          <pybios:bo xmlns:pybios="http://pybios.molgen.mpg.de/ns" id="GK22Cancer_352284" type="Complex">
            <pybios:accNum xmlns:pybios="http://pybios.molgen.mpg.de/ns" type="geneName" num="IGF1"/>
            <pybios:accNum xmlns:pybios="http://pybios.molgen.mpg.de/ns" type="geneName" num="IBP1"/>
            <pybios:accNum xmlns:pybios="http://pybios.molgen.mpg.de/ns" type="geneName" num="IGF1R"/>
            <pybios:accNum xmlns:pybios="http://pybios.molgen.mpg.de/ns" type="UniProt" num="P01343"/>
            <pybios:accNum xmlns:pybios="http://pybios.molgen.mpg.de/ns" type="UniProt" num="P08069"/>
            <pybios:accNum xmlns:pybios="http://pybios.molgen.mpg.de/ns" type="ENSEMBL" num="ENSG00000140443"/>
            <pybios:accNum xmlns:pybios="http://pybios.molgen.mpg.de/ns" type="ENSEMBL" num="ENSG00000017427"/>
          </pybios:bo>
        </annotation>
      </species>
      <species id="ID_144_12910413857" name="IFNA1:IFNAR:Jak1:Tyk2 [plasma membrane]" compartment="ID_5301_64" initialConcentration="0">
        <annotation>
          <pybios:bo xmlns:pybios="http://pybios.molgen.mpg.de/ns" id="IFNA1IFNAR1IFNAR2Jak1Tyk2_PM" type="Complex"/>
        </annotation>
      </species>
      <species id="ID_144_12910412886" name="IFNA1:IFNAR [plasma membrane]" compartment="ID_5301_64" initialConcentration="0">
        <annotation>
          <pybios:bo xmlns:pybios="http://pybios.molgen.mpg.de/ns" id="IFNA1IFNAR1IFNAR2_PM" type="Complex"/>
        </annotation>
      </species>
      <species id="ID_144_12910414148" name="IFNA1:Phospho-IFNAR:Phospho-Jak1:Phospho-Tyk2 [plasma membrane]" compartment="ID_5301_64" initialConcentration="0">
        <annotation>
          <pybios:bo xmlns:pybios="http://pybios.molgen.mpg.de/ns" id="IFNA1IFNAR1IFNAR2pJak1pTyk2_PM" type="Complex"/>
        </annotation>
      </species>
      <species id="ID_5301_78" name="IGF-1:IGF-1R [plasma membrane]" compartment="ID_5301_64" initialConcentration="0">
        <annotation>
          <pybios:bo xmlns:pybios="http://pybios.molgen.mpg.de/ns" id="IGF1IGF1R_Com" type="Complex"/>
        </annotation>
      </species>
      <species id="ID_5301_80" name="IGF-1:Phospho-IGF-1R Dimer [plasma membrane]" compartment="ID_5301_64" initialConcentration="0">
        <annotation>
          <pybios:bo xmlns:pybios="http://pybios.molgen.mpg.de/ns" id="IGF1pIGF1R_Dimer" type="Complex"/>
        </annotation>
      </species>
      <species id="ID_222_12980405058" name="IL10:IL10R1 Dimer [plasma membrane]" compartment="ID_5301_64" initialConcentration="0">
        <annotation>
          <pybios:bo xmlns:pybios="http://pybios.molgen.mpg.de/ns" id="IL10IL10R1Dimer_PM" type="Complex"/>
        </annotation>
      </species>
      <species id="ID_222_12980429393" name="IL10:IL10R1:IL10R2 Dimer:Jak1:Jak2 [plasma membrane]" compartment="ID_5301_64" initialConcentration="0">
        <annotation>
          <pybios:bo xmlns:pybios="http://pybios.molgen.mpg.de/ns" id="IL10IL10R1IL10R2DimerJak1Jak2_PM" type="Complex"/>
        </annotation>
      </species>
      <species id="ID_222_12980405373" name="IL10:IL10R1:IL10R2 Dimer [plasma membrane]" compartment="ID_5301_64" initialConcentration="0">
        <annotation>
          <pybios:bo xmlns:pybios="http://pybios.molgen.mpg.de/ns" id="IL10IL10R1IL10R2Dimer_PM" type="Complex"/>
        </annotation>
      </species>
      <species id="ID_222_12980429794" name="IL10:Phospho-IL10R1:Phospho-IL10R2 Dimer:Phospho-Jak1:Phospho-Jak2 [plasma membrane]" compartment="ID_5301_64" initialConcentration="0">
        <annotation>
          <pybios:bo xmlns:pybios="http://pybios.molgen.mpg.de/ns" id="IL10pIL10R1pIL10R2DimerpJak1pJak2_PM" type="Complex"/>
        </annotation>
      </species>
      <species id="ID_222_12985657211" name="IL12:IL12R:Jak2:Tyk2 [plasma membrane]" compartment="ID_5301_64" initialConcentration="0">
        <annotation>
          <pybios:bo xmlns:pybios="http://pybios.molgen.mpg.de/ns" id="IL12IL12RJak2Tyk2_PM" type="Complex"/>
        </annotation>
      </species>
      <species id="ID_222_12984810806" name="IL12:IL12R [plasma membrane]" compartment="ID_5301_64" initialConcentration="0">
        <annotation>
          <pybios:bo xmlns:pybios="http://pybios.molgen.mpg.de/ns" id="IL12IL12R_PM" type="Complex"/>
        </annotation>
      </species>
      <species id="ID_222_12985657630" name="IL12:Phospho-IL12R:Phospho-Jak2:Phospho-Tyk2 [plasma membrane]" compartment="ID_5301_64" initialConcentration="0">
        <annotation>
          <pybios:bo xmlns:pybios="http://pybios.molgen.mpg.de/ns" id="IL12pIL12RpJak2pTyk2_PM" type="Complex"/>
        </annotation>
      </species>
      <species id="ID_144_12955436434" name="IL1A:IL1R1:IL1RAcP:MyD88:IRAK4 [plasma membrane]" compartment="ID_5301_64" initialConcentration="0">
        <annotation>
          <pybios:bo xmlns:pybios="http://pybios.molgen.mpg.de/ns" id="IL1AIL1R1IL1RAcPMyD88IRAK4_PM" type="Complex"/>
        </annotation>
      </species>
      <species id="ID_144_12950163826" name="IL1A:IL1R1:IL1RAcP:MyD88 [plasma membrane]" compartment="ID_5301_64" initialConcentration="0">
        <annotation>
          <pybios:bo xmlns:pybios="http://pybios.molgen.mpg.de/ns" id="IL1AIL1R1IL1RAcPMyD88_PM" type="Complex"/>
        </annotation>
      </species>
      <species id="ID_144_12954366856" name="IL1A:IL1R1 [plasma membrane]" compartment="ID_5301_64" initialConcentration="0">
        <annotation>
          <pybios:bo xmlns:pybios="http://pybios.molgen.mpg.de/ns" id="IL1AIL1R1_PM" type="Complex"/>
        </annotation>
      </species>
      <species id="ID_144_12955436675" name="IL1B:IL1R1:IL1RAcP:MyD88:IRAK4 [plasma membrane]" compartment="ID_5301_64" initialConcentration="0">
        <annotation>
          <pybios:bo xmlns:pybios="http://pybios.molgen.mpg.de/ns" id="IL1BIL1R1IL1RAcPMyD88IRAK4_PM" type="Complex"/>
        </annotation>
      </species>
      <species id="ID_144_12950163630" name="IL1B:IL1R1:IL1RAcP:MyD88 [plasma membrane]" compartment="ID_5301_64" initialConcentration="0">
        <annotation>
          <pybios:bo xmlns:pybios="http://pybios.molgen.mpg.de/ns" id="IL1BIL1R1IL1RAcPMyD88_PM" type="Complex"/>
        </annotation>
      </species>
      <species id="ID_144_12950130352" name="IL1B:IL1R1:IL1RAcP [plasma membrane]" compartment="ID_5301_64" initialConcentration="0">
        <annotation>
          <pybios:bo xmlns:pybios="http://pybios.molgen.mpg.de/ns" id="IL1BIL1R1IL1RAcP_PM" type="Complex"/>
        </annotation>
      </species>
      <species id="ID_144_12954366495" name="IL1B:IL1R1 [plasma membrane]" compartment="ID_5301_64" initialConcentration="0">
        <annotation>
          <pybios:bo xmlns:pybios="http://pybios.molgen.mpg.de/ns" id="IL1BIL1R1_PM" type="Complex"/>
        </annotation>
      </species>
      <species id="ID_144_12950126713" name="IL1A:IL1R1:IL1RAcP [plasma membrane]" compartment="ID_5301_64" initialConcentration="0">
        <annotation>
          <pybios:bo xmlns:pybios="http://pybios.molgen.mpg.de/ns" id="IL1IL1R1IL1RAcP_PM" type="Complex"/>
        </annotation>
      </species>
      <species id="ID_222_12985676505" name="IL23A:IL12B:IL23R:IL12B1:Jak2:Tyk2 [plasma membrane]" compartment="ID_5301_64" initialConcentration="0">
        <annotation>
          <pybios:bo xmlns:pybios="http://pybios.molgen.mpg.de/ns" id="IL23AIL12BIL23RIL12B1Jak2Tyk2_PM" type="Complex"/>
        </annotation>
      </species>
      <species id="ID_222_12984832734" name="IL23A:IL12B:IL23R:IL12RB1 [plasma membrane]" compartment="ID_5301_64" initialConcentration="0">
        <annotation>
          <pybios:bo xmlns:pybios="http://pybios.molgen.mpg.de/ns" id="IL23AIL12BIL23RIL12B1_PM" type="Complex"/>
        </annotation>
      </species>
      <species id="ID_222_12985676917" name="IL23A:IL12B:Phospho-IL23R:IL12B1:Phospho-Jak2:Phospho-Tyk2 [plasma membrane]" compartment="ID_5301_64" initialConcentration="0">
        <annotation>
          <pybios:bo xmlns:pybios="http://pybios.molgen.mpg.de/ns" id="IL23AIL12BpIL23RIL12B1pJak2pTyk2_PM" type="Complex"/>
        </annotation>
      </species>
      <species id="ID_144_12910356961" name="IL6:IL6R:Jak1:Jak2 [plasma membrane]" compartment="ID_5301_64" initialConcentration="0">
        <annotation>
          <pybios:bo xmlns:pybios="http://pybios.molgen.mpg.de/ns" id="IL6IL6RJak1Jak2_PM" type="Complex"/>
        </annotation>
      </species>
      <species id="ID_144_12906978364" name="IL6:IL6R [plasma membrane]" compartment="ID_5301_64" initialConcentration="0">
        <annotation>
          <pybios:bo xmlns:pybios="http://pybios.molgen.mpg.de/ns" id="IL6IL6R_PM" type="Complex"/>
        </annotation>
      </species>
      <species id="ID_144_12910357204" name="IL6:Phospho-IL6R:Phospho-Jak1:Phospho-Jak2 [plasma membrane]" compartment="ID_5301_64" initialConcentration="0">
        <annotation>
          <pybios:bo xmlns:pybios="http://pybios.molgen.mpg.de/ns" id="IL6IL6RpJak1pJak2_PM" type="Complex"/>
        </annotation>
      </species>
      <species id="ID_108_12889723529" name="IL8:IL8Ralpha [plasma membrane]" compartment="ID_5301_64" initialConcentration="0">
        <annotation>
          <pybios:bo xmlns:pybios="http://pybios.molgen.mpg.de/ns" id="IL8IL8Ra_PM" type="Complex"/>
        </annotation>
      </species>
      <species id="ID_108_12889724142" name="IL8:IL8Rbeta [plasma membrane]" compartment="ID_5301_64" initialConcentration="0">
        <annotation>
          <pybios:bo xmlns:pybios="http://pybios.molgen.mpg.de/ns" id="IL8IL8Rb_PM" type="Complex"/>
        </annotation>
      </species>
      <species id="ID_297_13031262824" name="IP3:INSP3R1 [plasma membrane]" compartment="ID_5301_64" initialConcentration="0">
        <annotation>
          <pybios:bo xmlns:pybios="http://pybios.molgen.mpg.de/ns" id="IP3INSP3R1_PM" type="Complex"/>
        </annotation>
      </species>
      <species id="ID_5301_81" name="Insulin:Insulin-R [plasma membrane]" compartment="ID_5301_64" initialConcentration="0">
        <annotation>
          <pybios:bo xmlns:pybios="http://pybios.molgen.mpg.de/ns" id="InsulinInsulinR" type="Complex"/>
        </annotation>
      </species>
      <species id="ID_5301_82" name="Insulin:Phospho-Insulin-R [plasma membrane]" compartment="ID_5301_64" initialConcentration="0">
        <annotation>
          <pybios:bo xmlns:pybios="http://pybios.molgen.mpg.de/ns" id="InsulinPhosphoInsulinR" type="Complex"/>
        </annotation>
      </species>
      <species id="ID_5301_83" name="PTN:Phospho-ALK Dimer [plasma membrane]" compartment="ID_5301_64" initialConcentration="0">
        <annotation>
          <pybios:bo xmlns:pybios="http://pybios.molgen.mpg.de/ns" id="PTNPhosphoALKDimer" type="Complex">
            <pybios:accNum xmlns:pybios="http://pybios.molgen.mpg.de/ns" type="ENSEMBL" num="ENSG00000105894"/>
            <pybios:accNum xmlns:pybios="http://pybios.molgen.mpg.de/ns" type="ENSEMBL" num="ENSG00000171094"/>
          </pybios:bo>
        </annotation>
      </species>
      <species id="ID_222_13026061492" name="SMO:Cos-2:Fused:GLI1 [plasma membrane]" compartment="ID_5301_64" initialConcentration="0">
        <annotation>
          <pybios:bo xmlns:pybios="http://pybios.molgen.mpg.de/ns" id="SMOCos2FusedGLI1_PM" type="Complex"/>
        </annotation>
      </species>
      <species id="ID_222_13026065301" name="SMO:Cos-2:Fused:Phospho-GLI1 [plasma membrane]" compartment="ID_5301_64" initialConcentration="0">
        <annotation>
          <pybios:bo xmlns:pybios="http://pybios.molgen.mpg.de/ns" id="SMOCos2FusedpGLI1_PM" type="Complex"/>
        </annotation>
      </species>
      <species id="ID_5301_90" name="Activated SMO [plasma membrane]" compartment="ID_5301_64" initialConcentration="0">
        <annotation>
          <pybios:bo xmlns:pybios="http://pybios.molgen.mpg.de/ns" id="ActivatedSMO" type="Polypeptide"/>
        </annotation>
      </species>
      <species id="ID_5301_91" name="HIP [plasma membrane]" compartment="ID_5301_64" initialConcentration="0">
        <annotation>
          <pybios:bo xmlns:pybios="http://pybios.molgen.mpg.de/ns" id="GK22Cancer_351585" type="Polypeptide">
            <pybios:accNum xmlns:pybios="http://pybios.molgen.mpg.de/ns" type="geneName" num="ST13"/>
            <pybios:accNum xmlns:pybios="http://pybios.molgen.mpg.de/ns" type="geneName" num="FAM10A1"/>
            <pybios:accNum xmlns:pybios="http://pybios.molgen.mpg.de/ns" type="geneName" num="HIP"/>
            <pybios:accNum xmlns:pybios="http://pybios.molgen.mpg.de/ns" type="geneName" num="SNC6"/>
            <pybios:accNum xmlns:pybios="http://pybios.molgen.mpg.de/ns" type="UniProt" num="P50502"/>
            <pybios:accNum xmlns:pybios="http://pybios.molgen.mpg.de/ns" type="ENSEMBL" num="ENSG00000127946"/>
            <pybios:prop name="primaryTranscript" value="True" type="boolean"/>
            <pybios:prop name="accENSG" value="ENSG00000127946" type="string"/>
          </pybios:bo>
        </annotation>
      </species>
      <species id="ID_5301_92" name="Ptch [plasma membrane]" compartment="ID_5301_64" initialConcentration="0">
        <annotation>
          <pybios:bo xmlns:pybios="http://pybios.molgen.mpg.de/ns" id="GK22Cancer_351600" type="Polypeptide">
            <pybios:accNum xmlns:pybios="http://pybios.molgen.mpg.de/ns" type="geneName" num="PTCH1"/>
            <pybios:accNum xmlns:pybios="http://pybios.molgen.mpg.de/ns" type="geneName" num="PTCH"/>
            <pybios:accNum xmlns:pybios="http://pybios.molgen.mpg.de/ns" type="UniProt" num="Q13635"/>
            <pybios:accNum xmlns:pybios="http://pybios.molgen.mpg.de/ns" type="ENSEMBL" num="ENSG00000185920"/>
            <pybios:prop name="primaryTranscript" value="True" type="boolean"/>
            <pybios:prop name="accENSG" value="ENSG00000185920" type="string"/>
          </pybios:bo>
        </annotation>
      </species>
      <species id="ID_5301_93" name="SMO [plasma membrane]" compartment="ID_5301_64" initialConcentration="0">
        <annotation>
          <pybios:bo xmlns:pybios="http://pybios.molgen.mpg.de/ns" id="GK22Cancer_351611" type="Polypeptide">
            <pybios:accNum xmlns:pybios="http://pybios.molgen.mpg.de/ns" type="geneName" num="SMO"/>
            <pybios:accNum xmlns:pybios="http://pybios.molgen.mpg.de/ns" type="geneName" num="SMOH"/>
            <pybios:accNum xmlns:pybios="http://pybios.molgen.mpg.de/ns" type="UniProt" num="Q99835"/>
            <pybios:accNum xmlns:pybios="http://pybios.molgen.mpg.de/ns" type="ENSEMBL" num="ENSG00000128602"/>
            <pybios:prop name="primaryTranscript" value="True" type="boolean"/>
            <pybios:prop name="accENSG" value="ENSG00000128602" type="string"/>
          </pybios:bo>
        </annotation>
      </species>
      <species id="ID_5301_94" name="BMPR-IB [plasma membrane]" compartment="ID_5301_64" initialConcentration="0">
        <annotation>
          <pybios:bo xmlns:pybios="http://pybios.molgen.mpg.de/ns" id="GK22Cancer_351705" type="Polypeptide">
            <pybios:accNum xmlns:pybios="http://pybios.molgen.mpg.de/ns" type="geneName" num="BMPR1B"/>
            <pybios:accNum xmlns:pybios="http://pybios.molgen.mpg.de/ns" type="UniProt" num="O00238"/>
            <pybios:accNum xmlns:pybios="http://pybios.molgen.mpg.de/ns" type="ENSEMBL" num="ENSG00000138696"/>
            <pybios:prop name="primaryTranscript" value="True" type="boolean"/>
            <pybios:prop name="accENSG" value="ENSG00000138696" type="string"/>
          </pybios:bo>
        </annotation>
      </species>
      <species id="ID_5301_95" name="BMPR-II [plasma membrane]" compartment="ID_5301_64" initialConcentration="0">
        <annotation>
          <pybios:bo xmlns:pybios="http://pybios.molgen.mpg.de/ns" id="GK22Cancer_351786" type="Polypeptide">
            <pybios:accNum xmlns:pybios="http://pybios.molgen.mpg.de/ns" type="geneName" num="BMPR2"/>
            <pybios:accNum xmlns:pybios="http://pybios.molgen.mpg.de/ns" type="geneName" num="PPH1"/>
            <pybios:accNum xmlns:pybios="http://pybios.molgen.mpg.de/ns" type="UniProt" num="Q13873"/>
            <pybios:accNum xmlns:pybios="http://pybios.molgen.mpg.de/ns" type="ENSEMBL" num="ENSG00000204217"/>
            <pybios:prop name="primaryTranscript" value="True" type="boolean"/>
            <pybios:prop name="accENSG" value="ENSG00000204217" type="string"/>
          </pybios:bo>
        </annotation>
      </species>
      <species id="ID_5301_96" name="IL-2Rgamma [plasma membrane]" compartment="ID_5301_64" initialConcentration="0">
        <annotation>
          <pybios:bo xmlns:pybios="http://pybios.molgen.mpg.de/ns" id="GK22Cancer_351826" type="Polypeptide">
            <pybios:accNum xmlns:pybios="http://pybios.molgen.mpg.de/ns" type="geneName" num="IL2RG"/>
            <pybios:accNum xmlns:pybios="http://pybios.molgen.mpg.de/ns" type="UniProt" num="P31785"/>
            <pybios:accNum xmlns:pybios="http://pybios.molgen.mpg.de/ns" type="ENSEMBL" num="ENSG00000147168"/>
            <pybios:prop name="primaryTranscript" value="True" type="boolean"/>
            <pybios:prop name="accENSG" value="ENSG00000147168" type="string"/>
          </pybios:bo>
        </annotation>
      </species>
      <species id="ID_5301_97" name="IL-2Ralpha [plasma membrane]" compartment="ID_5301_64" initialConcentration="0">
        <annotation>
          <pybios:bo xmlns:pybios="http://pybios.molgen.mpg.de/ns" id="GK22Cancer_351844" type="Polypeptide">
            <pybios:accNum xmlns:pybios="http://pybios.molgen.mpg.de/ns" type="geneName" num="IL2RA"/>
            <pybios:accNum xmlns:pybios="http://pybios.molgen.mpg.de/ns" type="UniProt" num="P01589"/>
            <pybios:accNum xmlns:pybios="http://pybios.molgen.mpg.de/ns" type="ENSEMBL" num="ENSG00000134460"/>
            <pybios:prop name="primaryTranscript" value="True" type="boolean"/>
            <pybios:prop name="accENSG" value="ENSG00000134460" type="string"/>
          </pybios:bo>
        </annotation>
      </species>
      <species id="ID_5301_98" name="IL-2Rbeta [plasma membrane]" compartment="ID_5301_64" initialConcentration="0">
        <annotation>
          <pybios:bo xmlns:pybios="http://pybios.molgen.mpg.de/ns" id="GK22Cancer_351896" type="Polypeptide">
            <pybios:accNum xmlns:pybios="http://pybios.molgen.mpg.de/ns" type="geneName" num="IL2RB"/>
            <pybios:accNum xmlns:pybios="http://pybios.molgen.mpg.de/ns" type="UniProt" num="P14784"/>
            <pybios:accNum xmlns:pybios="http://pybios.molgen.mpg.de/ns" type="ENSEMBL" num="ENSG00000100385"/>
            <pybios:prop name="primaryTranscript" value="True" type="boolean"/>
            <pybios:prop name="accENSG" value="ENSG00000100385" type="string"/>
          </pybios:bo>
        </annotation>
      </species>
      <species id="ID_5301_99" name="IGF-1R [plasma membrane]" compartment="ID_5301_64" initialConcentration="0">
        <annotation>
          <pybios:bo xmlns:pybios="http://pybios.molgen.mpg.de/ns" id="GK22Cancer_352249" type="Polypeptide">
            <pybios:accNum xmlns:pybios="http://pybios.molgen.mpg.de/ns" type="geneName" num="IGF1R"/>
            <pybios:accNum xmlns:pybios="http://pybios.molgen.mpg.de/ns" type="UniProt" num="P08069"/>
            <pybios:accNum xmlns:pybios="http://pybios.molgen.mpg.de/ns" type="ENSEMBL" num="ENSG00000140443"/>
            <pybios:prop name="primaryTranscript" value="True" type="boolean"/>
            <pybios:prop name="accENSG" value="ENSG00000140443" type="string"/>
          </pybios:bo>
        </annotation>
      </species>
      <species id="ID_144_12910394198" name="IFNAR1 [plasma membrane]" compartment="ID_5301_64" initialConcentration="0">
        <annotation>
          <pybios:bo xmlns:pybios="http://pybios.molgen.mpg.de/ns" id="IFNAR1_PM" type="Polypeptide">
            <pybios:accNum xmlns:pybios="http://pybios.molgen.mpg.de/ns" type="ENSEMBL" num="ENSG00000142166"/>
            <pybios:prop name="primaryTranscript" value="True" type="boolean"/>
            <pybios:prop name="accENSG" value="ENSG00000142166" type="string"/>
          </pybios:bo>
        </annotation>
      </species>
      <species id="ID_144_12910394421" name="IFNAR2 [plasma membrane]" compartment="ID_5301_64" initialConcentration="0">
        <annotation>
          <pybios:bo xmlns:pybios="http://pybios.molgen.mpg.de/ns" id="IFNAR2_PM" type="Polypeptide">
            <pybios:accNum xmlns:pybios="http://pybios.molgen.mpg.de/ns" type="ENSEMBL" num="ENSG00000159110"/>
            <pybios:prop name="primaryTranscript" value="True" type="boolean"/>
            <pybios:prop name="accENSG" value="ENSG00000159110" type="string"/>
          </pybios:bo>
        </annotation>
      </species>
      <species id="ID_222_12980404263" name="IL10R1 [plasma membrane]" compartment="ID_5301_64" initialConcentration="0">
        <annotation>
          <pybios:bo xmlns:pybios="http://pybios.molgen.mpg.de/ns" id="IL10R1_PM" type="Polypeptide">
            <pybios:accNum xmlns:pybios="http://pybios.molgen.mpg.de/ns" type="ENSEMBL" num="ENSG00000110324"/>
            <pybios:prop name="primaryTranscript" value="True" type="boolean"/>
            <pybios:prop name="accENSG" value="ENSG00000110324" type="string"/>
          </pybios:bo>
        </annotation>
      </species>
      <species id="ID_222_12980404426" name="IL10R2 [plasma membrane]" compartment="ID_5301_64" initialConcentration="0">
        <annotation>
          <pybios:bo xmlns:pybios="http://pybios.molgen.mpg.de/ns" id="IL10R2_PM" type="Polypeptide">
            <pybios:accNum xmlns:pybios="http://pybios.molgen.mpg.de/ns" type="ENSEMBL" num="ENSG00000243646"/>
            <pybios:prop name="primaryTranscript" value="True" type="boolean"/>
            <pybios:prop name="accENSG" value="ENSG00000243646" type="string"/>
          </pybios:bo>
        </annotation>
      </species>
      <species id="ID_222_12984793969" name="IL12RB1 [plasma membrane]" compartment="ID_5301_64" initialConcentration="0">
        <annotation>
          <pybios:bo xmlns:pybios="http://pybios.molgen.mpg.de/ns" id="IL12RB1_PM" type="Polypeptide">
            <pybios:accNum xmlns:pybios="http://pybios.molgen.mpg.de/ns" type="ENSEMBL" num="ENSG00000096996"/>
            <pybios:prop name="primaryTranscript" value="True" type="boolean"/>
            <pybios:prop name="accENSG" value="ENSG00000096996" type="string"/>
          </pybios:bo>
        </annotation>
      </species>
      <species id="ID_222_12984794153" name="IL12RB2 [plasma membrane]" compartment="ID_5301_64" initialConcentration="0">
        <annotation>
          <pybios:bo xmlns:pybios="http://pybios.molgen.mpg.de/ns" id="IL12RB2_PM" type="Polypeptide">
            <pybios:accNum xmlns:pybios="http://pybios.molgen.mpg.de/ns" type="ENSEMBL" num="ENSG00000081985"/>
            <pybios:prop name="primaryTranscript" value="True" type="boolean"/>
            <pybios:prop name="accENSG" value="ENSG00000081985" type="string"/>
          </pybios:bo>
        </annotation>
      </species>
      <species id="ID_144_12950120978" name="IL1R1 [plasma membrane]" compartment="ID_5301_64" initialConcentration="0">
        <annotation>
          <pybios:bo xmlns:pybios="http://pybios.molgen.mpg.de/ns" id="IL1R1_PM" type="Polypeptide">
            <pybios:accNum xmlns:pybios="http://pybios.molgen.mpg.de/ns" type="ENSEMBL" num="ENSG00000115594"/>
            <pybios:prop name="primaryTranscript" value="True" type="boolean"/>
            <pybios:prop name="accENSG" value="ENSG00000115594" type="string"/>
          </pybios:bo>
        </annotation>
      </species>
      <species id="ID_144_12950121885" name="IL1RAcP [plasma membrane]" compartment="ID_5301_64" initialConcentration="0">
        <annotation>
          <pybios:bo xmlns:pybios="http://pybios.molgen.mpg.de/ns" id="IL1RAcP_PM" type="Polypeptide">
            <pybios:accNum xmlns:pybios="http://pybios.molgen.mpg.de/ns" type="ENSEMBL" num="ENSG00000196083"/>
            <pybios:prop name="primaryTranscript" value="True" type="boolean"/>
            <pybios:prop name="accENSG" value="ENSG00000196083" type="string"/>
          </pybios:bo>
        </annotation>
      </species>
      <species id="ID_222_12984832290" name="IL23R [plasma membrane]" compartment="ID_5301_64" initialConcentration="0">
        <annotation>
          <pybios:bo xmlns:pybios="http://pybios.molgen.mpg.de/ns" id="IL23R_PM" type="Polypeptide">
            <pybios:accNum xmlns:pybios="http://pybios.molgen.mpg.de/ns" type="ENSEMBL" num="ENSG00000162594"/>
            <pybios:prop name="primaryTranscript" value="True" type="boolean"/>
            <pybios:prop name="accENSG" value="ENSG00000162594" type="string"/>
          </pybios:bo>
        </annotation>
      </species>
      <species id="ID_144_12906969942" name="IL6RA [plasma membrane]" compartment="ID_5301_64" initialConcentration="0">
        <annotation>
          <pybios:bo xmlns:pybios="http://pybios.molgen.mpg.de/ns" id="IL6RA_PM" type="Polypeptide">
            <pybios:accNum xmlns:pybios="http://pybios.molgen.mpg.de/ns" type="ENSEMBL" num="ENSG00000160712"/>
            <pybios:prop name="primaryTranscript" value="True" type="boolean"/>
            <pybios:prop name="accENSG" value="ENSG00000160712" type="string"/>
          </pybios:bo>
        </annotation>
      </species>
      <species id="ID_144_12906970186" name="IL6RB [plasma membrane]" compartment="ID_5301_64" initialConcentration="0">
        <annotation>
          <pybios:bo xmlns:pybios="http://pybios.molgen.mpg.de/ns" id="IL6RB_PM" type="Polypeptide">
            <pybios:accNum xmlns:pybios="http://pybios.molgen.mpg.de/ns" type="ENSEMBL" num="ENSG00000134352"/>
            <pybios:prop name="primaryTranscript" value="True" type="boolean"/>
            <pybios:prop name="accENSG" value="ENSG00000134352" type="string"/>
          </pybios:bo>
        </annotation>
      </species>
      <species id="ID_108_12889657323" name="IL8Ralpha [plasma membrane]" compartment="ID_5301_64" initialConcentration="0">
        <annotation>
          <pybios:bo xmlns:pybios="http://pybios.molgen.mpg.de/ns" id="IL8Ralpha_PM" type="Polypeptide">
            <pybios:accNum xmlns:pybios="http://pybios.molgen.mpg.de/ns" type="ENSEMBL" num="ENSG00000163464"/>
            <pybios:prop name="primaryTranscript" value="True" type="boolean"/>
            <pybios:prop name="accENSG" value="ENSG00000163464" type="string"/>
          </pybios:bo>
        </annotation>
      </species>
      <species id="ID_108_12889657577" name="IL8Rbeta [plasma membrane]" compartment="ID_5301_64" initialConcentration="0">
        <annotation>
          <pybios:bo xmlns:pybios="http://pybios.molgen.mpg.de/ns" id="IL8Rbeta_PM" type="Polypeptide">
            <pybios:accNum xmlns:pybios="http://pybios.molgen.mpg.de/ns" type="ENSEMBL" num="ENSG00000180871"/>
            <pybios:prop name="primaryTranscript" value="True" type="boolean"/>
            <pybios:prop name="accENSG" value="ENSG00000180871" type="string"/>
          </pybios:bo>
        </annotation>
      </species>
      <species id="ID_297_13031251748" name="INSP3R1 [plasma membrane]" compartment="ID_5301_64" initialConcentration="0">
        <annotation>
          <pybios:bo xmlns:pybios="http://pybios.molgen.mpg.de/ns" id="INSP3R1_PM" type="Polypeptide">
            <pybios:prop name="primaryTranscript" value="True" type="boolean"/>
            <pybios:prop name="accENSG" value="ENSG00000150995" type="string"/>
          </pybios:bo>
        </annotation>
      </species>
      <species id="ID_5301_101" name="Insulin-R [plasma membrane]" compartment="ID_5301_64" initialConcentration="0">
        <annotation>
          <pybios:bo xmlns:pybios="http://pybios.molgen.mpg.de/ns" id="InsulinR_PM" type="Polypeptide">
            <pybios:accNum xmlns:pybios="http://pybios.molgen.mpg.de/ns" type="ENSEMBL" num="ENSG00000171105"/>
            <pybios:prop name="primaryTranscript" value="True" type="boolean"/>
            <pybios:prop name="accENSG" value="ENSG00000171105" type="string"/>
          </pybios:bo>
        </annotation>
      </species>
      <species id="ID_222_12980420954" name="IL10 Dimer [extracellular region]" compartment="ID_5301_107" initialConcentration="0">
        <annotation>
          <pybios:bo xmlns:pybios="http://pybios.molgen.mpg.de/ns" id="IL10Dimer_ECR" type="Complex"/>
        </annotation>
      </species>
      <species id="ID_222_12984807230" name="IL12A:IL12B [extracellular region]" compartment="ID_5301_107" initialConcentration="0">
        <annotation>
          <pybios:bo xmlns:pybios="http://pybios.molgen.mpg.de/ns" id="IL12Dimer_ECR" type="Complex"/>
        </annotation>
      </species>
      <species id="ID_222_12984826637" name="IL23A:IL12B [extracellular region]" compartment="ID_5301_107" initialConcentration="0">
        <annotation>
          <pybios:bo xmlns:pybios="http://pybios.molgen.mpg.de/ns" id="IL23AIL12BDimer_ECR" type="Complex"/>
        </annotation>
      </species>
      <species id="ID_5301_110" name="BMP7 [extracellular region]" compartment="ID_5301_107" initialConcentration="0">
        <annotation>
          <pybios:bo xmlns:pybios="http://pybios.molgen.mpg.de/ns" id="GK22Cancer_351747" type="Polypeptide">
            <pybios:accNum xmlns:pybios="http://pybios.molgen.mpg.de/ns" type="geneName" num="BMP7"/>
            <pybios:accNum xmlns:pybios="http://pybios.molgen.mpg.de/ns" type="geneName" num="OP1"/>
            <pybios:accNum xmlns:pybios="http://pybios.molgen.mpg.de/ns" type="UniProt" num="P18075"/>
            <pybios:accNum xmlns:pybios="http://pybios.molgen.mpg.de/ns" type="ENSEMBL" num="ENSG00000101144"/>
            <pybios:prop name="primaryTranscript" value="True" type="boolean"/>
            <pybios:prop name="externalActivator" value="True" type="boolean"/>
            <pybios:prop name="accENSG" value="ENSG00000101144" type="string"/>
          </pybios:bo>
        </annotation>
      </species>
      <species id="ID_5301_111" name="IL2 [extracellular region]" compartment="ID_5301_107" initialConcentration="0">
        <annotation>
          <pybios:bo xmlns:pybios="http://pybios.molgen.mpg.de/ns" id="GK22Cancer_351852" type="Polypeptide">
            <pybios:accNum xmlns:pybios="http://pybios.molgen.mpg.de/ns" type="geneName" num="IL2"/>
            <pybios:accNum xmlns:pybios="http://pybios.molgen.mpg.de/ns" type="UniProt" num="P60568"/>
            <pybios:accNum xmlns:pybios="http://pybios.molgen.mpg.de/ns" type="ENSEMBL" num="ENSG00000109471"/>
            <pybios:prop name="primaryTranscript" value="True" type="boolean"/>
            <pybios:prop name="externalActivator" value="True" type="boolean"/>
            <pybios:prop name="accENSG" value="ENSG00000109471" type="string"/>
          </pybios:bo>
        </annotation>
      </species>
      <species id="ID_5301_112" name="IGF1 [extracellular region]" compartment="ID_5301_107" initialConcentration="0">
        <annotation>
          <pybios:bo xmlns:pybios="http://pybios.molgen.mpg.de/ns" id="GK22Cancer_352175" type="Polypeptide">
            <pybios:accNum xmlns:pybios="http://pybios.molgen.mpg.de/ns" type="geneName" num="IGF1"/>
            <pybios:accNum xmlns:pybios="http://pybios.molgen.mpg.de/ns" type="geneName" num="IBP1"/>
            <pybios:accNum xmlns:pybios="http://pybios.molgen.mpg.de/ns" type="UniProt" num="P01343"/>
            <pybios:accNum xmlns:pybios="http://pybios.molgen.mpg.de/ns" type="ENSEMBL" num="ENSG00000017427"/>
            <pybios:prop name="primaryTranscript" value="True" type="boolean"/>
            <pybios:prop name="externalActivator" value="True" type="boolean"/>
            <pybios:prop name="accENSG" value="ENSG00000017427" type="string"/>
          </pybios:bo>
        </annotation>
      </species>
      <species id="ID_222_12980396698" name="IL10 [extracellular region]" compartment="ID_5301_107" initialConcentration="0">
        <annotation>
          <pybios:bo xmlns:pybios="http://pybios.molgen.mpg.de/ns" id="IL10_ECR" type="Polypeptide">
            <pybios:accNum xmlns:pybios="http://pybios.molgen.mpg.de/ns" type="ENSEMBL" num="ENSG00000136634"/>
            <pybios:prop name="primaryTranscript" value="True" type="boolean"/>
            <pybios:prop name="externalActivator" value="True" type="boolean"/>
            <pybios:prop name="accENSG" value="ENSG00000136634" type="string"/>
          </pybios:bo>
        </annotation>
      </species>
      <species id="ID_222_12984790193" name="IL12A [extracellular region]" compartment="ID_5301_107" initialConcentration="0">
        <annotation>
          <pybios:bo xmlns:pybios="http://pybios.molgen.mpg.de/ns" id="IL12A_ECR" type="Polypeptide">
            <pybios:accNum xmlns:pybios="http://pybios.molgen.mpg.de/ns" type="ENSEMBL" num="ENSG00000168811"/>
            <pybios:prop name="primaryTranscript" value="True" type="boolean"/>
            <pybios:prop name="externalActivator" value="True" type="boolean"/>
            <pybios:prop name="accENSG" value="ENSG00000168811" type="string"/>
          </pybios:bo>
        </annotation>
      </species>
      <species id="ID_222_12984790343" name="IL12B [extracellular region]" compartment="ID_5301_107" initialConcentration="0">
        <annotation>
          <pybios:bo xmlns:pybios="http://pybios.molgen.mpg.de/ns" id="IL12B_ECR" type="Polypeptide">
            <pybios:accNum xmlns:pybios="http://pybios.molgen.mpg.de/ns" type="ENSEMBL" num="ENSG00000113302"/>
            <pybios:prop name="primaryTranscript" value="True" type="boolean"/>
            <pybios:prop name="externalActivator" value="True" type="boolean"/>
            <pybios:prop name="accENSG" value="ENSG00000113302" type="string"/>
          </pybios:bo>
        </annotation>
      </species>
      <species id="ID_144_12950129534" name="IL1B [extracellular region]" compartment="ID_5301_107" initialConcentration="0">
        <annotation>
          <pybios:bo xmlns:pybios="http://pybios.molgen.mpg.de/ns" id="IL1B_ECR" type="Polypeptide">
            <pybios:accNum xmlns:pybios="http://pybios.molgen.mpg.de/ns" type="ENSEMBL" num="ENSG00000125538"/>
            <pybios:prop name="primaryTranscript" value="True" type="boolean"/>
            <pybios:prop name="externalActivator" value="True" type="boolean"/>
            <pybios:prop name="accENSG" value="ENSG00000125538" type="string"/>
          </pybios:bo>
        </annotation>
      </species>
      <species id="ID_144_12950105130" name="IL1A [extracellular region]" compartment="ID_5301_107" initialConcentration="0">
        <annotation>
          <pybios:bo xmlns:pybios="http://pybios.molgen.mpg.de/ns" id="IL1_ECR" type="Polypeptide">
            <pybios:accNum xmlns:pybios="http://pybios.molgen.mpg.de/ns" type="ENSEMBL" num="ENSG00000115008"/>
            <pybios:prop name="primaryTranscript" value="True" type="boolean"/>
            <pybios:prop name="externalActivator" value="True" type="boolean"/>
            <pybios:prop name="accENSG" value="ENSG00000115008" type="string"/>
          </pybios:bo>
        </annotation>
      </species>
      <species id="ID_222_12984825961" name="IL23A [extracellular region]" compartment="ID_5301_107" initialConcentration="0">
        <annotation>
          <pybios:bo xmlns:pybios="http://pybios.molgen.mpg.de/ns" id="IL23A_ECR" type="Polypeptide">
            <pybios:accNum xmlns:pybios="http://pybios.molgen.mpg.de/ns" type="ENSEMBL" num="ENSG00000110944"/>
            <pybios:prop name="primaryTranscript" value="True" type="boolean"/>
            <pybios:prop name="externalActivator" value="True" type="boolean"/>
            <pybios:prop name="accENSG" value="ENSG00000110944" type="string"/>
          </pybios:bo>
        </annotation>
      </species>
      <species id="ID_144_12906971602" name="IL6 [extracellular region]" compartment="ID_5301_107" initialConcentration="0">
        <annotation>
          <pybios:bo xmlns:pybios="http://pybios.molgen.mpg.de/ns" id="IL6_EXR" type="Polypeptide">
            <pybios:accNum xmlns:pybios="http://pybios.molgen.mpg.de/ns" type="ENSEMBL" num="ENSG00000136244"/>
            <pybios:prop name="primaryTranscript" value="True" type="boolean"/>
            <pybios:prop name="externalActivator" value="True" type="boolean"/>
            <pybios:prop name="accENSG" value="ENSG00000136244" type="string"/>
          </pybios:bo>
        </annotation>
      </species>
      <species id="ID_108_12889656240" name="IL8 [extracellular region]" compartment="ID_5301_107" initialConcentration="0">
        <annotation>
          <pybios:bo xmlns:pybios="http://pybios.molgen.mpg.de/ns" id="IL8_ECR" type="Polypeptide">
            <pybios:accNum xmlns:pybios="http://pybios.molgen.mpg.de/ns" type="ENSEMBL" num="ENSG00000169429"/>
            <pybios:prop name="primaryTranscript" value="True" type="boolean"/>
            <pybios:prop name="externalActivator" value="True" type="boolean"/>
            <pybios:prop name="accENSG" value="ENSG00000169429" type="string"/>
          </pybios:bo>
        </annotation>
      </species>
      <species id="ID_5301_118" name="AR:5alphaDHT Dimer [nucleoplasm]" compartment="ID_5301_117" initialConcentration="0">
        <annotation>
          <pybios:bo xmlns:pybios="http://pybios.molgen.mpg.de/ns" id="AR5alphaDHTDimer_nuc" type="Complex">
            <pybios:accNum xmlns:pybios="http://pybios.molgen.mpg.de/ns" type="ENSEMBL" num="ENSG00000169083"/>
          </pybios:bo>
        </annotation>
      </species>
      <species id="ID_10_12868932797" name="ARNT:EPAS1 [nucleoplasm]" compartment="ID_5301_117" initialConcentration="0">
        <annotation>
          <pybios:bo xmlns:pybios="http://pybios.molgen.mpg.de/ns" id="ARNTEPAS1_Nuc" type="Complex"/>
        </annotation>
      </species>
      <species id="ID_10_12868057129" name="ATF-1:Phospho-CREB1 [nucleoplasm]" compartment="ID_5301_117" initialConcentration="0">
        <annotation>
          <pybios:bo xmlns:pybios="http://pybios.molgen.mpg.de/ns" id="ATF1CREB1_Nuc" type="Complex"/>
        </annotation>
      </species>
      <species id="ID_10_12868058367" name="ATF-1 Dimer [nucleoplasm]" compartment="ID_5301_117" initialConcentration="0">
        <annotation>
          <pybios:bo xmlns:pybios="http://pybios.molgen.mpg.de/ns" id="ATF1Dimer_Nuc" type="Complex"/>
        </annotation>
      </species>
      <species id="ID_10_12868140371" name="BRCA1:CMYC [nucleoplasm]" compartment="ID_5301_117" initialConcentration="0">
        <annotation>
          <pybios:bo xmlns:pybios="http://pybios.molgen.mpg.de/ns" id="BRCA1cMyc_Nuc" type="Complex"/>
        </annotation>
      </species>
      <species id="ID_10_12868020488" name="BRN2 Dimer [nucleoplasm]" compartment="ID_5301_117" initialConcentration="0">
        <annotation>
          <pybios:bo xmlns:pybios="http://pybios.molgen.mpg.de/ns" id="BRN2_Dimer_Nuc" type="Complex"/>
        </annotation>
      </species>
      <species id="ID_10_12868012160" name="CREM Dimer [nucleoplasm]" compartment="ID_5301_117" initialConcentration="0">
        <annotation>
          <pybios:bo xmlns:pybios="http://pybios.molgen.mpg.de/ns" id="CREM_Dimer_Nuc" type="Complex"/>
        </annotation>
      </species>
      <species id="ID_10_12868085941" name="DP-1:E2F3 [nucleoplasm]" compartment="ID_5301_117" initialConcentration="0">
        <annotation>
          <pybios:bo xmlns:pybios="http://pybios.molgen.mpg.de/ns" id="DP1E2F3_Nuc" type="Complex"/>
        </annotation>
      </species>
      <species id="ID_10_12868076024" name="DP-1:E2F4 [nucleoplasm]" compartment="ID_5301_117" initialConcentration="0">
        <annotation>
          <pybios:bo xmlns:pybios="http://pybios.molgen.mpg.de/ns" id="DP1E2F4_Nuc" type="Complex"/>
        </annotation>
      </species>
      <species id="ID_10_12868081331" name="E2F1:Phospho-Rb [nucleoplasm]" compartment="ID_5301_117" initialConcentration="0">
        <annotation>
          <pybios:bo xmlns:pybios="http://pybios.molgen.mpg.de/ns" id="E2F1PhosphoRb_Nuc" type="Complex"/>
        </annotation>
      </species>
      <species id="ID_5301_119" name="gamma H2AX-coated DNA double-strand break ends [nucleoplasm]" compartment="ID_5301_117" initialConcentration="0">
        <annotation>
          <pybios:bo xmlns:pybios="http://pybios.molgen.mpg.de/ns" id="GK22Cancer_110399" type="Complex">
            <pybios:accNum xmlns:pybios="http://pybios.molgen.mpg.de/ns" type="geneName" num="H2AFX"/>
            <pybios:accNum xmlns:pybios="http://pybios.molgen.mpg.de/ns" type="geneName" num="H2AX"/>
            <pybios:accNum xmlns:pybios="http://pybios.molgen.mpg.de/ns" type="UniProt" num="P16104"/>
            <pybios:accNum xmlns:pybios="http://pybios.molgen.mpg.de/ns" type="ENSEMBL" num="ENSG00000188486"/>
          </pybios:bo>
        </annotation>
      </species>
      <species id="ID_5301_120" name="gamma H2AX:MDC1/NFBD1 complex at site of DNA double-strand break [nucleoplasm]" compartment="ID_5301_117" initialConcentration="0">
        <annotation>
          <pybios:bo xmlns:pybios="http://pybios.molgen.mpg.de/ns" id="GK22Cancer_110400" type="Complex">
            <pybios:accNum xmlns:pybios="http://pybios.molgen.mpg.de/ns" type="geneName" num="H2AFX"/>
            <pybios:accNum xmlns:pybios="http://pybios.molgen.mpg.de/ns" type="geneName" num="H2AX"/>
            <pybios:accNum xmlns:pybios="http://pybios.molgen.mpg.de/ns" type="geneName" num="MDC1"/>
            <pybios:accNum xmlns:pybios="http://pybios.molgen.mpg.de/ns" type="geneName" num="MDC1_HUMAN"/>
            <pybios:accNum xmlns:pybios="http://pybios.molgen.mpg.de/ns" type="UniProt" num="P16104"/>
            <pybios:accNum xmlns:pybios="http://pybios.molgen.mpg.de/ns" type="UniProt" num="Q14676"/>
            <pybios:accNum xmlns:pybios="http://pybios.molgen.mpg.de/ns" type="ENSEMBL" num="ENSG00000188486"/>
            <pybios:accNum xmlns:pybios="http://pybios.molgen.mpg.de/ns" type="ENSEMBL" num="ENSG00000137337"/>
            <pybios:accNum xmlns:pybios="http://pybios.molgen.mpg.de/ns" type="ENSEMBL" num="ENSG00000206385"/>
          </pybios:bo>
        </annotation>
      </species>
      <species id="ID_5301_121" name="53BP1:H2AX complex at site of double-strand break [nucleoplasm]" compartment="ID_5301_117" initialConcentration="0">
        <annotation>
          <pybios:bo xmlns:pybios="http://pybios.molgen.mpg.de/ns" id="GK22Cancer_110401" type="Complex">
            <pybios:accNum xmlns:pybios="http://pybios.molgen.mpg.de/ns" type="geneName" num="TP53BP1"/>
            <pybios:accNum xmlns:pybios="http://pybios.molgen.mpg.de/ns" type="geneName" num="H2AFX"/>
            <pybios:accNum xmlns:pybios="http://pybios.molgen.mpg.de/ns" type="geneName" num="H2AX"/>
            <pybios:accNum xmlns:pybios="http://pybios.molgen.mpg.de/ns" type="geneName" num="MDC1"/>
            <pybios:accNum xmlns:pybios="http://pybios.molgen.mpg.de/ns" type="geneName" num="MDC1_HUMAN"/>
            <pybios:accNum xmlns:pybios="http://pybios.molgen.mpg.de/ns" type="UniProt" num="Q12888"/>
            <pybios:accNum xmlns:pybios="http://pybios.molgen.mpg.de/ns" type="UniProt" num="P16104"/>
            <pybios:accNum xmlns:pybios="http://pybios.molgen.mpg.de/ns" type="UniProt" num="Q14676"/>
            <pybios:accNum xmlns:pybios="http://pybios.molgen.mpg.de/ns" type="ENSEMBL" num="ENSG00000067369"/>
            <pybios:accNum xmlns:pybios="http://pybios.molgen.mpg.de/ns" type="ENSEMBL" num="ENSG00000188486"/>
            <pybios:accNum xmlns:pybios="http://pybios.molgen.mpg.de/ns" type="ENSEMBL" num="ENSG00000137337"/>
            <pybios:accNum xmlns:pybios="http://pybios.molgen.mpg.de/ns" type="ENSEMBL" num="ENSG00000206385"/>
          </pybios:bo>
        </annotation>
      </species>
      <species id="ID_5301_122" name="BRCA1:53BP1 complex at site of DNA double-strand break [nucleoplasm]" compartment="ID_5301_117" initialConcentration="0">
        <annotation>
          <pybios:bo xmlns:pybios="http://pybios.molgen.mpg.de/ns" id="GK22Cancer_110402" type="Complex">
            <pybios:accNum xmlns:pybios="http://pybios.molgen.mpg.de/ns" type="geneName" num="TP53BP1"/>
            <pybios:accNum xmlns:pybios="http://pybios.molgen.mpg.de/ns" type="geneName" num="H2AFX"/>
            <pybios:accNum xmlns:pybios="http://pybios.molgen.mpg.de/ns" type="geneName" num="H2AX"/>
            <pybios:accNum xmlns:pybios="http://pybios.molgen.mpg.de/ns" type="geneName" num="MDC1"/>
            <pybios:accNum xmlns:pybios="http://pybios.molgen.mpg.de/ns" type="geneName" num="MDC1_HUMAN"/>
            <pybios:accNum xmlns:pybios="http://pybios.molgen.mpg.de/ns" type="geneName" num="BRCA1"/>
            <pybios:accNum xmlns:pybios="http://pybios.molgen.mpg.de/ns" type="UniProt" num="Q12888"/>
            <pybios:accNum xmlns:pybios="http://pybios.molgen.mpg.de/ns" type="UniProt" num="P16104"/>
            <pybios:accNum xmlns:pybios="http://pybios.molgen.mpg.de/ns" type="UniProt" num="Q14676"/>
            <pybios:accNum xmlns:pybios="http://pybios.molgen.mpg.de/ns" type="UniProt" num="P38398"/>
            <pybios:accNum xmlns:pybios="http://pybios.molgen.mpg.de/ns" type="ENSEMBL" num="ENSG00000067369"/>
            <pybios:accNum xmlns:pybios="http://pybios.molgen.mpg.de/ns" type="ENSEMBL" num="ENSG00000188486"/>
            <pybios:accNum xmlns:pybios="http://pybios.molgen.mpg.de/ns" type="ENSEMBL" num="ENSG00000137337"/>
            <pybios:accNum xmlns:pybios="http://pybios.molgen.mpg.de/ns" type="ENSEMBL" num="ENSG00000206385"/>
            <pybios:accNum xmlns:pybios="http://pybios.molgen.mpg.de/ns" type="ENSEMBL" num="ENSG00000012048"/>
          </pybios:bo>
        </annotation>
      </species>
      <species id="ID_5301_123" name="ATM associated with DNA double-strand break ends [nucleoplasm]" compartment="ID_5301_117" initialConcentration="0">
        <annotation>
          <pybios:bo xmlns:pybios="http://pybios.molgen.mpg.de/ns" id="GK22Cancer_110403" type="Complex">
            <pybios:accNum xmlns:pybios="http://pybios.molgen.mpg.de/ns" type="geneName" num="ATM"/>
            <pybios:accNum xmlns:pybios="http://pybios.molgen.mpg.de/ns" type="geneName" num="H2AFX"/>
            <pybios:accNum xmlns:pybios="http://pybios.molgen.mpg.de/ns" type="geneName" num="H2AX"/>
            <pybios:accNum xmlns:pybios="http://pybios.molgen.mpg.de/ns" type="geneName" num="MDC1"/>
            <pybios:accNum xmlns:pybios="http://pybios.molgen.mpg.de/ns" type="geneName" num="MDC1_HUMAN"/>
            <pybios:accNum xmlns:pybios="http://pybios.molgen.mpg.de/ns" type="UniProt" num="Q13315"/>
            <pybios:accNum xmlns:pybios="http://pybios.molgen.mpg.de/ns" type="UniProt" num="P16104"/>
            <pybios:accNum xmlns:pybios="http://pybios.molgen.mpg.de/ns" type="UniProt" num="Q14676"/>
            <pybios:accNum xmlns:pybios="http://pybios.molgen.mpg.de/ns" type="ENSEMBL" num="ENSG00000149311"/>
            <pybios:accNum xmlns:pybios="http://pybios.molgen.mpg.de/ns" type="ENSEMBL" num="ENSG00000188486"/>
            <pybios:accNum xmlns:pybios="http://pybios.molgen.mpg.de/ns" type="ENSEMBL" num="ENSG00000137337"/>
            <pybios:accNum xmlns:pybios="http://pybios.molgen.mpg.de/ns" type="ENSEMBL" num="ENSG00000206385"/>
          </pybios:bo>
        </annotation>
      </species>
      <species id="ID_5301_124" name="ORC:origin:Cyclin B:Cdk1 [nucleoplasm]" compartment="ID_5301_117" initialConcentration="0">
        <annotation>
          <pybios:bo xmlns:pybios="http://pybios.molgen.mpg.de/ns" id="GK22Cancer_113637" type="Complex">
            <pybios:accNum xmlns:pybios="http://pybios.molgen.mpg.de/ns" type="geneName" num="CCNB1"/>
            <pybios:accNum xmlns:pybios="http://pybios.molgen.mpg.de/ns" type="geneName" num="CCNB"/>
            <pybios:accNum xmlns:pybios="http://pybios.molgen.mpg.de/ns" type="geneName" num="CDC2"/>
            <pybios:accNum xmlns:pybios="http://pybios.molgen.mpg.de/ns" type="geneName" num="ORC3L"/>
            <pybios:accNum xmlns:pybios="http://pybios.molgen.mpg.de/ns" type="geneName" num="LATHEO"/>
            <pybios:accNum xmlns:pybios="http://pybios.molgen.mpg.de/ns" type="geneName" num="ORC5L"/>
            <pybios:accNum xmlns:pybios="http://pybios.molgen.mpg.de/ns" type="geneName" num="ORC6L"/>
            <pybios:accNum xmlns:pybios="http://pybios.molgen.mpg.de/ns" type="geneName" num="ORC4L"/>
            <pybios:accNum xmlns:pybios="http://pybios.molgen.mpg.de/ns" type="geneName" num="ORC1L"/>
            <pybios:accNum xmlns:pybios="http://pybios.molgen.mpg.de/ns" type="geneName" num="ORC1"/>
            <pybios:accNum xmlns:pybios="http://pybios.molgen.mpg.de/ns" type="geneName" num="PARC1"/>
            <pybios:accNum xmlns:pybios="http://pybios.molgen.mpg.de/ns" type="geneName" num="ORC2L"/>
            <pybios:accNum xmlns:pybios="http://pybios.molgen.mpg.de/ns" type="geneName" num="ORC2"/>
            <pybios:accNum xmlns:pybios="http://pybios.molgen.mpg.de/ns" type="geneName" num="MCM8"/>
            <pybios:accNum xmlns:pybios="http://pybios.molgen.mpg.de/ns" type="geneName" num="C20orf154"/>
            <pybios:accNum xmlns:pybios="http://pybios.molgen.mpg.de/ns" type="UniProt" num="P14635"/>
            <pybios:accNum xmlns:pybios="http://pybios.molgen.mpg.de/ns" type="UniProt" num="P06493"/>
            <pybios:accNum xmlns:pybios="http://pybios.molgen.mpg.de/ns" type="UniProt" num="Q9UBD5"/>
            <pybios:accNum xmlns:pybios="http://pybios.molgen.mpg.de/ns" type="UniProt" num="O43913"/>
            <pybios:accNum xmlns:pybios="http://pybios.molgen.mpg.de/ns" type="UniProt" num="Q9Y5N6"/>
            <pybios:accNum xmlns:pybios="http://pybios.molgen.mpg.de/ns" type="UniProt" num="O43929"/>
            <pybios:accNum xmlns:pybios="http://pybios.molgen.mpg.de/ns" type="UniProt" num="Q13415"/>
            <pybios:accNum xmlns:pybios="http://pybios.molgen.mpg.de/ns" type="UniProt" num="Q13416"/>
            <pybios:accNum xmlns:pybios="http://pybios.molgen.mpg.de/ns" type="UniProt" num="Q9UJA3"/>
            <pybios:accNum xmlns:pybios="http://pybios.molgen.mpg.de/ns" type="ENSEMBL" num="ENSG00000134057"/>
            <pybios:accNum xmlns:pybios="http://pybios.molgen.mpg.de/ns" type="ENSEMBL" num="ENSG00000170312"/>
            <pybios:accNum xmlns:pybios="http://pybios.molgen.mpg.de/ns" type="ENSEMBL" num="ENSG00000135336"/>
            <pybios:accNum xmlns:pybios="http://pybios.molgen.mpg.de/ns" type="ENSEMBL" num="ENSG00000164815"/>
            <pybios:accNum xmlns:pybios="http://pybios.molgen.mpg.de/ns" type="ENSEMBL" num="ENSG00000091651"/>
            <pybios:accNum xmlns:pybios="http://pybios.molgen.mpg.de/ns" type="ENSEMBL" num="ENSG00000115947"/>
            <pybios:accNum xmlns:pybios="http://pybios.molgen.mpg.de/ns" type="ENSEMBL" num="ENSG00000085840"/>
            <pybios:accNum xmlns:pybios="http://pybios.molgen.mpg.de/ns" type="ENSEMBL" num="ENSG00000115942"/>
            <pybios:accNum xmlns:pybios="http://pybios.molgen.mpg.de/ns" type="ENSEMBL" num="ENSG00000125885"/>
          </pybios:bo>
        </annotation>
      </species>
      <species id="ID_5301_125" name="Rb1:RNA primer-DNA primer:origin duplex with DNA damage [nucleoplasm]" compartment="ID_5301_117" initialConcentration="0">
        <annotation>
          <pybios:bo xmlns:pybios="http://pybios.molgen.mpg.de/ns" id="GK22Cancer_113646" type="Complex">
            <pybios:accNum xmlns:pybios="http://pybios.molgen.mpg.de/ns" type="geneName" num="RB1"/>
            <pybios:accNum xmlns:pybios="http://pybios.molgen.mpg.de/ns" type="UniProt" num="P06400"/>
            <pybios:accNum xmlns:pybios="http://pybios.molgen.mpg.de/ns" type="ENSEMBL" num="ENSG00000139687"/>
          </pybios:bo>
        </annotation>
      </species>
      <species id="ID_5301_126" name="Aborted replication complex [nucleoplasm]" compartment="ID_5301_117" initialConcentration="0">
        <annotation>
          <pybios:bo xmlns:pybios="http://pybios.molgen.mpg.de/ns" id="GK22Cancer_113648" type="Complex">
            <pybios:accNum xmlns:pybios="http://pybios.molgen.mpg.de/ns" type="geneName" num="RB1"/>
            <pybios:accNum xmlns:pybios="http://pybios.molgen.mpg.de/ns" type="geneName" num="TFDP1"/>
            <pybios:accNum xmlns:pybios="http://pybios.molgen.mpg.de/ns" type="geneName" num="DP1"/>
            <pybios:accNum xmlns:pybios="http://pybios.molgen.mpg.de/ns" type="geneName" num="E2F1"/>
            <pybios:accNum xmlns:pybios="http://pybios.molgen.mpg.de/ns" type="geneName" num="RBBP3"/>
            <pybios:accNum xmlns:pybios="http://pybios.molgen.mpg.de/ns" type="geneName" num="E2F2"/>
            <pybios:accNum xmlns:pybios="http://pybios.molgen.mpg.de/ns" type="geneName" num="E2F3"/>
            <pybios:accNum xmlns:pybios="http://pybios.molgen.mpg.de/ns" type="geneName" num="KIAA0075"/>
            <pybios:accNum xmlns:pybios="http://pybios.molgen.mpg.de/ns" type="geneName" num="E2F4"/>
            <pybios:accNum xmlns:pybios="http://pybios.molgen.mpg.de/ns" type="geneName" num="E2F5"/>
            <pybios:accNum xmlns:pybios="http://pybios.molgen.mpg.de/ns" type="UniProt" num="P06400"/>
            <pybios:accNum xmlns:pybios="http://pybios.molgen.mpg.de/ns" type="UniProt" num="Q14186"/>
            <pybios:accNum xmlns:pybios="http://pybios.molgen.mpg.de/ns" type="UniProt" num="Q01094"/>
            <pybios:accNum xmlns:pybios="http://pybios.molgen.mpg.de/ns" type="UniProt" num="Q14209"/>
            <pybios:accNum xmlns:pybios="http://pybios.molgen.mpg.de/ns" type="UniProt" num="O00716"/>
            <pybios:accNum xmlns:pybios="http://pybios.molgen.mpg.de/ns" type="UniProt" num="Q16254"/>
            <pybios:accNum xmlns:pybios="http://pybios.molgen.mpg.de/ns" type="UniProt" num="Q15329"/>
            <pybios:accNum xmlns:pybios="http://pybios.molgen.mpg.de/ns" type="ENSEMBL" num="ENSG00000139687"/>
            <pybios:accNum xmlns:pybios="http://pybios.molgen.mpg.de/ns" type="ENSEMBL" num="ENSG00000198176"/>
            <pybios:accNum xmlns:pybios="http://pybios.molgen.mpg.de/ns" type="ENSEMBL" num="ENSG00000101412"/>
            <pybios:accNum xmlns:pybios="http://pybios.molgen.mpg.de/ns" type="ENSEMBL" num="ENSG00000007968"/>
            <pybios:accNum xmlns:pybios="http://pybios.molgen.mpg.de/ns" type="ENSEMBL" num="ENSG00000112242"/>
            <pybios:accNum xmlns:pybios="http://pybios.molgen.mpg.de/ns" type="ENSEMBL" num="ENSG00000205250"/>
            <pybios:accNum xmlns:pybios="http://pybios.molgen.mpg.de/ns" type="ENSEMBL" num="ENSG00000133740"/>
          </pybios:bo>
        </annotation>
      </species>
      <species id="ID_5301_127" name="RNA primer-DNA primer:origin duplex with DNA damage [nucleoplasm]" compartment="ID_5301_117" initialConcentration="0">
        <annotation>
          <pybios:bo xmlns:pybios="http://pybios.molgen.mpg.de/ns" id="GK22Cancer_113656" type="Complex"/>
        </annotation>
      </species>
      <species id="ID_5301_128" name="Cyclin D:Cdk4/6:p21/p27 [nucleoplasm]" compartment="ID_5301_117" initialConcentration="0">
        <annotation>
          <pybios:bo xmlns:pybios="http://pybios.molgen.mpg.de/ns" id="GK22Cancer_141298" type="Complex">
            <pybios:accNum xmlns:pybios="http://pybios.molgen.mpg.de/ns" type="geneName" num="CDKN1A"/>
            <pybios:accNum xmlns:pybios="http://pybios.molgen.mpg.de/ns" type="geneName" num="CAP20"/>
            <pybios:accNum xmlns:pybios="http://pybios.molgen.mpg.de/ns" type="geneName" num="CDKN1"/>
            <pybios:accNum xmlns:pybios="http://pybios.molgen.mpg.de/ns" type="geneName" num="CIP1"/>
            <pybios:accNum xmlns:pybios="http://pybios.molgen.mpg.de/ns" type="geneName" num="MDA6"/>
            <pybios:accNum xmlns:pybios="http://pybios.molgen.mpg.de/ns" type="geneName" num="PIC1"/>
            <pybios:accNum xmlns:pybios="http://pybios.molgen.mpg.de/ns" type="geneName" num="SDI1"/>
            <pybios:accNum xmlns:pybios="http://pybios.molgen.mpg.de/ns" type="geneName" num="WAF1"/>
            <pybios:accNum xmlns:pybios="http://pybios.molgen.mpg.de/ns" type="geneName" num="CDKN1B"/>
            <pybios:accNum xmlns:pybios="http://pybios.molgen.mpg.de/ns" type="geneName" num="CCND1"/>
            <pybios:accNum xmlns:pybios="http://pybios.molgen.mpg.de/ns" type="geneName" num="BCL1"/>
            <pybios:accNum xmlns:pybios="http://pybios.molgen.mpg.de/ns" type="geneName" num="PRAD1"/>
            <pybios:accNum xmlns:pybios="http://pybios.molgen.mpg.de/ns" type="geneName" num="CDK4"/>
            <pybios:accNum xmlns:pybios="http://pybios.molgen.mpg.de/ns" type="UniProt" num="P38936"/>
            <pybios:accNum xmlns:pybios="http://pybios.molgen.mpg.de/ns" type="UniProt" num="Q5U0H2"/>
            <pybios:accNum xmlns:pybios="http://pybios.molgen.mpg.de/ns" type="UniProt" num="P24385"/>
            <pybios:accNum xmlns:pybios="http://pybios.molgen.mpg.de/ns" type="UniProt" num="P11802"/>
            <pybios:accNum xmlns:pybios="http://pybios.molgen.mpg.de/ns" type="ENSEMBL" num="ENSG00000124762"/>
            <pybios:accNum xmlns:pybios="http://pybios.molgen.mpg.de/ns" type="ENSEMBL" num="ENSG00000111276"/>
            <pybios:accNum xmlns:pybios="http://pybios.molgen.mpg.de/ns" type="ENSEMBL" num="ENSG00000110092"/>
            <pybios:accNum xmlns:pybios="http://pybios.molgen.mpg.de/ns" type="ENSEMBL" num="ENSG00000135446"/>
          </pybios:bo>
        </annotation>
      </species>
      <species id="ID_5301_129" name="nuclear Cyclin B1:phospho-Cdc2 ( Thr 14) complexes [nucleoplasm]" compartment="ID_5301_117" initialConcentration="0">
        <annotation>
          <pybios:bo xmlns:pybios="http://pybios.molgen.mpg.de/ns" id="GK22Cancer_170056" type="Complex">
            <pybios:accNum xmlns:pybios="http://pybios.molgen.mpg.de/ns" type="geneName" num="CCNB1"/>
            <pybios:accNum xmlns:pybios="http://pybios.molgen.mpg.de/ns" type="geneName" num="CCNB"/>
            <pybios:accNum xmlns:pybios="http://pybios.molgen.mpg.de/ns" type="geneName" num="CDC2"/>
            <pybios:accNum xmlns:pybios="http://pybios.molgen.mpg.de/ns" type="UniProt" num="P14635"/>
            <pybios:accNum xmlns:pybios="http://pybios.molgen.mpg.de/ns" type="UniProt" num="P06493"/>
            <pybios:accNum xmlns:pybios="http://pybios.molgen.mpg.de/ns" type="ENSEMBL" num="ENSG00000134057"/>
            <pybios:accNum xmlns:pybios="http://pybios.molgen.mpg.de/ns" type="ENSEMBL" num="ENSG00000170312"/>
          </pybios:bo>
        </annotation>
      </species>
      <species id="ID_5301_130" name="Cyclin B1:phospho-Cdc2(Thr 161, Thr 14, Tyr 15) [nucleoplasm]" compartment="ID_5301_117" initialConcentration="0">
        <annotation>
          <pybios:bo xmlns:pybios="http://pybios.molgen.mpg.de/ns" id="GK22Cancer_170065" type="Complex">
            <pybios:accNum xmlns:pybios="http://pybios.molgen.mpg.de/ns" type="geneName" num="CCNB1"/>
            <pybios:accNum xmlns:pybios="http://pybios.molgen.mpg.de/ns" type="geneName" num="CCNB"/>
            <pybios:accNum xmlns:pybios="http://pybios.molgen.mpg.de/ns" type="geneName" num="CDC2"/>
            <pybios:accNum xmlns:pybios="http://pybios.molgen.mpg.de/ns" type="UniProt" num="P14635"/>
            <pybios:accNum xmlns:pybios="http://pybios.molgen.mpg.de/ns" type="UniProt" num="P06493"/>
            <pybios:accNum xmlns:pybios="http://pybios.molgen.mpg.de/ns" type="ENSEMBL" num="ENSG00000134057"/>
            <pybios:accNum xmlns:pybios="http://pybios.molgen.mpg.de/ns" type="ENSEMBL" num="ENSG00000170312"/>
          </pybios:bo>
        </annotation>
      </species>
      <species id="ID_5301_131" name="Cyclin B1:phospho-Cdc2 (Thr 14, Thr 161) [nucleoplasm]" compartment="ID_5301_117" initialConcentration="0">
        <annotation>
          <pybios:bo xmlns:pybios="http://pybios.molgen.mpg.de/ns" id="GK22Cancer_170073" type="Complex">
            <pybios:accNum xmlns:pybios="http://pybios.molgen.mpg.de/ns" type="geneName" num="CCNB1"/>
            <pybios:accNum xmlns:pybios="http://pybios.molgen.mpg.de/ns" type="geneName" num="CCNB"/>
            <pybios:accNum xmlns:pybios="http://pybios.molgen.mpg.de/ns" type="geneName" num="CDC2"/>
            <pybios:accNum xmlns:pybios="http://pybios.molgen.mpg.de/ns" type="UniProt" num="P14635"/>
            <pybios:accNum xmlns:pybios="http://pybios.molgen.mpg.de/ns" type="UniProt" num="P06493"/>
            <pybios:accNum xmlns:pybios="http://pybios.molgen.mpg.de/ns" type="ENSEMBL" num="ENSG00000134057"/>
            <pybios:accNum xmlns:pybios="http://pybios.molgen.mpg.de/ns" type="ENSEMBL" num="ENSG00000170312"/>
          </pybios:bo>
        </annotation>
      </species>
      <species id="ID_5301_132" name="Cyclin A:Phospho-Cdk1 (Thr 14) [nucleoplasm]" compartment="ID_5301_117" initialConcentration="0">
        <annotation>
          <pybios:bo xmlns:pybios="http://pybios.molgen.mpg.de/ns" id="GK22Cancer_170090" type="Complex">
            <pybios:accNum xmlns:pybios="http://pybios.molgen.mpg.de/ns" type="geneName" num="CDC2"/>
            <pybios:accNum xmlns:pybios="http://pybios.molgen.mpg.de/ns" type="UniProt" num="P06493"/>
            <pybios:accNum xmlns:pybios="http://pybios.molgen.mpg.de/ns" type="ENSEMBL" num="ENSG00000170312"/>
          </pybios:bo>
        </annotation>
      </species>
      <species id="ID_5301_133" name="Cyclin A:phospho-Cdc2(Thr 14, Thr 161) [nucleoplasm]" compartment="ID_5301_117" initialConcentration="0">
        <annotation>
          <pybios:bo xmlns:pybios="http://pybios.molgen.mpg.de/ns" id="GK22Cancer_170092" type="Complex">
            <pybios:accNum xmlns:pybios="http://pybios.molgen.mpg.de/ns" type="geneName" num="CDC2"/>
            <pybios:accNum xmlns:pybios="http://pybios.molgen.mpg.de/ns" type="UniProt" num="P06493"/>
            <pybios:accNum xmlns:pybios="http://pybios.molgen.mpg.de/ns" type="ENSEMBL" num="ENSG00000170312"/>
          </pybios:bo>
        </annotation>
      </species>
      <species id="ID_5301_134" name="phospho-Cyclin B1(CRS):phospho-Cdc2 (Thr 161) [nucleoplasm]" compartment="ID_5301_117" initialConcentration="0">
        <annotation>
          <pybios:bo xmlns:pybios="http://pybios.molgen.mpg.de/ns" id="GK22Cancer_170127" type="Complex">
            <pybios:accNum xmlns:pybios="http://pybios.molgen.mpg.de/ns" type="geneName" num="CDC2"/>
            <pybios:accNum xmlns:pybios="http://pybios.molgen.mpg.de/ns" type="geneName" num="CCNB1"/>
            <pybios:accNum xmlns:pybios="http://pybios.molgen.mpg.de/ns" type="geneName" num="CCNB"/>
            <pybios:accNum xmlns:pybios="http://pybios.molgen.mpg.de/ns" type="UniProt" num="P06493"/>
            <pybios:accNum xmlns:pybios="http://pybios.molgen.mpg.de/ns" type="UniProt" num="P14635"/>
            <pybios:accNum xmlns:pybios="http://pybios.molgen.mpg.de/ns" type="ENSEMBL" num="ENSG00000170312"/>
            <pybios:accNum xmlns:pybios="http://pybios.molgen.mpg.de/ns" type="ENSEMBL" num="ENSG00000134057"/>
          </pybios:bo>
        </annotation>
      </species>
      <species id="ID_5301_135" name="Cyclin A:phospho-Cdc2(Thr 161) [nucleoplasm]" compartment="ID_5301_117" initialConcentration="0">
        <annotation>
          <pybios:bo xmlns:pybios="http://pybios.molgen.mpg.de/ns" id="GK22Cancer_170146" type="Complex">
            <pybios:accNum xmlns:pybios="http://pybios.molgen.mpg.de/ns" type="geneName" num="CDC2"/>
            <pybios:accNum xmlns:pybios="http://pybios.molgen.mpg.de/ns" type="UniProt" num="P06493"/>
            <pybios:accNum xmlns:pybios="http://pybios.molgen.mpg.de/ns" type="ENSEMBL" num="ENSG00000170312"/>
          </pybios:bo>
        </annotation>
      </species>
      <species id="ID_5301_136" name="Cyclin A:phospho-Cdc2(Thr 161, Thr 14, Tyr 15) [nucleoplasm]" compartment="ID_5301_117" initialConcentration="0">
        <annotation>
          <pybios:bo xmlns:pybios="http://pybios.molgen.mpg.de/ns" id="GK22Cancer_170147" type="Complex">
            <pybios:accNum xmlns:pybios="http://pybios.molgen.mpg.de/ns" type="geneName" num="CDC2"/>
            <pybios:accNum xmlns:pybios="http://pybios.molgen.mpg.de/ns" type="UniProt" num="P06493"/>
            <pybios:accNum xmlns:pybios="http://pybios.molgen.mpg.de/ns" type="ENSEMBL" num="ENSG00000170312"/>
          </pybios:bo>
        </annotation>
      </species>
      <species id="ID_5301_137" name="Cyclin B1:phospho-Cdc2(Thr 161) [nucleoplasm]" compartment="ID_5301_117" initialConcentration="0">
        <annotation>
          <pybios:bo xmlns:pybios="http://pybios.molgen.mpg.de/ns" id="GK22Cancer_170160" type="Complex">
            <pybios:accNum xmlns:pybios="http://pybios.molgen.mpg.de/ns" type="geneName" num="CCNB1"/>
            <pybios:accNum xmlns:pybios="http://pybios.molgen.mpg.de/ns" type="geneName" num="CCNB"/>
            <pybios:accNum xmlns:pybios="http://pybios.molgen.mpg.de/ns" type="geneName" num="CDC2"/>
            <pybios:accNum xmlns:pybios="http://pybios.molgen.mpg.de/ns" type="UniProt" num="P14635"/>
            <pybios:accNum xmlns:pybios="http://pybios.molgen.mpg.de/ns" type="UniProt" num="P06493"/>
            <pybios:accNum xmlns:pybios="http://pybios.molgen.mpg.de/ns" type="ENSEMBL" num="ENSG00000134057"/>
            <pybios:accNum xmlns:pybios="http://pybios.molgen.mpg.de/ns" type="ENSEMBL" num="ENSG00000170312"/>
          </pybios:bo>
        </annotation>
      </species>
      <species id="ID_5301_138" name="Phospho-R-SMAD:CO-SMAD complex [nucleoplasm]" compartment="ID_5301_117" initialConcentration="0">
        <annotation>
          <pybios:bo xmlns:pybios="http://pybios.molgen.mpg.de/ns" id="GK22Cancer_173511" type="Complex">
            <pybios:accNum xmlns:pybios="http://pybios.molgen.mpg.de/ns" type="geneName" num="SMAD4"/>
            <pybios:accNum xmlns:pybios="http://pybios.molgen.mpg.de/ns" type="geneName" num="DPC4"/>
            <pybios:accNum xmlns:pybios="http://pybios.molgen.mpg.de/ns" type="geneName" num="MADH4"/>
            <pybios:accNum xmlns:pybios="http://pybios.molgen.mpg.de/ns" type="geneName" num="SMAD2"/>
            <pybios:accNum xmlns:pybios="http://pybios.molgen.mpg.de/ns" type="geneName" num="MADH2"/>
            <pybios:accNum xmlns:pybios="http://pybios.molgen.mpg.de/ns" type="geneName" num="MADR2"/>
            <pybios:accNum xmlns:pybios="http://pybios.molgen.mpg.de/ns" type="geneName" num="SMAD3"/>
            <pybios:accNum xmlns:pybios="http://pybios.molgen.mpg.de/ns" type="geneName" num="MADH3"/>
            <pybios:accNum xmlns:pybios="http://pybios.molgen.mpg.de/ns" type="UniProt" num="Q13485"/>
            <pybios:accNum xmlns:pybios="http://pybios.molgen.mpg.de/ns" type="UniProt" num="Q15796"/>
            <pybios:accNum xmlns:pybios="http://pybios.molgen.mpg.de/ns" type="UniProt" num="P84022"/>
            <pybios:accNum xmlns:pybios="http://pybios.molgen.mpg.de/ns" type="ENSEMBL" num="ENSG00000141646"/>
            <pybios:accNum xmlns:pybios="http://pybios.molgen.mpg.de/ns" type="ENSEMBL" num="ENSG00000175387"/>
            <pybios:accNum xmlns:pybios="http://pybios.molgen.mpg.de/ns" type="ENSEMBL" num="ENSG00000166949"/>
          </pybios:bo>
        </annotation>
      </species>
      <species id="ID_5301_139" name="Orc2 associated with MCM8 [nucleoplasm]" compartment="ID_5301_117" initialConcentration="0">
        <annotation>
          <pybios:bo xmlns:pybios="http://pybios.molgen.mpg.de/ns" id="GK22Cancer_176970" type="Complex">
            <pybios:accNum xmlns:pybios="http://pybios.molgen.mpg.de/ns" type="geneName" num="ORC2L"/>
            <pybios:accNum xmlns:pybios="http://pybios.molgen.mpg.de/ns" type="geneName" num="ORC2"/>
            <pybios:accNum xmlns:pybios="http://pybios.molgen.mpg.de/ns" type="geneName" num="MCM8"/>
            <pybios:accNum xmlns:pybios="http://pybios.molgen.mpg.de/ns" type="geneName" num="C20orf154"/>
            <pybios:accNum xmlns:pybios="http://pybios.molgen.mpg.de/ns" type="UniProt" num="Q13416"/>
            <pybios:accNum xmlns:pybios="http://pybios.molgen.mpg.de/ns" type="UniProt" num="Q9UJA3"/>
            <pybios:accNum xmlns:pybios="http://pybios.molgen.mpg.de/ns" type="ENSEMBL" num="ENSG00000115942"/>
            <pybios:accNum xmlns:pybios="http://pybios.molgen.mpg.de/ns" type="ENSEMBL" num="ENSG00000125885"/>
          </pybios:bo>
        </annotation>
      </species>
      <species id="ID_5301_140" name="Phospho-R-SMAD:CO-SMAD:SKI complex [nucleoplasm]" compartment="ID_5301_117" initialConcentration="0">
        <annotation>
          <pybios:bo xmlns:pybios="http://pybios.molgen.mpg.de/ns" id="GK22Cancer_177110" type="Complex">
            <pybios:accNum xmlns:pybios="http://pybios.molgen.mpg.de/ns" type="geneName" num="SMAD2"/>
            <pybios:accNum xmlns:pybios="http://pybios.molgen.mpg.de/ns" type="geneName" num="MADH2"/>
            <pybios:accNum xmlns:pybios="http://pybios.molgen.mpg.de/ns" type="geneName" num="MADR2"/>
            <pybios:accNum xmlns:pybios="http://pybios.molgen.mpg.de/ns" type="geneName" num="SMAD3"/>
            <pybios:accNum xmlns:pybios="http://pybios.molgen.mpg.de/ns" type="geneName" num="MADH3"/>
            <pybios:accNum xmlns:pybios="http://pybios.molgen.mpg.de/ns" type="geneName" num="SMAD4"/>
            <pybios:accNum xmlns:pybios="http://pybios.molgen.mpg.de/ns" type="geneName" num="DPC4"/>
            <pybios:accNum xmlns:pybios="http://pybios.molgen.mpg.de/ns" type="geneName" num="MADH4"/>
            <pybios:accNum xmlns:pybios="http://pybios.molgen.mpg.de/ns" type="geneName" num="SKI"/>
            <pybios:accNum xmlns:pybios="http://pybios.molgen.mpg.de/ns" type="UniProt" num="Q15796"/>
            <pybios:accNum xmlns:pybios="http://pybios.molgen.mpg.de/ns" type="UniProt" num="P84022"/>
            <pybios:accNum xmlns:pybios="http://pybios.molgen.mpg.de/ns" type="UniProt" num="Q13485"/>
            <pybios:accNum xmlns:pybios="http://pybios.molgen.mpg.de/ns" type="UniProt" num="P12755"/>
            <pybios:accNum xmlns:pybios="http://pybios.molgen.mpg.de/ns" type="ENSEMBL" num="ENSG00000175387"/>
            <pybios:accNum xmlns:pybios="http://pybios.molgen.mpg.de/ns" type="ENSEMBL" num="ENSG00000166949"/>
            <pybios:accNum xmlns:pybios="http://pybios.molgen.mpg.de/ns" type="ENSEMBL" num="ENSG00000141646"/>
            <pybios:accNum xmlns:pybios="http://pybios.molgen.mpg.de/ns" type="ENSEMBL" num="ENSG00000157933"/>
          </pybios:bo>
        </annotation>
      </species>
      <species id="ID_5301_141" name="NFkB Complex [nucleoplasm]" compartment="ID_5301_117" initialConcentration="0">
        <annotation>
          <pybios:bo xmlns:pybios="http://pybios.molgen.mpg.de/ns" id="GK22Cancer_177673" type="Complex">
            <pybios:accNum xmlns:pybios="http://pybios.molgen.mpg.de/ns" type="geneName" num="NFKB1"/>
            <pybios:accNum xmlns:pybios="http://pybios.molgen.mpg.de/ns" type="geneName" num="NFKB2"/>
            <pybios:accNum xmlns:pybios="http://pybios.molgen.mpg.de/ns" type="geneName" num="LYT10"/>
            <pybios:accNum xmlns:pybios="http://pybios.molgen.mpg.de/ns" type="geneName" num="RELA"/>
            <pybios:accNum xmlns:pybios="http://pybios.molgen.mpg.de/ns" type="geneName" num="NFKB3"/>
            <pybios:accNum xmlns:pybios="http://pybios.molgen.mpg.de/ns" type="UniProt" num="P19838"/>
            <pybios:accNum xmlns:pybios="http://pybios.molgen.mpg.de/ns" type="UniProt" num="Q00653"/>
            <pybios:accNum xmlns:pybios="http://pybios.molgen.mpg.de/ns" type="UniProt" num="Q04206"/>
            <pybios:accNum xmlns:pybios="http://pybios.molgen.mpg.de/ns" type="ENSEMBL" num="ENSG00000109320"/>
            <pybios:accNum xmlns:pybios="http://pybios.molgen.mpg.de/ns" type="ENSEMBL" num="ENSG00000077150"/>
            <pybios:accNum xmlns:pybios="http://pybios.molgen.mpg.de/ns" type="ENSEMBL" num="ENSG00000173039"/>
          </pybios:bo>
        </annotation>
      </species>
      <species id="ID_5301_142" name="Phospho-IRF3 Dimer [nucleoplasm]" compartment="ID_5301_117" initialConcentration="0">
        <annotation>
          <pybios:bo xmlns:pybios="http://pybios.molgen.mpg.de/ns" id="GK22Cancer_177675" type="Complex">
            <pybios:accNum xmlns:pybios="http://pybios.molgen.mpg.de/ns" type="geneName" num="IRF3"/>
            <pybios:accNum xmlns:pybios="http://pybios.molgen.mpg.de/ns" type="UniProt" num="Q14653"/>
            <pybios:accNum xmlns:pybios="http://pybios.molgen.mpg.de/ns" type="ENSEMBL" num="ENSG00000126456"/>
          </pybios:bo>
        </annotation>
      </species>
      <species id="ID_5301_143" name="Cyclin E/A:Cdk2 [nucleoplasm]" compartment="ID_5301_117" initialConcentration="0">
        <annotation>
          <pybios:bo xmlns:pybios="http://pybios.molgen.mpg.de/ns" id="GK22Cancer_187496" type="Complex">
            <pybios:accNum xmlns:pybios="http://pybios.molgen.mpg.de/ns" type="geneName" num="CDK2"/>
            <pybios:accNum xmlns:pybios="http://pybios.molgen.mpg.de/ns" type="UniProt" num="P24941"/>
            <pybios:accNum xmlns:pybios="http://pybios.molgen.mpg.de/ns" type="ENSEMBL" num="ENSG00000123374"/>
          </pybios:bo>
        </annotation>
      </species>
      <species id="ID_5301_144" name="Cyclin E/A:Cdk2:p27/p21 complex [nucleoplasm]" compartment="ID_5301_117" initialConcentration="0">
        <annotation>
          <pybios:bo xmlns:pybios="http://pybios.molgen.mpg.de/ns" id="GK22Cancer_187516" type="Complex">
            <pybios:accNum xmlns:pybios="http://pybios.molgen.mpg.de/ns" type="geneName" num="CDK2"/>
            <pybios:accNum xmlns:pybios="http://pybios.molgen.mpg.de/ns" type="geneName" num="CDKN1A"/>
            <pybios:accNum xmlns:pybios="http://pybios.molgen.mpg.de/ns" type="geneName" num="CAP20"/>
            <pybios:accNum xmlns:pybios="http://pybios.molgen.mpg.de/ns" type="geneName" num="CDKN1"/>
            <pybios:accNum xmlns:pybios="http://pybios.molgen.mpg.de/ns" type="geneName" num="CIP1"/>
            <pybios:accNum xmlns:pybios="http://pybios.molgen.mpg.de/ns" type="geneName" num="MDA6"/>
            <pybios:accNum xmlns:pybios="http://pybios.molgen.mpg.de/ns" type="geneName" num="PIC1"/>
            <pybios:accNum xmlns:pybios="http://pybios.molgen.mpg.de/ns" type="geneName" num="SDI1"/>
            <pybios:accNum xmlns:pybios="http://pybios.molgen.mpg.de/ns" type="geneName" num="WAF1"/>
            <pybios:accNum xmlns:pybios="http://pybios.molgen.mpg.de/ns" type="geneName" num="CDKN1B"/>
            <pybios:accNum xmlns:pybios="http://pybios.molgen.mpg.de/ns" type="UniProt" num="P24941"/>
            <pybios:accNum xmlns:pybios="http://pybios.molgen.mpg.de/ns" type="UniProt" num="P38936"/>
            <pybios:accNum xmlns:pybios="http://pybios.molgen.mpg.de/ns" type="UniProt" num="Q5U0H2"/>
            <pybios:accNum xmlns:pybios="http://pybios.molgen.mpg.de/ns" type="ENSEMBL" num="ENSG00000123374"/>
            <pybios:accNum xmlns:pybios="http://pybios.molgen.mpg.de/ns" type="ENSEMBL" num="ENSG00000124762"/>
            <pybios:accNum xmlns:pybios="http://pybios.molgen.mpg.de/ns" type="ENSEMBL" num="ENSG00000111276"/>
          </pybios:bo>
        </annotation>
      </species>
      <species id="ID_5301_145" name="Cyclin E/A:Cdk2:phospho-p27/p21 [nucleoplasm]" compartment="ID_5301_117" initialConcentration="0">
        <annotation>
          <pybios:bo xmlns:pybios="http://pybios.molgen.mpg.de/ns" id="GK22Cancer_187522" type="Complex">
            <pybios:accNum xmlns:pybios="http://pybios.molgen.mpg.de/ns" type="geneName" num="CDK2"/>
            <pybios:accNum xmlns:pybios="http://pybios.molgen.mpg.de/ns" type="geneName" num="CDKN1B"/>
            <pybios:accNum xmlns:pybios="http://pybios.molgen.mpg.de/ns" type="geneName" num="CDKN1A"/>
            <pybios:accNum xmlns:pybios="http://pybios.molgen.mpg.de/ns" type="geneName" num="CAP20"/>
            <pybios:accNum xmlns:pybios="http://pybios.molgen.mpg.de/ns" type="geneName" num="CDKN1"/>
            <pybios:accNum xmlns:pybios="http://pybios.molgen.mpg.de/ns" type="geneName" num="CIP1"/>
            <pybios:accNum xmlns:pybios="http://pybios.molgen.mpg.de/ns" type="geneName" num="MDA6"/>
            <pybios:accNum xmlns:pybios="http://pybios.molgen.mpg.de/ns" type="geneName" num="PIC1"/>
            <pybios:accNum xmlns:pybios="http://pybios.molgen.mpg.de/ns" type="geneName" num="SDI1"/>
            <pybios:accNum xmlns:pybios="http://pybios.molgen.mpg.de/ns" type="geneName" num="WAF1"/>
            <pybios:accNum xmlns:pybios="http://pybios.molgen.mpg.de/ns" type="UniProt" num="P24941"/>
            <pybios:accNum xmlns:pybios="http://pybios.molgen.mpg.de/ns" type="UniProt" num="Q5U0H2"/>
            <pybios:accNum xmlns:pybios="http://pybios.molgen.mpg.de/ns" type="UniProt" num="P38936"/>
            <pybios:accNum xmlns:pybios="http://pybios.molgen.mpg.de/ns" type="ENSEMBL" num="ENSG00000123374"/>
            <pybios:accNum xmlns:pybios="http://pybios.molgen.mpg.de/ns" type="ENSEMBL" num="ENSG00000111276"/>
            <pybios:accNum xmlns:pybios="http://pybios.molgen.mpg.de/ns" type="ENSEMBL" num="ENSG00000124762"/>
          </pybios:bo>
        </annotation>
      </species>
      <species id="ID_5301_146" name="SCF(Skp2) complex [nucleoplasm]" compartment="ID_5301_117" initialConcentration="0">
        <annotation>
          <pybios:bo xmlns:pybios="http://pybios.molgen.mpg.de/ns" id="GK22Cancer_187541" type="Complex">
            <pybios:accNum xmlns:pybios="http://pybios.molgen.mpg.de/ns" type="geneName" num="SKP1A"/>
            <pybios:accNum xmlns:pybios="http://pybios.molgen.mpg.de/ns" type="geneName" num="EMC19"/>
            <pybios:accNum xmlns:pybios="http://pybios.molgen.mpg.de/ns" type="geneName" num="OCP2"/>
            <pybios:accNum xmlns:pybios="http://pybios.molgen.mpg.de/ns" type="geneName" num="SKP1"/>
            <pybios:accNum xmlns:pybios="http://pybios.molgen.mpg.de/ns" type="geneName" num="TCEB1L"/>
            <pybios:accNum xmlns:pybios="http://pybios.molgen.mpg.de/ns" type="UniProt" num="P63208"/>
            <pybios:accNum xmlns:pybios="http://pybios.molgen.mpg.de/ns" type="ENSEMBL" num="ENSG00000113558"/>
          </pybios:bo>
        </annotation>
      </species>
      <species id="ID_5301_147" name="SCF(Skp2):Cks1 complex [nucleoplasm]" compartment="ID_5301_117" initialConcentration="0">
        <annotation>
          <pybios:bo xmlns:pybios="http://pybios.molgen.mpg.de/ns" id="GK22Cancer_187547" type="Complex">
            <pybios:accNum xmlns:pybios="http://pybios.molgen.mpg.de/ns" type="geneName" num="CKS1"/>
            <pybios:accNum xmlns:pybios="http://pybios.molgen.mpg.de/ns" type="geneName" num="CKS1B"/>
            <pybios:accNum xmlns:pybios="http://pybios.molgen.mpg.de/ns" type="geneName" num="SKP1A"/>
            <pybios:accNum xmlns:pybios="http://pybios.molgen.mpg.de/ns" type="geneName" num="EMC19"/>
            <pybios:accNum xmlns:pybios="http://pybios.molgen.mpg.de/ns" type="geneName" num="OCP2"/>
            <pybios:accNum xmlns:pybios="http://pybios.molgen.mpg.de/ns" type="geneName" num="SKP1"/>
            <pybios:accNum xmlns:pybios="http://pybios.molgen.mpg.de/ns" type="geneName" num="TCEB1L"/>
            <pybios:accNum xmlns:pybios="http://pybios.molgen.mpg.de/ns" type="UniProt" num="P61024"/>
            <pybios:accNum xmlns:pybios="http://pybios.molgen.mpg.de/ns" type="UniProt" num="P63208"/>
            <pybios:accNum xmlns:pybios="http://pybios.molgen.mpg.de/ns" type="ENSEMBL" num="ENSG00000187631"/>
            <pybios:accNum xmlns:pybios="http://pybios.molgen.mpg.de/ns" type="ENSEMBL" num="ENSG00000173207"/>
            <pybios:accNum xmlns:pybios="http://pybios.molgen.mpg.de/ns" type="ENSEMBL" num="ENSG00000113558"/>
          </pybios:bo>
        </annotation>
      </species>
      <species id="ID_5301_148" name="Cyclin E/A:Cdk2:phospho-p27/p21:SCF(Skp2):Cks1 complex [nucleoplasm]" compartment="ID_5301_117" initialConcentration="0">
        <annotation>
          <pybios:bo xmlns:pybios="http://pybios.molgen.mpg.de/ns" id="GK22Cancer_187565" type="Complex">
            <pybios:accNum xmlns:pybios="http://pybios.molgen.mpg.de/ns" type="geneName" num="CDK2"/>
            <pybios:accNum xmlns:pybios="http://pybios.molgen.mpg.de/ns" type="geneName" num="CDKN1B"/>
            <pybios:accNum xmlns:pybios="http://pybios.molgen.mpg.de/ns" type="geneName" num="CDKN1A"/>
            <pybios:accNum xmlns:pybios="http://pybios.molgen.mpg.de/ns" type="geneName" num="CAP20"/>
            <pybios:accNum xmlns:pybios="http://pybios.molgen.mpg.de/ns" type="geneName" num="CDKN1"/>
            <pybios:accNum xmlns:pybios="http://pybios.molgen.mpg.de/ns" type="geneName" num="CIP1"/>
            <pybios:accNum xmlns:pybios="http://pybios.molgen.mpg.de/ns" type="geneName" num="MDA6"/>
            <pybios:accNum xmlns:pybios="http://pybios.molgen.mpg.de/ns" type="geneName" num="PIC1"/>
            <pybios:accNum xmlns:pybios="http://pybios.molgen.mpg.de/ns" type="geneName" num="SDI1"/>
            <pybios:accNum xmlns:pybios="http://pybios.molgen.mpg.de/ns" type="geneName" num="WAF1"/>
            <pybios:accNum xmlns:pybios="http://pybios.molgen.mpg.de/ns" type="geneName" num="CKS1"/>
            <pybios:accNum xmlns:pybios="http://pybios.molgen.mpg.de/ns" type="geneName" num="CKS1B"/>
            <pybios:accNum xmlns:pybios="http://pybios.molgen.mpg.de/ns" type="geneName" num="SKP1A"/>
            <pybios:accNum xmlns:pybios="http://pybios.molgen.mpg.de/ns" type="geneName" num="EMC19"/>
            <pybios:accNum xmlns:pybios="http://pybios.molgen.mpg.de/ns" type="geneName" num="OCP2"/>
            <pybios:accNum xmlns:pybios="http://pybios.molgen.mpg.de/ns" type="geneName" num="SKP1"/>
            <pybios:accNum xmlns:pybios="http://pybios.molgen.mpg.de/ns" type="geneName" num="TCEB1L"/>
            <pybios:accNum xmlns:pybios="http://pybios.molgen.mpg.de/ns" type="UniProt" num="P24941"/>
            <pybios:accNum xmlns:pybios="http://pybios.molgen.mpg.de/ns" type="UniProt" num="Q5U0H2"/>
            <pybios:accNum xmlns:pybios="http://pybios.molgen.mpg.de/ns" type="UniProt" num="P38936"/>
            <pybios:accNum xmlns:pybios="http://pybios.molgen.mpg.de/ns" type="UniProt" num="P61024"/>
            <pybios:accNum xmlns:pybios="http://pybios.molgen.mpg.de/ns" type="UniProt" num="P63208"/>
            <pybios:accNum xmlns:pybios="http://pybios.molgen.mpg.de/ns" type="ENSEMBL" num="ENSG00000123374"/>
            <pybios:accNum xmlns:pybios="http://pybios.molgen.mpg.de/ns" type="ENSEMBL" num="ENSG00000111276"/>
            <pybios:accNum xmlns:pybios="http://pybios.molgen.mpg.de/ns" type="ENSEMBL" num="ENSG00000124762"/>
            <pybios:accNum xmlns:pybios="http://pybios.molgen.mpg.de/ns" type="ENSEMBL" num="ENSG00000187631"/>
            <pybios:accNum xmlns:pybios="http://pybios.molgen.mpg.de/ns" type="ENSEMBL" num="ENSG00000173207"/>
            <pybios:accNum xmlns:pybios="http://pybios.molgen.mpg.de/ns" type="ENSEMBL" num="ENSG00000113558"/>
          </pybios:bo>
        </annotation>
      </species>
      <species id="ID_5301_149" name="Cyclin E/A:Cdk2:multiubiquitinated phospho-p27/p21:SCF(Skp2):Cks1 complex [nucleoplasm]" compartment="ID_5301_117" initialConcentration="0">
        <annotation>
          <pybios:bo xmlns:pybios="http://pybios.molgen.mpg.de/ns" id="GK22Cancer_187568" type="Complex">
            <pybios:accNum xmlns:pybios="http://pybios.molgen.mpg.de/ns" type="geneName" num="CDK2"/>
            <pybios:accNum xmlns:pybios="http://pybios.molgen.mpg.de/ns" type="geneName" num="CDKN1B"/>
            <pybios:accNum xmlns:pybios="http://pybios.molgen.mpg.de/ns" type="geneName" num="CDKN1A"/>
            <pybios:accNum xmlns:pybios="http://pybios.molgen.mpg.de/ns" type="geneName" num="CAP20"/>
            <pybios:accNum xmlns:pybios="http://pybios.molgen.mpg.de/ns" type="geneName" num="CDKN1"/>
            <pybios:accNum xmlns:pybios="http://pybios.molgen.mpg.de/ns" type="geneName" num="CIP1"/>
            <pybios:accNum xmlns:pybios="http://pybios.molgen.mpg.de/ns" type="geneName" num="MDA6"/>
            <pybios:accNum xmlns:pybios="http://pybios.molgen.mpg.de/ns" type="geneName" num="PIC1"/>
            <pybios:accNum xmlns:pybios="http://pybios.molgen.mpg.de/ns" type="geneName" num="SDI1"/>
            <pybios:accNum xmlns:pybios="http://pybios.molgen.mpg.de/ns" type="geneName" num="WAF1"/>
            <pybios:accNum xmlns:pybios="http://pybios.molgen.mpg.de/ns" type="geneName" num="CKS1"/>
            <pybios:accNum xmlns:pybios="http://pybios.molgen.mpg.de/ns" type="geneName" num="CKS1B"/>
            <pybios:accNum xmlns:pybios="http://pybios.molgen.mpg.de/ns" type="geneName" num="SKP1A"/>
            <pybios:accNum xmlns:pybios="http://pybios.molgen.mpg.de/ns" type="geneName" num="EMC19"/>
            <pybios:accNum xmlns:pybios="http://pybios.molgen.mpg.de/ns" type="geneName" num="OCP2"/>
            <pybios:accNum xmlns:pybios="http://pybios.molgen.mpg.de/ns" type="geneName" num="SKP1"/>
            <pybios:accNum xmlns:pybios="http://pybios.molgen.mpg.de/ns" type="geneName" num="TCEB1L"/>
            <pybios:accNum xmlns:pybios="http://pybios.molgen.mpg.de/ns" type="geneName" num="UBA52"/>
            <pybios:accNum xmlns:pybios="http://pybios.molgen.mpg.de/ns" type="geneName" num="UBCEP2"/>
            <pybios:accNum xmlns:pybios="http://pybios.molgen.mpg.de/ns" type="geneName" num="UBB"/>
            <pybios:accNum xmlns:pybios="http://pybios.molgen.mpg.de/ns" type="geneName" num="UBC"/>
            <pybios:accNum xmlns:pybios="http://pybios.molgen.mpg.de/ns" type="geneName" num="RPS27A"/>
            <pybios:accNum xmlns:pybios="http://pybios.molgen.mpg.de/ns" type="geneName" num="UBA80"/>
            <pybios:accNum xmlns:pybios="http://pybios.molgen.mpg.de/ns" type="geneName" num="UBCEP1"/>
            <pybios:accNum xmlns:pybios="http://pybios.molgen.mpg.de/ns" type="UniProt" num="P24941"/>
            <pybios:accNum xmlns:pybios="http://pybios.molgen.mpg.de/ns" type="UniProt" num="Q5U0H2"/>
            <pybios:accNum xmlns:pybios="http://pybios.molgen.mpg.de/ns" type="UniProt" num="P38936"/>
            <pybios:accNum xmlns:pybios="http://pybios.molgen.mpg.de/ns" type="UniProt" num="P61024"/>
            <pybios:accNum xmlns:pybios="http://pybios.molgen.mpg.de/ns" type="UniProt" num="P63208"/>
            <pybios:accNum xmlns:pybios="http://pybios.molgen.mpg.de/ns" type="UniProt" num="P62988"/>
            <pybios:accNum xmlns:pybios="http://pybios.molgen.mpg.de/ns" type="ENSEMBL" num="ENSG00000123374"/>
            <pybios:accNum xmlns:pybios="http://pybios.molgen.mpg.de/ns" type="ENSEMBL" num="ENSG00000111276"/>
            <pybios:accNum xmlns:pybios="http://pybios.molgen.mpg.de/ns" type="ENSEMBL" num="ENSG00000124762"/>
            <pybios:accNum xmlns:pybios="http://pybios.molgen.mpg.de/ns" type="ENSEMBL" num="ENSG00000187631"/>
            <pybios:accNum xmlns:pybios="http://pybios.molgen.mpg.de/ns" type="ENSEMBL" num="ENSG00000173207"/>
            <pybios:accNum xmlns:pybios="http://pybios.molgen.mpg.de/ns" type="ENSEMBL" num="ENSG00000113558"/>
            <pybios:accNum xmlns:pybios="http://pybios.molgen.mpg.de/ns" type="ENSEMBL" num="ENSG00000170315"/>
            <pybios:accNum xmlns:pybios="http://pybios.molgen.mpg.de/ns" type="ENSEMBL" num="ENSG00000196084"/>
            <pybios:accNum xmlns:pybios="http://pybios.molgen.mpg.de/ns" type="ENSEMBL" num="ENSG00000143947"/>
            <pybios:accNum xmlns:pybios="http://pybios.molgen.mpg.de/ns" type="ENSEMBL" num="ENSG00000150991"/>
          </pybios:bo>
        </annotation>
      </species>
      <species id="ID_5301_150" name="Cyclin E:Phosho-Cdk2 (Thr 160) [nucleoplasm]" compartment="ID_5301_117" initialConcentration="0">
        <annotation>
          <pybios:bo xmlns:pybios="http://pybios.molgen.mpg.de/ns" id="GK22Cancer_188362" type="Complex">
            <pybios:accNum xmlns:pybios="http://pybios.molgen.mpg.de/ns" type="geneName" num="CCNE1"/>
            <pybios:accNum xmlns:pybios="http://pybios.molgen.mpg.de/ns" type="geneName" num="CCNE"/>
            <pybios:accNum xmlns:pybios="http://pybios.molgen.mpg.de/ns" type="geneName" num="CCNE2"/>
            <pybios:accNum xmlns:pybios="http://pybios.molgen.mpg.de/ns" type="geneName" num="CDK2"/>
            <pybios:accNum xmlns:pybios="http://pybios.molgen.mpg.de/ns" type="UniProt" num="P24864"/>
            <pybios:accNum xmlns:pybios="http://pybios.molgen.mpg.de/ns" type="UniProt" num="O96020"/>
            <pybios:accNum xmlns:pybios="http://pybios.molgen.mpg.de/ns" type="UniProt" num="P24941"/>
            <pybios:accNum xmlns:pybios="http://pybios.molgen.mpg.de/ns" type="ENSEMBL" num="ENSG00000105173"/>
            <pybios:accNum xmlns:pybios="http://pybios.molgen.mpg.de/ns" type="ENSEMBL" num="ENSG00000175305"/>
            <pybios:accNum xmlns:pybios="http://pybios.molgen.mpg.de/ns" type="ENSEMBL" num="ENSG00000123374"/>
          </pybios:bo>
        </annotation>
      </species>
      <species id="ID_5301_151" name="Cyclin E:Phospho-Cdk2(Thr160):Rb complex [nucleoplasm]" compartment="ID_5301_117" initialConcentration="0">
        <annotation>
          <pybios:bo xmlns:pybios="http://pybios.molgen.mpg.de/ns" id="GK22Cancer_188373" type="Complex">
            <pybios:accNum xmlns:pybios="http://pybios.molgen.mpg.de/ns" type="geneName" num="CCNE1"/>
            <pybios:accNum xmlns:pybios="http://pybios.molgen.mpg.de/ns" type="geneName" num="CCNE"/>
            <pybios:accNum xmlns:pybios="http://pybios.molgen.mpg.de/ns" type="geneName" num="CCNE2"/>
            <pybios:accNum xmlns:pybios="http://pybios.molgen.mpg.de/ns" type="geneName" num="CDK2"/>
            <pybios:accNum xmlns:pybios="http://pybios.molgen.mpg.de/ns" type="geneName" num="RB1"/>
            <pybios:accNum xmlns:pybios="http://pybios.molgen.mpg.de/ns" type="UniProt" num="P24864"/>
            <pybios:accNum xmlns:pybios="http://pybios.molgen.mpg.de/ns" type="UniProt" num="O96020"/>
            <pybios:accNum xmlns:pybios="http://pybios.molgen.mpg.de/ns" type="UniProt" num="P24941"/>
            <pybios:accNum xmlns:pybios="http://pybios.molgen.mpg.de/ns" type="UniProt" num="P06400"/>
            <pybios:accNum xmlns:pybios="http://pybios.molgen.mpg.de/ns" type="ENSEMBL" num="ENSG00000105173"/>
            <pybios:accNum xmlns:pybios="http://pybios.molgen.mpg.de/ns" type="ENSEMBL" num="ENSG00000175305"/>
            <pybios:accNum xmlns:pybios="http://pybios.molgen.mpg.de/ns" type="ENSEMBL" num="ENSG00000123374"/>
            <pybios:accNum xmlns:pybios="http://pybios.molgen.mpg.de/ns" type="ENSEMBL" num="ENSG00000139687"/>
          </pybios:bo>
        </annotation>
      </species>
      <species id="ID_5301_152" name="CMYC:Max [nucleoplasm]" compartment="ID_5301_117" initialConcentration="0">
        <annotation>
          <pybios:bo xmlns:pybios="http://pybios.molgen.mpg.de/ns" id="GK22Cancer_188378" type="Complex">
            <pybios:accNum xmlns:pybios="http://pybios.molgen.mpg.de/ns" type="geneName" num="MYC"/>
            <pybios:accNum xmlns:pybios="http://pybios.molgen.mpg.de/ns" type="UniProt" num="P01106"/>
            <pybios:accNum xmlns:pybios="http://pybios.molgen.mpg.de/ns" type="ENSEMBL" num="ENSG00000136997"/>
          </pybios:bo>
        </annotation>
      </species>
      <species id="ID_5301_153" name="Cyclin E:phospho-Cdk2 (Thr 160):phospho-Rb [nucleoplasm]" compartment="ID_5301_117" initialConcentration="0">
        <annotation>
          <pybios:bo xmlns:pybios="http://pybios.molgen.mpg.de/ns" id="GK22Cancer_188391" type="Complex">
            <pybios:accNum xmlns:pybios="http://pybios.molgen.mpg.de/ns" type="geneName" num="CCNE1"/>
            <pybios:accNum xmlns:pybios="http://pybios.molgen.mpg.de/ns" type="geneName" num="CCNE"/>
            <pybios:accNum xmlns:pybios="http://pybios.molgen.mpg.de/ns" type="geneName" num="CCNE2"/>
            <pybios:accNum xmlns:pybios="http://pybios.molgen.mpg.de/ns" type="geneName" num="CDK2"/>
            <pybios:accNum xmlns:pybios="http://pybios.molgen.mpg.de/ns" type="geneName" num="RB1"/>
            <pybios:accNum xmlns:pybios="http://pybios.molgen.mpg.de/ns" type="UniProt" num="P24864"/>
            <pybios:accNum xmlns:pybios="http://pybios.molgen.mpg.de/ns" type="UniProt" num="O96020"/>
            <pybios:accNum xmlns:pybios="http://pybios.molgen.mpg.de/ns" type="UniProt" num="P24941"/>
            <pybios:accNum xmlns:pybios="http://pybios.molgen.mpg.de/ns" type="UniProt" num="P06400"/>
            <pybios:accNum xmlns:pybios="http://pybios.molgen.mpg.de/ns" type="ENSEMBL" num="ENSG00000105173"/>
            <pybios:accNum xmlns:pybios="http://pybios.molgen.mpg.de/ns" type="ENSEMBL" num="ENSG00000175305"/>
            <pybios:accNum xmlns:pybios="http://pybios.molgen.mpg.de/ns" type="ENSEMBL" num="ENSG00000123374"/>
            <pybios:accNum xmlns:pybios="http://pybios.molgen.mpg.de/ns" type="ENSEMBL" num="ENSG00000139687"/>
          </pybios:bo>
        </annotation>
      </species>
      <species id="ID_5301_154" name="Phospho-SMAD1:SMAD4 [nucleoplasm]" compartment="ID_5301_117" initialConcentration="0">
        <annotation>
          <pybios:bo xmlns:pybios="http://pybios.molgen.mpg.de/ns" id="GK22Cancer_352919" type="Complex">
            <pybios:accNum xmlns:pybios="http://pybios.molgen.mpg.de/ns" type="geneName" num="SMAD4"/>
            <pybios:accNum xmlns:pybios="http://pybios.molgen.mpg.de/ns" type="geneName" num="DPC4"/>
            <pybios:accNum xmlns:pybios="http://pybios.molgen.mpg.de/ns" type="geneName" num="MADH4"/>
            <pybios:accNum xmlns:pybios="http://pybios.molgen.mpg.de/ns" type="geneName" num="SMAD1"/>
            <pybios:accNum xmlns:pybios="http://pybios.molgen.mpg.de/ns" type="geneName" num="BSP1"/>
            <pybios:accNum xmlns:pybios="http://pybios.molgen.mpg.de/ns" type="geneName" num="MADH1"/>
            <pybios:accNum xmlns:pybios="http://pybios.molgen.mpg.de/ns" type="geneName" num="MADR1"/>
            <pybios:accNum xmlns:pybios="http://pybios.molgen.mpg.de/ns" type="UniProt" num="Q13485"/>
            <pybios:accNum xmlns:pybios="http://pybios.molgen.mpg.de/ns" type="UniProt" num="Q15797"/>
            <pybios:accNum xmlns:pybios="http://pybios.molgen.mpg.de/ns" type="ENSEMBL" num="ENSG00000141646"/>
            <pybios:accNum xmlns:pybios="http://pybios.molgen.mpg.de/ns" type="ENSEMBL" num="ENSG00000170365"/>
          </pybios:bo>
        </annotation>
      </species>
      <species id="ID_5301_155" name="Phospho-ERK-1 Dimer [nucleoplasm]" compartment="ID_5301_117" initialConcentration="0">
        <annotation>
          <pybios:bo xmlns:pybios="http://pybios.molgen.mpg.de/ns" id="GK22Cancer_352962" type="Complex">
            <pybios:accNum xmlns:pybios="http://pybios.molgen.mpg.de/ns" type="geneName" num="MAPK3"/>
            <pybios:accNum xmlns:pybios="http://pybios.molgen.mpg.de/ns" type="geneName" num="ERK1"/>
            <pybios:accNum xmlns:pybios="http://pybios.molgen.mpg.de/ns" type="geneName" num="PRKM3"/>
            <pybios:accNum xmlns:pybios="http://pybios.molgen.mpg.de/ns" type="UniProt" num="P27361"/>
            <pybios:accNum xmlns:pybios="http://pybios.molgen.mpg.de/ns" type="ENSEMBL" num="ENSG00000102882"/>
          </pybios:bo>
        </annotation>
      </species>
      <species id="ID_5301_156" name="CSL:NICD2 [nucleoplasm]" compartment="ID_5301_117" initialConcentration="0">
        <annotation>
          <pybios:bo xmlns:pybios="http://pybios.molgen.mpg.de/ns" id="GK22Cancer_354023" type="Complex">
            <pybios:accNum xmlns:pybios="http://pybios.molgen.mpg.de/ns" type="geneName" num="CSHL1"/>
            <pybios:accNum xmlns:pybios="http://pybios.molgen.mpg.de/ns" type="geneName" num="CSHP1"/>
            <pybios:accNum xmlns:pybios="http://pybios.molgen.mpg.de/ns" type="geneName" num="CSL"/>
            <pybios:accNum xmlns:pybios="http://pybios.molgen.mpg.de/ns" type="geneName" num="NOTCH2"/>
            <pybios:accNum xmlns:pybios="http://pybios.molgen.mpg.de/ns" type="UniProt" num="Q14406"/>
            <pybios:accNum xmlns:pybios="http://pybios.molgen.mpg.de/ns" type="UniProt" num="Q04721"/>
            <pybios:accNum xmlns:pybios="http://pybios.molgen.mpg.de/ns" type="ENSEMBL" num="ENSG00000134250"/>
          </pybios:bo>
        </annotation>
      </species>
      <species id="ID_5301_157" name="CSL:NICD1 [nucleoplasm]" compartment="ID_5301_117" initialConcentration="0">
        <annotation>
          <pybios:bo xmlns:pybios="http://pybios.molgen.mpg.de/ns" id="GK22Cancer_354024" type="Complex">
            <pybios:accNum xmlns:pybios="http://pybios.molgen.mpg.de/ns" type="geneName" num="CSHL1"/>
            <pybios:accNum xmlns:pybios="http://pybios.molgen.mpg.de/ns" type="geneName" num="CSHP1"/>
            <pybios:accNum xmlns:pybios="http://pybios.molgen.mpg.de/ns" type="geneName" num="CSL"/>
            <pybios:accNum xmlns:pybios="http://pybios.molgen.mpg.de/ns" type="geneName" num="NOTCH1"/>
            <pybios:accNum xmlns:pybios="http://pybios.molgen.mpg.de/ns" type="geneName" num="TAN1"/>
            <pybios:accNum xmlns:pybios="http://pybios.molgen.mpg.de/ns" type="UniProt" num="Q14406"/>
            <pybios:accNum xmlns:pybios="http://pybios.molgen.mpg.de/ns" type="UniProt" num="P46531"/>
            <pybios:accNum xmlns:pybios="http://pybios.molgen.mpg.de/ns" type="ENSEMBL" num="ENSG00000148400"/>
          </pybios:bo>
        </annotation>
      </species>
      <species id="ID_5301_158" name="CSL:NICD3 [nucleoplasm]" compartment="ID_5301_117" initialConcentration="0">
        <annotation>
          <pybios:bo xmlns:pybios="http://pybios.molgen.mpg.de/ns" id="GK22Cancer_354026" type="Complex">
            <pybios:accNum xmlns:pybios="http://pybios.molgen.mpg.de/ns" type="geneName" num="CSHL1"/>
            <pybios:accNum xmlns:pybios="http://pybios.molgen.mpg.de/ns" type="geneName" num="CSHP1"/>
            <pybios:accNum xmlns:pybios="http://pybios.molgen.mpg.de/ns" type="geneName" num="CSL"/>
            <pybios:accNum xmlns:pybios="http://pybios.molgen.mpg.de/ns" type="geneName" num="NOTCH3"/>
            <pybios:accNum xmlns:pybios="http://pybios.molgen.mpg.de/ns" type="UniProt" num="Q14406"/>
            <pybios:accNum xmlns:pybios="http://pybios.molgen.mpg.de/ns" type="UniProt" num="Q9UM47"/>
            <pybios:accNum xmlns:pybios="http://pybios.molgen.mpg.de/ns" type="ENSEMBL" num="ENSG00000074181"/>
          </pybios:bo>
        </annotation>
      </species>
      <species id="ID_5301_159" name="CSL:NICD4 [nucleoplasm]" compartment="ID_5301_117" initialConcentration="0">
        <annotation>
          <pybios:bo xmlns:pybios="http://pybios.molgen.mpg.de/ns" id="GK22Cancer_354032" type="Complex">
            <pybios:accNum xmlns:pybios="http://pybios.molgen.mpg.de/ns" type="geneName" num="NOTCH4"/>
            <pybios:accNum xmlns:pybios="http://pybios.molgen.mpg.de/ns" type="geneName" num="CSHL1"/>
            <pybios:accNum xmlns:pybios="http://pybios.molgen.mpg.de/ns" type="geneName" num="CSHP1"/>
            <pybios:accNum xmlns:pybios="http://pybios.molgen.mpg.de/ns" type="geneName" num="CSL"/>
            <pybios:accNum xmlns:pybios="http://pybios.molgen.mpg.de/ns" type="UniProt" num="Q99466"/>
            <pybios:accNum xmlns:pybios="http://pybios.molgen.mpg.de/ns" type="UniProt" num="Q14406"/>
            <pybios:accNum xmlns:pybios="http://pybios.molgen.mpg.de/ns" type="ENSEMBL" num="ENSG00000204301"/>
          </pybios:bo>
        </annotation>
      </species>
      <species id="ID_5301_160" name="HDAC1:NKX3-1 [nucleoplasm]" compartment="ID_5301_117" initialConcentration="0">
        <annotation>
          <pybios:bo xmlns:pybios="http://pybios.molgen.mpg.de/ns" id="GK22Cancer_354464" type="Complex">
            <pybios:accNum xmlns:pybios="http://pybios.molgen.mpg.de/ns" type="geneName" num="NKX3-1"/>
            <pybios:accNum xmlns:pybios="http://pybios.molgen.mpg.de/ns" type="geneName" num="NKX3.1"/>
            <pybios:accNum xmlns:pybios="http://pybios.molgen.mpg.de/ns" type="geneName" num="NKX3A"/>
            <pybios:accNum xmlns:pybios="http://pybios.molgen.mpg.de/ns" type="geneName" num="HDAC1"/>
            <pybios:accNum xmlns:pybios="http://pybios.molgen.mpg.de/ns" type="geneName" num="RPD3L1"/>
            <pybios:accNum xmlns:pybios="http://pybios.molgen.mpg.de/ns" type="UniProt" num="Q99801"/>
            <pybios:accNum xmlns:pybios="http://pybios.molgen.mpg.de/ns" type="UniProt" num="Q13547"/>
            <pybios:accNum xmlns:pybios="http://pybios.molgen.mpg.de/ns" type="ENSEMBL" num="ENSG00000167034"/>
            <pybios:accNum xmlns:pybios="http://pybios.molgen.mpg.de/ns" type="ENSEMBL" num="ENSG00000116478"/>
          </pybios:bo>
        </annotation>
      </species>
      <species id="ID_5301_161" name="ARNT:Phospho-HIF-1alpha [nucleoplasm]" compartment="ID_5301_117" initialConcentration="0">
        <annotation>
          <pybios:bo xmlns:pybios="http://pybios.molgen.mpg.de/ns" id="GK22Cancer_354832" type="Complex">
            <pybios:accNum xmlns:pybios="http://pybios.molgen.mpg.de/ns" type="geneName" num="ARNT"/>
            <pybios:accNum xmlns:pybios="http://pybios.molgen.mpg.de/ns" type="geneName" num="BHLHE2"/>
            <pybios:accNum xmlns:pybios="http://pybios.molgen.mpg.de/ns" type="geneName" num="HIF1A"/>
            <pybios:accNum xmlns:pybios="http://pybios.molgen.mpg.de/ns" type="geneName" num="MOP1"/>
            <pybios:accNum xmlns:pybios="http://pybios.molgen.mpg.de/ns" type="UniProt" num="P27540"/>
            <pybios:accNum xmlns:pybios="http://pybios.molgen.mpg.de/ns" type="UniProt" num="Q16665"/>
            <pybios:accNum xmlns:pybios="http://pybios.molgen.mpg.de/ns" type="ENSEMBL" num="ENSG00000100644"/>
            <pybios:accNum xmlns:pybios="http://pybios.molgen.mpg.de/ns" type="ENSEMBL" num="ENSG00000143437"/>
          </pybios:bo>
        </annotation>
      </species>
      <species id="ID_5301_162" name="Cyclin E:Cdk2 complexes [nucleoplasm]" compartment="ID_5301_117" initialConcentration="0">
        <annotation>
          <pybios:bo xmlns:pybios="http://pybios.molgen.mpg.de/ns" id="GK22Cancer_68374" type="Complex">
            <pybios:accNum xmlns:pybios="http://pybios.molgen.mpg.de/ns" type="geneName" num="CDK2"/>
            <pybios:accNum xmlns:pybios="http://pybios.molgen.mpg.de/ns" type="UniProt" num="P24941"/>
            <pybios:accNum xmlns:pybios="http://pybios.molgen.mpg.de/ns" type="ENSEMBL" num="ENSG00000123374"/>
          </pybios:bo>
        </annotation>
      </species>
      <species id="ID_5301_163" name="Cyclin E:Cdk2:p21/p27 complex [nucleoplasm]" compartment="ID_5301_117" initialConcentration="0">
        <annotation>
          <pybios:bo xmlns:pybios="http://pybios.molgen.mpg.de/ns" id="GK22Cancer_68376" type="Complex">
            <pybios:accNum xmlns:pybios="http://pybios.molgen.mpg.de/ns" type="geneName" num="CDK2"/>
            <pybios:accNum xmlns:pybios="http://pybios.molgen.mpg.de/ns" type="geneName" num="CDKN1A"/>
            <pybios:accNum xmlns:pybios="http://pybios.molgen.mpg.de/ns" type="geneName" num="CAP20"/>
            <pybios:accNum xmlns:pybios="http://pybios.molgen.mpg.de/ns" type="geneName" num="CDKN1"/>
            <pybios:accNum xmlns:pybios="http://pybios.molgen.mpg.de/ns" type="geneName" num="CIP1"/>
            <pybios:accNum xmlns:pybios="http://pybios.molgen.mpg.de/ns" type="geneName" num="MDA6"/>
            <pybios:accNum xmlns:pybios="http://pybios.molgen.mpg.de/ns" type="geneName" num="PIC1"/>
            <pybios:accNum xmlns:pybios="http://pybios.molgen.mpg.de/ns" type="geneName" num="SDI1"/>
            <pybios:accNum xmlns:pybios="http://pybios.molgen.mpg.de/ns" type="geneName" num="WAF1"/>
            <pybios:accNum xmlns:pybios="http://pybios.molgen.mpg.de/ns" type="geneName" num="CDKN1B"/>
            <pybios:accNum xmlns:pybios="http://pybios.molgen.mpg.de/ns" type="UniProt" num="P24941"/>
            <pybios:accNum xmlns:pybios="http://pybios.molgen.mpg.de/ns" type="UniProt" num="P38936"/>
            <pybios:accNum xmlns:pybios="http://pybios.molgen.mpg.de/ns" type="UniProt" num="Q5U0H2"/>
            <pybios:accNum xmlns:pybios="http://pybios.molgen.mpg.de/ns" type="ENSEMBL" num="ENSG00000123374"/>
            <pybios:accNum xmlns:pybios="http://pybios.molgen.mpg.de/ns" type="ENSEMBL" num="ENSG00000124762"/>
            <pybios:accNum xmlns:pybios="http://pybios.molgen.mpg.de/ns" type="ENSEMBL" num="ENSG00000111276"/>
          </pybios:bo>
        </annotation>
      </species>
      <species id="ID_5301_164" name="Cyclin E:phospho-Cdk2 Complex [nucleoplasm]" compartment="ID_5301_117" initialConcentration="0">
        <annotation>
          <pybios:bo xmlns:pybios="http://pybios.molgen.mpg.de/ns" id="GK22Cancer_68377" type="Complex">
            <pybios:accNum xmlns:pybios="http://pybios.molgen.mpg.de/ns" type="geneName" num="CCNE1"/>
            <pybios:accNum xmlns:pybios="http://pybios.molgen.mpg.de/ns" type="geneName" num="CCNE"/>
            <pybios:accNum xmlns:pybios="http://pybios.molgen.mpg.de/ns" type="geneName" num="CCNE2"/>
            <pybios:accNum xmlns:pybios="http://pybios.molgen.mpg.de/ns" type="geneName" num="CDK2"/>
            <pybios:accNum xmlns:pybios="http://pybios.molgen.mpg.de/ns" type="UniProt" num="P24864"/>
            <pybios:accNum xmlns:pybios="http://pybios.molgen.mpg.de/ns" type="UniProt" num="O96020"/>
            <pybios:accNum xmlns:pybios="http://pybios.molgen.mpg.de/ns" type="UniProt" num="P24941"/>
            <pybios:accNum xmlns:pybios="http://pybios.molgen.mpg.de/ns" type="ENSEMBL" num="ENSG00000105173"/>
            <pybios:accNum xmlns:pybios="http://pybios.molgen.mpg.de/ns" type="ENSEMBL" num="ENSG00000175305"/>
            <pybios:accNum xmlns:pybios="http://pybios.molgen.mpg.de/ns" type="ENSEMBL" num="ENSG00000123374"/>
          </pybios:bo>
        </annotation>
      </species>
      <species id="ID_5301_165" name="RNA primer:origin duplex:DNA polymerase alpha:primase complex [nucleoplasm]" compartment="ID_5301_117" initialConcentration="0">
        <annotation>
          <pybios:bo xmlns:pybios="http://pybios.molgen.mpg.de/ns" id="GK22Cancer_68423" type="Complex">
            <pybios:accNum xmlns:pybios="http://pybios.molgen.mpg.de/ns" type="geneName" num="POLA"/>
            <pybios:accNum xmlns:pybios="http://pybios.molgen.mpg.de/ns" type="geneName" num="POLA2"/>
            <pybios:accNum xmlns:pybios="http://pybios.molgen.mpg.de/ns" type="geneName" num="PRIM2A"/>
            <pybios:accNum xmlns:pybios="http://pybios.molgen.mpg.de/ns" type="geneName" num="PRIM2"/>
            <pybios:accNum xmlns:pybios="http://pybios.molgen.mpg.de/ns" type="geneName" num="PRIM1"/>
            <pybios:accNum xmlns:pybios="http://pybios.molgen.mpg.de/ns" type="UniProt" num="P09884"/>
            <pybios:accNum xmlns:pybios="http://pybios.molgen.mpg.de/ns" type="UniProt" num="Q14181"/>
            <pybios:accNum xmlns:pybios="http://pybios.molgen.mpg.de/ns" type="UniProt" num="P49643"/>
            <pybios:accNum xmlns:pybios="http://pybios.molgen.mpg.de/ns" type="UniProt" num="P49642"/>
            <pybios:accNum xmlns:pybios="http://pybios.molgen.mpg.de/ns" type="ENSEMBL" num="ENSG00000101868"/>
            <pybios:accNum xmlns:pybios="http://pybios.molgen.mpg.de/ns" type="ENSEMBL" num="ENSG00000014138"/>
            <pybios:accNum xmlns:pybios="http://pybios.molgen.mpg.de/ns" type="ENSEMBL" num="ENSG00000146143"/>
            <pybios:accNum xmlns:pybios="http://pybios.molgen.mpg.de/ns" type="ENSEMBL" num="ENSG00000198056"/>
          </pybios:bo>
        </annotation>
      </species>
      <species id="ID_5301_166" name="RNA primer-DNA primer:origin duplex [nucleoplasm]" compartment="ID_5301_117" initialConcentration="0">
        <annotation>
          <pybios:bo xmlns:pybios="http://pybios.molgen.mpg.de/ns" id="GK22Cancer_68425" type="Complex">
            <pybios:accNum xmlns:pybios="http://pybios.molgen.mpg.de/ns" type="geneName" num="POLA"/>
            <pybios:accNum xmlns:pybios="http://pybios.molgen.mpg.de/ns" type="geneName" num="POLA2"/>
            <pybios:accNum xmlns:pybios="http://pybios.molgen.mpg.de/ns" type="geneName" num="PRIM2A"/>
            <pybios:accNum xmlns:pybios="http://pybios.molgen.mpg.de/ns" type="geneName" num="PRIM2"/>
            <pybios:accNum xmlns:pybios="http://pybios.molgen.mpg.de/ns" type="geneName" num="PRIM1"/>
            <pybios:accNum xmlns:pybios="http://pybios.molgen.mpg.de/ns" type="UniProt" num="P09884"/>
            <pybios:accNum xmlns:pybios="http://pybios.molgen.mpg.de/ns" type="UniProt" num="Q14181"/>
            <pybios:accNum xmlns:pybios="http://pybios.molgen.mpg.de/ns" type="UniProt" num="P49643"/>
            <pybios:accNum xmlns:pybios="http://pybios.molgen.mpg.de/ns" type="UniProt" num="P49642"/>
            <pybios:accNum xmlns:pybios="http://pybios.molgen.mpg.de/ns" type="ENSEMBL" num="ENSG00000101868"/>
            <pybios:accNum xmlns:pybios="http://pybios.molgen.mpg.de/ns" type="ENSEMBL" num="ENSG00000014138"/>
            <pybios:accNum xmlns:pybios="http://pybios.molgen.mpg.de/ns" type="ENSEMBL" num="ENSG00000146143"/>
            <pybios:accNum xmlns:pybios="http://pybios.molgen.mpg.de/ns" type="ENSEMBL" num="ENSG00000198056"/>
          </pybios:bo>
        </annotation>
      </species>
      <species id="ID_5301_167" name="DNA polymerase alpha:primase [nucleoplasm]" compartment="ID_5301_117" initialConcentration="0">
        <annotation>
          <pybios:bo xmlns:pybios="http://pybios.molgen.mpg.de/ns" id="GK22Cancer_68507" type="Complex">
            <pybios:accNum xmlns:pybios="http://pybios.molgen.mpg.de/ns" type="geneName" num="POLA"/>
            <pybios:accNum xmlns:pybios="http://pybios.molgen.mpg.de/ns" type="geneName" num="POLA2"/>
            <pybios:accNum xmlns:pybios="http://pybios.molgen.mpg.de/ns" type="geneName" num="PRIM2A"/>
            <pybios:accNum xmlns:pybios="http://pybios.molgen.mpg.de/ns" type="geneName" num="PRIM2"/>
            <pybios:accNum xmlns:pybios="http://pybios.molgen.mpg.de/ns" type="geneName" num="PRIM1"/>
            <pybios:accNum xmlns:pybios="http://pybios.molgen.mpg.de/ns" type="UniProt" num="P09884"/>
            <pybios:accNum xmlns:pybios="http://pybios.molgen.mpg.de/ns" type="UniProt" num="Q14181"/>
            <pybios:accNum xmlns:pybios="http://pybios.molgen.mpg.de/ns" type="UniProt" num="P49643"/>
            <pybios:accNum xmlns:pybios="http://pybios.molgen.mpg.de/ns" type="UniProt" num="P49642"/>
            <pybios:accNum xmlns:pybios="http://pybios.molgen.mpg.de/ns" type="ENSEMBL" num="ENSG00000101868"/>
            <pybios:accNum xmlns:pybios="http://pybios.molgen.mpg.de/ns" type="ENSEMBL" num="ENSG00000014138"/>
            <pybios:accNum xmlns:pybios="http://pybios.molgen.mpg.de/ns" type="ENSEMBL" num="ENSG00000146143"/>
            <pybios:accNum xmlns:pybios="http://pybios.molgen.mpg.de/ns" type="ENSEMBL" num="ENSG00000198056"/>
          </pybios:bo>
        </annotation>
      </species>
      <species id="ID_5301_168" name="ORC:origin [nucleoplasm]" compartment="ID_5301_117" initialConcentration="0">
        <annotation>
          <pybios:bo xmlns:pybios="http://pybios.molgen.mpg.de/ns" id="GK22Cancer_68540" type="Complex">
            <pybios:accNum xmlns:pybios="http://pybios.molgen.mpg.de/ns" type="geneName" num="ORC3L"/>
            <pybios:accNum xmlns:pybios="http://pybios.molgen.mpg.de/ns" type="geneName" num="LATHEO"/>
            <pybios:accNum xmlns:pybios="http://pybios.molgen.mpg.de/ns" type="geneName" num="ORC5L"/>
            <pybios:accNum xmlns:pybios="http://pybios.molgen.mpg.de/ns" type="geneName" num="ORC6L"/>
            <pybios:accNum xmlns:pybios="http://pybios.molgen.mpg.de/ns" type="geneName" num="ORC4L"/>
            <pybios:accNum xmlns:pybios="http://pybios.molgen.mpg.de/ns" type="geneName" num="ORC1L"/>
            <pybios:accNum xmlns:pybios="http://pybios.molgen.mpg.de/ns" type="geneName" num="ORC1"/>
            <pybios:accNum xmlns:pybios="http://pybios.molgen.mpg.de/ns" type="geneName" num="PARC1"/>
            <pybios:accNum xmlns:pybios="http://pybios.molgen.mpg.de/ns" type="geneName" num="ORC2L"/>
            <pybios:accNum xmlns:pybios="http://pybios.molgen.mpg.de/ns" type="geneName" num="ORC2"/>
            <pybios:accNum xmlns:pybios="http://pybios.molgen.mpg.de/ns" type="geneName" num="MCM8"/>
            <pybios:accNum xmlns:pybios="http://pybios.molgen.mpg.de/ns" type="geneName" num="C20orf154"/>
            <pybios:accNum xmlns:pybios="http://pybios.molgen.mpg.de/ns" type="UniProt" num="Q9UBD5"/>
            <pybios:accNum xmlns:pybios="http://pybios.molgen.mpg.de/ns" type="UniProt" num="O43913"/>
            <pybios:accNum xmlns:pybios="http://pybios.molgen.mpg.de/ns" type="UniProt" num="Q9Y5N6"/>
            <pybios:accNum xmlns:pybios="http://pybios.molgen.mpg.de/ns" type="UniProt" num="O43929"/>
            <pybios:accNum xmlns:pybios="http://pybios.molgen.mpg.de/ns" type="UniProt" num="Q13415"/>
            <pybios:accNum xmlns:pybios="http://pybios.molgen.mpg.de/ns" type="UniProt" num="Q13416"/>
            <pybios:accNum xmlns:pybios="http://pybios.molgen.mpg.de/ns" type="UniProt" num="Q9UJA3"/>
            <pybios:accNum xmlns:pybios="http://pybios.molgen.mpg.de/ns" type="ENSEMBL" num="ENSG00000135336"/>
            <pybios:accNum xmlns:pybios="http://pybios.molgen.mpg.de/ns" type="ENSEMBL" num="ENSG00000164815"/>
            <pybios:accNum xmlns:pybios="http://pybios.molgen.mpg.de/ns" type="ENSEMBL" num="ENSG00000091651"/>
            <pybios:accNum xmlns:pybios="http://pybios.molgen.mpg.de/ns" type="ENSEMBL" num="ENSG00000115947"/>
            <pybios:accNum xmlns:pybios="http://pybios.molgen.mpg.de/ns" type="ENSEMBL" num="ENSG00000085840"/>
            <pybios:accNum xmlns:pybios="http://pybios.molgen.mpg.de/ns" type="ENSEMBL" num="ENSG00000115942"/>
            <pybios:accNum xmlns:pybios="http://pybios.molgen.mpg.de/ns" type="ENSEMBL" num="ENSG00000125885"/>
          </pybios:bo>
        </annotation>
      </species>
      <species id="ID_5301_169" name="Rb-E2F1:DP-1 complex [nucleoplasm]" compartment="ID_5301_117" initialConcentration="0">
        <annotation>
          <pybios:bo xmlns:pybios="http://pybios.molgen.mpg.de/ns" id="GK22Cancer_68644" type="Complex">
            <pybios:accNum xmlns:pybios="http://pybios.molgen.mpg.de/ns" type="geneName" num="RB1"/>
            <pybios:accNum xmlns:pybios="http://pybios.molgen.mpg.de/ns" type="geneName" num="E2F1"/>
            <pybios:accNum xmlns:pybios="http://pybios.molgen.mpg.de/ns" type="geneName" num="RBBP3"/>
            <pybios:accNum xmlns:pybios="http://pybios.molgen.mpg.de/ns" type="geneName" num="E2F2"/>
            <pybios:accNum xmlns:pybios="http://pybios.molgen.mpg.de/ns" type="geneName" num="E2F3"/>
            <pybios:accNum xmlns:pybios="http://pybios.molgen.mpg.de/ns" type="geneName" num="KIAA0075"/>
            <pybios:accNum xmlns:pybios="http://pybios.molgen.mpg.de/ns" type="geneName" num="E2F4"/>
            <pybios:accNum xmlns:pybios="http://pybios.molgen.mpg.de/ns" type="geneName" num="E2F5"/>
            <pybios:accNum xmlns:pybios="http://pybios.molgen.mpg.de/ns" type="geneName" num="TFDP1"/>
            <pybios:accNum xmlns:pybios="http://pybios.molgen.mpg.de/ns" type="geneName" num="DP1"/>
            <pybios:accNum xmlns:pybios="http://pybios.molgen.mpg.de/ns" type="UniProt" num="P06400"/>
            <pybios:accNum xmlns:pybios="http://pybios.molgen.mpg.de/ns" type="UniProt" num="Q01094"/>
            <pybios:accNum xmlns:pybios="http://pybios.molgen.mpg.de/ns" type="UniProt" num="Q14209"/>
            <pybios:accNum xmlns:pybios="http://pybios.molgen.mpg.de/ns" type="UniProt" num="O00716"/>
            <pybios:accNum xmlns:pybios="http://pybios.molgen.mpg.de/ns" type="UniProt" num="Q16254"/>
            <pybios:accNum xmlns:pybios="http://pybios.molgen.mpg.de/ns" type="UniProt" num="Q15329"/>
            <pybios:accNum xmlns:pybios="http://pybios.molgen.mpg.de/ns" type="UniProt" num="Q14186"/>
            <pybios:accNum xmlns:pybios="http://pybios.molgen.mpg.de/ns" type="ENSEMBL" num="ENSG00000139687"/>
            <pybios:accNum xmlns:pybios="http://pybios.molgen.mpg.de/ns" type="ENSEMBL" num="ENSG00000101412"/>
            <pybios:accNum xmlns:pybios="http://pybios.molgen.mpg.de/ns" type="ENSEMBL" num="ENSG00000007968"/>
            <pybios:accNum xmlns:pybios="http://pybios.molgen.mpg.de/ns" type="ENSEMBL" num="ENSG00000112242"/>
            <pybios:accNum xmlns:pybios="http://pybios.molgen.mpg.de/ns" type="ENSEMBL" num="ENSG00000205250"/>
            <pybios:accNum xmlns:pybios="http://pybios.molgen.mpg.de/ns" type="ENSEMBL" num="ENSG00000133740"/>
            <pybios:accNum xmlns:pybios="http://pybios.molgen.mpg.de/ns" type="ENSEMBL" num="ENSG00000198176"/>
          </pybios:bo>
        </annotation>
      </species>
      <species id="ID_5301_170" name="DP-1:E2F1 [nucleoplasm]" compartment="ID_5301_117" initialConcentration="0">
        <annotation>
          <pybios:bo xmlns:pybios="http://pybios.molgen.mpg.de/ns" id="GK22Cancer_68646" type="Complex">
            <pybios:accNum xmlns:pybios="http://pybios.molgen.mpg.de/ns" type="geneName" num="E2F1"/>
            <pybios:accNum xmlns:pybios="http://pybios.molgen.mpg.de/ns" type="geneName" num="RBBP3"/>
            <pybios:accNum xmlns:pybios="http://pybios.molgen.mpg.de/ns" type="geneName" num="E2F2"/>
            <pybios:accNum xmlns:pybios="http://pybios.molgen.mpg.de/ns" type="geneName" num="E2F3"/>
            <pybios:accNum xmlns:pybios="http://pybios.molgen.mpg.de/ns" type="geneName" num="KIAA0075"/>
            <pybios:accNum xmlns:pybios="http://pybios.molgen.mpg.de/ns" type="geneName" num="E2F4"/>
            <pybios:accNum xmlns:pybios="http://pybios.molgen.mpg.de/ns" type="geneName" num="E2F5"/>
            <pybios:accNum xmlns:pybios="http://pybios.molgen.mpg.de/ns" type="geneName" num="TFDP1"/>
            <pybios:accNum xmlns:pybios="http://pybios.molgen.mpg.de/ns" type="geneName" num="DP1"/>
            <pybios:accNum xmlns:pybios="http://pybios.molgen.mpg.de/ns" type="UniProt" num="Q01094"/>
            <pybios:accNum xmlns:pybios="http://pybios.molgen.mpg.de/ns" type="UniProt" num="Q14209"/>
            <pybios:accNum xmlns:pybios="http://pybios.molgen.mpg.de/ns" type="UniProt" num="O00716"/>
            <pybios:accNum xmlns:pybios="http://pybios.molgen.mpg.de/ns" type="UniProt" num="Q16254"/>
            <pybios:accNum xmlns:pybios="http://pybios.molgen.mpg.de/ns" type="UniProt" num="Q15329"/>
            <pybios:accNum xmlns:pybios="http://pybios.molgen.mpg.de/ns" type="UniProt" num="Q14186"/>
            <pybios:accNum xmlns:pybios="http://pybios.molgen.mpg.de/ns" type="ENSEMBL" num="ENSG00000101412"/>
            <pybios:accNum xmlns:pybios="http://pybios.molgen.mpg.de/ns" type="ENSEMBL" num="ENSG00000007968"/>
            <pybios:accNum xmlns:pybios="http://pybios.molgen.mpg.de/ns" type="ENSEMBL" num="ENSG00000112242"/>
            <pybios:accNum xmlns:pybios="http://pybios.molgen.mpg.de/ns" type="ENSEMBL" num="ENSG00000205250"/>
            <pybios:accNum xmlns:pybios="http://pybios.molgen.mpg.de/ns" type="ENSEMBL" num="ENSG00000133740"/>
            <pybios:accNum xmlns:pybios="http://pybios.molgen.mpg.de/ns" type="ENSEMBL" num="ENSG00000198176"/>
          </pybios:bo>
        </annotation>
      </species>
      <species id="ID_5301_171" name="Cyclin A1:Cdc2 [nucleoplasm]" compartment="ID_5301_117" initialConcentration="0">
        <annotation>
          <pybios:bo xmlns:pybios="http://pybios.molgen.mpg.de/ns" id="GK22Cancer_68892" type="Complex">
            <pybios:accNum xmlns:pybios="http://pybios.molgen.mpg.de/ns" type="geneName" num="CCNA1"/>
            <pybios:accNum xmlns:pybios="http://pybios.molgen.mpg.de/ns" type="geneName" num="CDC2"/>
            <pybios:accNum xmlns:pybios="http://pybios.molgen.mpg.de/ns" type="UniProt" num="P78396"/>
            <pybios:accNum xmlns:pybios="http://pybios.molgen.mpg.de/ns" type="UniProt" num="P06493"/>
            <pybios:accNum xmlns:pybios="http://pybios.molgen.mpg.de/ns" type="ENSEMBL" num="ENSG00000133101"/>
            <pybios:accNum xmlns:pybios="http://pybios.molgen.mpg.de/ns" type="ENSEMBL" num="ENSG00000170312"/>
          </pybios:bo>
        </annotation>
      </species>
      <species id="ID_5301_172" name="Cyclin A2:Cdc2 [nucleoplasm]" compartment="ID_5301_117" initialConcentration="0">
        <annotation>
          <pybios:bo xmlns:pybios="http://pybios.molgen.mpg.de/ns" id="GK22Cancer_68906" type="Complex">
            <pybios:accNum xmlns:pybios="http://pybios.molgen.mpg.de/ns" type="geneName" num="CCNA2"/>
            <pybios:accNum xmlns:pybios="http://pybios.molgen.mpg.de/ns" type="geneName" num="CCN1"/>
            <pybios:accNum xmlns:pybios="http://pybios.molgen.mpg.de/ns" type="geneName" num="CCNA"/>
            <pybios:accNum xmlns:pybios="http://pybios.molgen.mpg.de/ns" type="geneName" num="CDC2"/>
            <pybios:accNum xmlns:pybios="http://pybios.molgen.mpg.de/ns" type="UniProt" num="P20248"/>
            <pybios:accNum xmlns:pybios="http://pybios.molgen.mpg.de/ns" type="UniProt" num="P06493"/>
            <pybios:accNum xmlns:pybios="http://pybios.molgen.mpg.de/ns" type="ENSEMBL" num="ENSG00000145386"/>
            <pybios:accNum xmlns:pybios="http://pybios.molgen.mpg.de/ns" type="ENSEMBL" num="ENSG00000170312"/>
          </pybios:bo>
        </annotation>
      </species>
      <species id="ID_5301_173" name="Cyclin D:phospho-CDK4/6:p21/p27 [nucleoplasm]" compartment="ID_5301_117" initialConcentration="0">
        <annotation>
          <pybios:bo xmlns:pybios="http://pybios.molgen.mpg.de/ns" id="GK22Cancer_69212" type="Complex">
            <pybios:accNum xmlns:pybios="http://pybios.molgen.mpg.de/ns" type="geneName" num="CDK4"/>
            <pybios:accNum xmlns:pybios="http://pybios.molgen.mpg.de/ns" type="geneName" num="CDKN1A"/>
            <pybios:accNum xmlns:pybios="http://pybios.molgen.mpg.de/ns" type="geneName" num="CAP20"/>
            <pybios:accNum xmlns:pybios="http://pybios.molgen.mpg.de/ns" type="geneName" num="CDKN1"/>
            <pybios:accNum xmlns:pybios="http://pybios.molgen.mpg.de/ns" type="geneName" num="CIP1"/>
            <pybios:accNum xmlns:pybios="http://pybios.molgen.mpg.de/ns" type="geneName" num="MDA6"/>
            <pybios:accNum xmlns:pybios="http://pybios.molgen.mpg.de/ns" type="geneName" num="PIC1"/>
            <pybios:accNum xmlns:pybios="http://pybios.molgen.mpg.de/ns" type="geneName" num="SDI1"/>
            <pybios:accNum xmlns:pybios="http://pybios.molgen.mpg.de/ns" type="geneName" num="WAF1"/>
            <pybios:accNum xmlns:pybios="http://pybios.molgen.mpg.de/ns" type="geneName" num="CDKN1B"/>
            <pybios:accNum xmlns:pybios="http://pybios.molgen.mpg.de/ns" type="geneName" num="CCND1"/>
            <pybios:accNum xmlns:pybios="http://pybios.molgen.mpg.de/ns" type="geneName" num="BCL1"/>
            <pybios:accNum xmlns:pybios="http://pybios.molgen.mpg.de/ns" type="geneName" num="PRAD1"/>
            <pybios:accNum xmlns:pybios="http://pybios.molgen.mpg.de/ns" type="UniProt" num="P11802"/>
            <pybios:accNum xmlns:pybios="http://pybios.molgen.mpg.de/ns" type="UniProt" num="P38936"/>
            <pybios:accNum xmlns:pybios="http://pybios.molgen.mpg.de/ns" type="UniProt" num="Q5U0H2"/>
            <pybios:accNum xmlns:pybios="http://pybios.molgen.mpg.de/ns" type="UniProt" num="P24385"/>
            <pybios:accNum xmlns:pybios="http://pybios.molgen.mpg.de/ns" type="ENSEMBL" num="ENSG00000135446"/>
            <pybios:accNum xmlns:pybios="http://pybios.molgen.mpg.de/ns" type="ENSEMBL" num="ENSG00000124762"/>
            <pybios:accNum xmlns:pybios="http://pybios.molgen.mpg.de/ns" type="ENSEMBL" num="ENSG00000111276"/>
            <pybios:accNum xmlns:pybios="http://pybios.molgen.mpg.de/ns" type="ENSEMBL" num="ENSG00000110092"/>
          </pybios:bo>
        </annotation>
      </species>
      <species id="ID_5301_174" name="CAK [nucleoplasm]" compartment="ID_5301_117" initialConcentration="0">
        <annotation>
          <pybios:bo xmlns:pybios="http://pybios.molgen.mpg.de/ns" id="GK22Cancer_69221" type="Complex">
            <pybios:accNum xmlns:pybios="http://pybios.molgen.mpg.de/ns" type="geneName" num="CDK7"/>
            <pybios:accNum xmlns:pybios="http://pybios.molgen.mpg.de/ns" type="geneName" num="MO15"/>
            <pybios:accNum xmlns:pybios="http://pybios.molgen.mpg.de/ns" type="geneName" num="CCNH"/>
            <pybios:accNum xmlns:pybios="http://pybios.molgen.mpg.de/ns" type="geneName" num="MNAT1"/>
            <pybios:accNum xmlns:pybios="http://pybios.molgen.mpg.de/ns" type="geneName" num="CAP35"/>
            <pybios:accNum xmlns:pybios="http://pybios.molgen.mpg.de/ns" type="geneName" num="MAT1"/>
            <pybios:accNum xmlns:pybios="http://pybios.molgen.mpg.de/ns" type="UniProt" num="P50613"/>
            <pybios:accNum xmlns:pybios="http://pybios.molgen.mpg.de/ns" type="UniProt" num="P51946"/>
            <pybios:accNum xmlns:pybios="http://pybios.molgen.mpg.de/ns" type="UniProt" num="P51948"/>
            <pybios:accNum xmlns:pybios="http://pybios.molgen.mpg.de/ns" type="ENSEMBL" num="ENSG00000134058"/>
            <pybios:accNum xmlns:pybios="http://pybios.molgen.mpg.de/ns" type="ENSEMBL" num="ENSG00000134480"/>
            <pybios:accNum xmlns:pybios="http://pybios.molgen.mpg.de/ns" type="ENSEMBL" num="ENSG00000020426"/>
          </pybios:bo>
        </annotation>
      </species>
      <species id="ID_5301_175" name="Cyclin B:Cdk1 [nucleoplasm]" compartment="ID_5301_117" initialConcentration="0">
        <annotation>
          <pybios:bo xmlns:pybios="http://pybios.molgen.mpg.de/ns" id="GK22Cancer_75032" type="Complex">
            <pybios:accNum xmlns:pybios="http://pybios.molgen.mpg.de/ns" type="geneName" num="CCNB1"/>
            <pybios:accNum xmlns:pybios="http://pybios.molgen.mpg.de/ns" type="geneName" num="CCNB"/>
            <pybios:accNum xmlns:pybios="http://pybios.molgen.mpg.de/ns" type="geneName" num="CDC2"/>
            <pybios:accNum xmlns:pybios="http://pybios.molgen.mpg.de/ns" type="UniProt" num="P14635"/>
            <pybios:accNum xmlns:pybios="http://pybios.molgen.mpg.de/ns" type="UniProt" num="P06493"/>
            <pybios:accNum xmlns:pybios="http://pybios.molgen.mpg.de/ns" type="ENSEMBL" num="ENSG00000134057"/>
            <pybios:accNum xmlns:pybios="http://pybios.molgen.mpg.de/ns" type="ENSEMBL" num="ENSG00000170312"/>
          </pybios:bo>
        </annotation>
      </species>
      <species id="ID_5301_176" name="RAD50:MRE11 complex [nucleoplasm]" compartment="ID_5301_117" initialConcentration="0">
        <annotation>
          <pybios:bo xmlns:pybios="http://pybios.molgen.mpg.de/ns" id="GK22Cancer_75161" type="Complex">
            <pybios:accNum xmlns:pybios="http://pybios.molgen.mpg.de/ns" type="geneName" num="RAD50"/>
            <pybios:accNum xmlns:pybios="http://pybios.molgen.mpg.de/ns" type="geneName" num="MRE11A"/>
            <pybios:accNum xmlns:pybios="http://pybios.molgen.mpg.de/ns" type="geneName" num="HNGS1"/>
            <pybios:accNum xmlns:pybios="http://pybios.molgen.mpg.de/ns" type="geneName" num="MRE11"/>
            <pybios:accNum xmlns:pybios="http://pybios.molgen.mpg.de/ns" type="UniProt" num="Q92878"/>
            <pybios:accNum xmlns:pybios="http://pybios.molgen.mpg.de/ns" type="UniProt" num="P49959"/>
            <pybios:accNum xmlns:pybios="http://pybios.molgen.mpg.de/ns" type="ENSEMBL" num="ENSG00000113522"/>
            <pybios:accNum xmlns:pybios="http://pybios.molgen.mpg.de/ns" type="ENSEMBL" num="ENSG00000020922"/>
          </pybios:bo>
        </annotation>
      </species>
      <species id="ID_5301_177" name="MRE11:RAD50:NBS1 complex [nucleoplasm]" compartment="ID_5301_117" initialConcentration="0">
        <annotation>
          <pybios:bo xmlns:pybios="http://pybios.molgen.mpg.de/ns" id="GK22Cancer_75164" type="Complex">
            <pybios:accNum xmlns:pybios="http://pybios.molgen.mpg.de/ns" type="geneName" num="MRE11A"/>
            <pybios:accNum xmlns:pybios="http://pybios.molgen.mpg.de/ns" type="geneName" num="HNGS1"/>
            <pybios:accNum xmlns:pybios="http://pybios.molgen.mpg.de/ns" type="geneName" num="MRE11"/>
            <pybios:accNum xmlns:pybios="http://pybios.molgen.mpg.de/ns" type="geneName" num="RAD50"/>
            <pybios:accNum xmlns:pybios="http://pybios.molgen.mpg.de/ns" type="geneName" num="NBN"/>
            <pybios:accNum xmlns:pybios="http://pybios.molgen.mpg.de/ns" type="UniProt" num="P49959"/>
            <pybios:accNum xmlns:pybios="http://pybios.molgen.mpg.de/ns" type="UniProt" num="Q92878"/>
            <pybios:accNum xmlns:pybios="http://pybios.molgen.mpg.de/ns" type="UniProt" num="O60934"/>
            <pybios:accNum xmlns:pybios="http://pybios.molgen.mpg.de/ns" type="ENSEMBL" num="ENSG00000020922"/>
            <pybios:accNum xmlns:pybios="http://pybios.molgen.mpg.de/ns" type="ENSEMBL" num="ENSG00000113522"/>
            <pybios:accNum xmlns:pybios="http://pybios.molgen.mpg.de/ns" type="ENSEMBL" num="ENSG00000104320"/>
          </pybios:bo>
        </annotation>
      </species>
      <species id="ID_5301_178" name="DNA double-strand break ends: MRN complex [nucleoplasm]" compartment="ID_5301_117" initialConcentration="0">
        <annotation>
          <pybios:bo xmlns:pybios="http://pybios.molgen.mpg.de/ns" id="GK22Cancer_75166" type="Complex">
            <pybios:accNum xmlns:pybios="http://pybios.molgen.mpg.de/ns" type="geneName" num="MRE11A"/>
            <pybios:accNum xmlns:pybios="http://pybios.molgen.mpg.de/ns" type="geneName" num="HNGS1"/>
            <pybios:accNum xmlns:pybios="http://pybios.molgen.mpg.de/ns" type="geneName" num="MRE11"/>
            <pybios:accNum xmlns:pybios="http://pybios.molgen.mpg.de/ns" type="geneName" num="RAD50"/>
            <pybios:accNum xmlns:pybios="http://pybios.molgen.mpg.de/ns" type="geneName" num="NBN"/>
            <pybios:accNum xmlns:pybios="http://pybios.molgen.mpg.de/ns" type="geneName" num="H2AFX"/>
            <pybios:accNum xmlns:pybios="http://pybios.molgen.mpg.de/ns" type="geneName" num="H2AX"/>
            <pybios:accNum xmlns:pybios="http://pybios.molgen.mpg.de/ns" type="UniProt" num="P49959"/>
            <pybios:accNum xmlns:pybios="http://pybios.molgen.mpg.de/ns" type="UniProt" num="Q92878"/>
            <pybios:accNum xmlns:pybios="http://pybios.molgen.mpg.de/ns" type="UniProt" num="O60934"/>
            <pybios:accNum xmlns:pybios="http://pybios.molgen.mpg.de/ns" type="UniProt" num="P16104"/>
            <pybios:accNum xmlns:pybios="http://pybios.molgen.mpg.de/ns" type="ENSEMBL" num="ENSG00000020922"/>
            <pybios:accNum xmlns:pybios="http://pybios.molgen.mpg.de/ns" type="ENSEMBL" num="ENSG00000113522"/>
            <pybios:accNum xmlns:pybios="http://pybios.molgen.mpg.de/ns" type="ENSEMBL" num="ENSG00000104320"/>
            <pybios:accNum xmlns:pybios="http://pybios.molgen.mpg.de/ns" type="ENSEMBL" num="ENSG00000188486"/>
          </pybios:bo>
        </annotation>
      </species>
      <species id="ID_5301_179" name="gamma-H2AX:NBS1 complex at the site of double-strand break [nucleoplasm]" compartment="ID_5301_117" initialConcentration="0">
        <annotation>
          <pybios:bo xmlns:pybios="http://pybios.molgen.mpg.de/ns" id="GK22Cancer_75171" type="Complex">
            <pybios:accNum xmlns:pybios="http://pybios.molgen.mpg.de/ns" type="geneName" num="NBN"/>
            <pybios:accNum xmlns:pybios="http://pybios.molgen.mpg.de/ns" type="geneName" num="H2AFX"/>
            <pybios:accNum xmlns:pybios="http://pybios.molgen.mpg.de/ns" type="geneName" num="H2AX"/>
            <pybios:accNum xmlns:pybios="http://pybios.molgen.mpg.de/ns" type="UniProt" num="O60934"/>
            <pybios:accNum xmlns:pybios="http://pybios.molgen.mpg.de/ns" type="UniProt" num="P16104"/>
            <pybios:accNum xmlns:pybios="http://pybios.molgen.mpg.de/ns" type="ENSEMBL" num="ENSG00000104320"/>
            <pybios:accNum xmlns:pybios="http://pybios.molgen.mpg.de/ns" type="ENSEMBL" num="ENSG00000188486"/>
          </pybios:bo>
        </annotation>
      </species>
      <species id="ID_5301_180" name="MDC1/NFBD1:gamma-H2AX complex [nucleoplasm]" compartment="ID_5301_117" initialConcentration="0">
        <annotation>
          <pybios:bo xmlns:pybios="http://pybios.molgen.mpg.de/ns" id="GK22Cancer_83566" type="Complex">
            <pybios:accNum xmlns:pybios="http://pybios.molgen.mpg.de/ns" type="geneName" num="H2AFX"/>
            <pybios:accNum xmlns:pybios="http://pybios.molgen.mpg.de/ns" type="geneName" num="H2AX"/>
            <pybios:accNum xmlns:pybios="http://pybios.molgen.mpg.de/ns" type="geneName" num="MDC1"/>
            <pybios:accNum xmlns:pybios="http://pybios.molgen.mpg.de/ns" type="geneName" num="MDC1_HUMAN"/>
            <pybios:accNum xmlns:pybios="http://pybios.molgen.mpg.de/ns" type="UniProt" num="P16104"/>
            <pybios:accNum xmlns:pybios="http://pybios.molgen.mpg.de/ns" type="UniProt" num="Q14676"/>
            <pybios:accNum xmlns:pybios="http://pybios.molgen.mpg.de/ns" type="ENSEMBL" num="ENSG00000188486"/>
            <pybios:accNum xmlns:pybios="http://pybios.molgen.mpg.de/ns" type="ENSEMBL" num="ENSG00000137337"/>
            <pybios:accNum xmlns:pybios="http://pybios.molgen.mpg.de/ns" type="ENSEMBL" num="ENSG00000206385"/>
          </pybios:bo>
        </annotation>
      </species>
      <species id="ID_10_12831887348" name="HIF-1alpha:HIF1beta [nucleoplasm]" compartment="ID_5301_117" initialConcentration="0">
        <annotation>
          <pybios:bo xmlns:pybios="http://pybios.molgen.mpg.de/ns" id="HIF1AHIF1B_Com" type="Complex"/>
        </annotation>
      </species>
      <species id="ID_10_12868123676" name="Max:Smad3 [nucleoplasm]" compartment="ID_5301_117" initialConcentration="0">
        <annotation>
          <pybios:bo xmlns:pybios="http://pybios.molgen.mpg.de/ns" id="MaxSmad3_Nuc" type="Complex"/>
        </annotation>
      </species>
      <species id="ID_10_12868018366" name="Max Dimer [nucleoplasm]" compartment="ID_5301_117" initialConcentration="0">
        <annotation>
          <pybios:bo xmlns:pybios="http://pybios.molgen.mpg.de/ns" id="Max_Dimer_Nuc" type="Complex"/>
        </annotation>
      </species>
      <species id="ID_5301_181" name="NR3C1 Dimer [nucleoplasm]" compartment="ID_5301_117" initialConcentration="0">
        <annotation>
          <pybios:bo xmlns:pybios="http://pybios.molgen.mpg.de/ns" id="NR3C1Dimer_Nuc" type="Complex"/>
        </annotation>
      </species>
      <species id="ID_222_12977682347" name="PPAR Ligand:PPARG:RXRA [nucleoplasm]" compartment="ID_5301_117" initialConcentration="0">
        <annotation>
          <pybios:bo xmlns:pybios="http://pybios.molgen.mpg.de/ns" id="PPARLigandPPARGRXRA_Nuc" type="Complex"/>
        </annotation>
      </species>
      <species id="ID_222_12977661232" name="PPAR Ligand:PPARG [nucleoplasm]" compartment="ID_5301_117" initialConcentration="0">
        <annotation>
          <pybios:bo xmlns:pybios="http://pybios.molgen.mpg.de/ns" id="PPARLigandPPARG_Nuc" type="Complex"/>
        </annotation>
      </species>
      <species id="ID_5301_182" name="Phospho-AR Dimer [nucleoplasm]" compartment="ID_5301_117" initialConcentration="0">
        <annotation>
          <pybios:bo xmlns:pybios="http://pybios.molgen.mpg.de/ns" id="PhosphoARDimer_nuc" type="Complex">
            <pybios:accNum xmlns:pybios="http://pybios.molgen.mpg.de/ns" type="ENSEMBL" num="ENSG00000169083"/>
          </pybios:bo>
        </annotation>
      </species>
      <species id="ID_10_12868009452" name="Phospho-ATF2 Dimer [nucleoplasm]" compartment="ID_5301_117" initialConcentration="0">
        <annotation>
          <pybios:bo xmlns:pybios="http://pybios.molgen.mpg.de/ns" id="PhosphoATF2_Dimer_Nuc" type="Complex"/>
        </annotation>
      </species>
      <species id="ID_10_12868070852" name="Phospho-CREB1:CREM [nucleoplasm]" compartment="ID_5301_117" initialConcentration="0">
        <annotation>
          <pybios:bo xmlns:pybios="http://pybios.molgen.mpg.de/ns" id="PhosphoCREB1CREM_Nuc" type="Complex"/>
        </annotation>
      </species>
      <species id="ID_5301_183" name="Phospho-FOXO4 (28, 193, 258):1433B protein [nucleoplasm]" compartment="ID_5301_117" initialConcentration="0">
        <annotation>
          <pybios:bo xmlns:pybios="http://pybios.molgen.mpg.de/ns" id="PhosphoFOXO4_1433B_Nuc" type="Complex"/>
        </annotation>
      </species>
      <species id="ID_10_12868111827" name="Phospho-HIF-1alpha:Phospho-STAT3 [nucleoplasm]" compartment="ID_5301_117" initialConcentration="0">
        <annotation>
          <pybios:bo xmlns:pybios="http://pybios.molgen.mpg.de/ns" id="PhosphoHIF1aSTAT3_Nuc" type="Complex"/>
        </annotation>
      </species>
      <species id="ID_10_12868035572" name="Phospho-c-Jun Dimer [nucleoplasm]" compartment="ID_5301_117" initialConcentration="0">
        <annotation>
          <pybios:bo xmlns:pybios="http://pybios.molgen.mpg.de/ns" id="PhosphocJunDimer_Nuc" type="Complex"/>
        </annotation>
      </species>
      <species id="ID_5301_184" name="Progesterone:PGR Dimer [nucleoplasm]" compartment="ID_5301_117" initialConcentration="0">
        <annotation>
          <pybios:bo xmlns:pybios="http://pybios.molgen.mpg.de/ns" id="ProgesteronePGRDimer_Nuc" type="Complex"/>
        </annotation>
      </species>
      <species id="ID_10_12868153167" name="REL Dimer [nucleoplasm]" compartment="ID_5301_117" initialConcentration="0">
        <annotation>
          <pybios:bo xmlns:pybios="http://pybios.molgen.mpg.de/ns" id="RELDimer_Nuc" type="Complex"/>
        </annotation>
      </species>
      <species id="ID_5301_185" name="RpSmad:E2F1 [nucleoplasm]" compartment="ID_5301_117" initialConcentration="0">
        <annotation>
          <pybios:bo xmlns:pybios="http://pybios.molgen.mpg.de/ns" id="RpSmadE2F_Nuc" type="Complex"/>
        </annotation>
      </species>
      <species id="ID_10_12868095081" name="Phospho-STAT1:Phospho-STAT3 [nucleoplasm]" compartment="ID_5301_117" initialConcentration="0">
        <annotation>
          <pybios:bo xmlns:pybios="http://pybios.molgen.mpg.de/ns" id="STAT1STAT3Dimer_Nuc" type="Complex"/>
        </annotation>
      </species>
      <species id="ID_10_12868095298" name="Phospho-STAT1:Phospho-STAT6 [nucleoplasm]" compartment="ID_5301_117" initialConcentration="0">
        <annotation>
          <pybios:bo xmlns:pybios="http://pybios.molgen.mpg.de/ns" id="STAT1STAT6Dimer_Nuc" type="Complex"/>
        </annotation>
      </species>
      <species id="ID_10_12868025122" name="Phospho-STAT1 Dimer [nucleoplasm]" compartment="ID_5301_117" initialConcentration="0">
        <annotation>
          <pybios:bo xmlns:pybios="http://pybios.molgen.mpg.de/ns" id="STAT1_Dimer_Nuc" type="Complex"/>
        </annotation>
      </species>
      <species id="ID_10_12868113342" name="Phospho-STAT3:Phospho-STAT4 [nucleoplasm]" compartment="ID_5301_117" initialConcentration="0">
        <annotation>
          <pybios:bo xmlns:pybios="http://pybios.molgen.mpg.de/ns" id="STAT3STAT4_Nuc" type="Complex"/>
        </annotation>
      </species>
      <species id="ID_10_12868120914" name="Smad2:Smad3:Smad4 [nucleoplasm]" compartment="ID_5301_117" initialConcentration="0">
        <annotation>
          <pybios:bo xmlns:pybios="http://pybios.molgen.mpg.de/ns" id="Smad2Smad3Smad4_Nuc" type="Complex"/>
        </annotation>
      </species>
      <species id="ID_10_12868130630" name="Smad3:Smad4:TFE3 [nucleoplasm]" compartment="ID_5301_117" initialConcentration="0">
        <annotation>
          <pybios:bo xmlns:pybios="http://pybios.molgen.mpg.de/ns" id="Smad3Smad4TFE3_Nuc" type="Complex"/>
        </annotation>
      </species>
      <species id="ID_10_12868125530" name="Smad3:Smad4 [nucleoplasm]" compartment="ID_5301_117" initialConcentration="0">
        <annotation>
          <pybios:bo xmlns:pybios="http://pybios.molgen.mpg.de/ns" id="Smad3Smad4_Nuc" type="Complex"/>
        </annotation>
      </species>
      <species id="ID_10_12868130086" name="Smad3:TFE3 [nucleoplasm]" compartment="ID_5301_117" initialConcentration="0">
        <annotation>
          <pybios:bo xmlns:pybios="http://pybios.molgen.mpg.de/ns" id="Smad3TFE3_Nuc" type="Complex"/>
        </annotation>
      </species>
      <species id="ID_10_12868130309" name="Smad4:TFE3 [nucleoplasm]" compartment="ID_5301_117" initialConcentration="0">
        <annotation>
          <pybios:bo xmlns:pybios="http://pybios.molgen.mpg.de/ns" id="Smad4TFE3_Nuc" type="Complex"/>
        </annotation>
      </species>
      <species id="ID_10_12868014076" name="TCF3 Dimer [nucleoplasm]" compartment="ID_5301_117" initialConcentration="0">
        <annotation>
          <pybios:bo xmlns:pybios="http://pybios.molgen.mpg.de/ns" id="TCF3_Dimer_Nuc" type="Complex"/>
        </annotation>
      </species>
      <species id="ID_10_12869795081" name="Phospho-c-Jun:Phospho-STAT3 [nucleoplasm]" compartment="ID_5301_117" initialConcentration="0">
        <annotation>
          <pybios:bo xmlns:pybios="http://pybios.molgen.mpg.de/ns" id="cJunSTAT3_Nuc" type="Complex"/>
        </annotation>
      </species>
      <species id="ID_10_12868090717" name="CMYC:HSP90 [nucleoplasm]" compartment="ID_5301_117" initialConcentration="0">
        <annotation>
          <pybios:bo xmlns:pybios="http://pybios.molgen.mpg.de/ns" id="cMycHsp90_Nuc" type="Complex"/>
        </annotation>
      </species>
      <species id="ID_10_12869888602" name="NMYC:Max [nucleoplasm]" compartment="ID_5301_117" initialConcentration="0">
        <annotation>
          <pybios:bo xmlns:pybios="http://pybios.molgen.mpg.de/ns" id="nMycMax_Nuc" type="Complex"/>
        </annotation>
      </species>
      <species id="ID_5301_186" name="Phospho-CREB Dimer [nucleoplasm]" compartment="ID_5301_117" initialConcentration="0">
        <annotation>
          <pybios:bo xmlns:pybios="http://pybios.molgen.mpg.de/ns" id="pCREBDimer_nuc" type="Complex"/>
        </annotation>
      </species>
      <species id="ID_144_12910470541" name="Phospho-Methyl-STAT1 Dimer [nucleoplasm]" compartment="ID_5301_117" initialConcentration="0">
        <annotation>
          <pybios:bo xmlns:pybios="http://pybios.molgen.mpg.de/ns" id="pMethylSTAT1Dimer_Nuc" type="Complex"/>
        </annotation>
      </species>
      <species id="ID_222_12972646495" name="Phospho-SMAD2:SMAD4 [nucleoplasm]" compartment="ID_5301_117" initialConcentration="0">
        <annotation>
          <pybios:bo xmlns:pybios="http://pybios.molgen.mpg.de/ns" id="pSMAD2SMAD4_Nuc" type="Complex"/>
        </annotation>
      </species>
      <species id="ID_144_12910449663" name="Phospho-STAT1:Phospho-STAT2:IRF9 [nucleoplasm]" compartment="ID_5301_117" initialConcentration="0">
        <annotation>
          <pybios:bo xmlns:pybios="http://pybios.molgen.mpg.de/ns" id="pSTAT1pSTAT2_Nuc" type="Complex"/>
        </annotation>
      </species>
      <species id="ID_5301_187" name="H2O [nucleoplasm]" compartment="ID_5301_117" initialConcentration="1" boundaryCondition="true" constant="true">
        <annotation>
          <pybios:bo xmlns:pybios="http://pybios.molgen.mpg.de/ns" id="GK22Cancer_113518" type="Compound">
            <pybios:accNum xmlns:pybios="http://pybios.molgen.mpg.de/ns" type="ChEBI" num="15377"/>
            <pybios:accNum xmlns:pybios="http://pybios.molgen.mpg.de/ns" type="COMPOUND" num="C00001"/>
          </pybios:bo>
        </annotation>
      </species>
      <species id="ID_5301_188" name="Orthophosphate [nucleoplasm]" compartment="ID_5301_117" initialConcentration="1" boundaryCondition="true" constant="true">
        <annotation>
          <pybios:bo xmlns:pybios="http://pybios.molgen.mpg.de/ns" id="GK22Cancer_113550" type="Compound">
            <pybios:accNum xmlns:pybios="http://pybios.molgen.mpg.de/ns" type="ChEBI" num="18367"/>
            <pybios:accNum xmlns:pybios="http://pybios.molgen.mpg.de/ns" type="COMPOUND" num="C00009"/>
          </pybios:bo>
        </annotation>
      </species>
      <species id="ID_5301_189" name="ADP [nucleoplasm]" compartment="ID_5301_117" initialConcentration="1" boundaryCondition="true" constant="true">
        <annotation>
          <pybios:bo xmlns:pybios="http://pybios.molgen.mpg.de/ns" id="GK22Cancer_113582" type="Compound">
            <pybios:accNum xmlns:pybios="http://pybios.molgen.mpg.de/ns" type="ChEBI" num="16761"/>
            <pybios:accNum xmlns:pybios="http://pybios.molgen.mpg.de/ns" type="COMPOUND" num="C00008"/>
          </pybios:bo>
        </annotation>
      </species>
      <species id="ID_5301_190" name="AMP [nucleoplasm]" compartment="ID_5301_117" initialConcentration="1" boundaryCondition="true" constant="true">
        <annotation>
          <pybios:bo xmlns:pybios="http://pybios.molgen.mpg.de/ns" id="GK22Cancer_164121" type="Compound">
            <pybios:accNum xmlns:pybios="http://pybios.molgen.mpg.de/ns" type="ChEBI" num="16027"/>
            <pybios:accNum xmlns:pybios="http://pybios.molgen.mpg.de/ns" type="COMPOUND" num="C00020"/>
          </pybios:bo>
        </annotation>
      </species>
      <species id="ID_5301_191" name="ATP [nucleoplasm]" compartment="ID_5301_117" initialConcentration="1" boundaryCondition="true" constant="true">
        <annotation>
          <pybios:bo xmlns:pybios="http://pybios.molgen.mpg.de/ns" id="GK22Cancer_29358" type="Compound">
            <pybios:accNum xmlns:pybios="http://pybios.molgen.mpg.de/ns" type="ChEBI" num="15422"/>
            <pybios:accNum xmlns:pybios="http://pybios.molgen.mpg.de/ns" type="COMPOUND" num="C00002"/>
          </pybios:bo>
        </annotation>
      </species>
      <species id="ID_5301_192" name="Glucose [nucleoplasm]" compartment="ID_5301_117" initialConcentration="0">
        <annotation>
          <pybios:bo xmlns:pybios="http://pybios.molgen.mpg.de/ns" id="Glucose_Nuc" type="Compound"/>
        </annotation>
      </species>
      <species id="ID_5301_193" name="Activated PP2A [nucleoplasm]" compartment="ID_5301_117" initialConcentration="0">
        <annotation>
          <pybios:bo xmlns:pybios="http://pybios.molgen.mpg.de/ns" id="PP2A_Nuc" type="Enzyme"/>
        </annotation>
      </species>
      <species id="ID_297_13033053629" name="ABCB1 gene" compartment="ID_5301_117" initialConcentration="1" boundaryCondition="true" constant="true">
        <annotation>
          <pybios:bo xmlns:pybios="http://pybios.molgen.mpg.de/ns" id="ABCB1_Gene" type="Gene">
            <pybios:prop name="accENSG" value="ENSG00000085563" type="string"/>
          </pybios:bo>
        </annotation>
      </species>
      <species id="ID_297_13033053914" name="ABCB5 gene" compartment="ID_5301_117" initialConcentration="1" boundaryCondition="true" constant="true">
        <annotation>
          <pybios:bo xmlns:pybios="http://pybios.molgen.mpg.de/ns" id="ABCB5_Gene" type="Gene">
            <pybios:prop name="accENSG" value="ENSG00000004846" type="string"/>
          </pybios:bo>
        </annotation>
      </species>
      <species id="ID_297_13033054187" name="ABCC2 gene" compartment="ID_5301_117" initialConcentration="1" boundaryCondition="true" constant="true">
        <annotation>
          <pybios:bo xmlns:pybios="http://pybios.molgen.mpg.de/ns" id="ABCC2_Gene" type="Gene">
            <pybios:prop name="accENSG" value="ENSG00000023839" type="string"/>
          </pybios:bo>
        </annotation>
      </species>
      <species id="ID_5301_195" name="ABL1/2 gene" compartment="ID_5301_117" initialConcentration="1" boundaryCondition="true" constant="true">
        <annotation>
          <pybios:bo xmlns:pybios="http://pybios.molgen.mpg.de/ns" id="ABL12_Gene" type="Gene">
            <pybios:accNum xmlns:pybios="http://pybios.molgen.mpg.de/ns" type="ENSEMBL" num="ENSG00000097007"/>
            <pybios:accNum xmlns:pybios="http://pybios.molgen.mpg.de/ns" type="ENSEMBL" num="ENSG00000143322"/>
            <pybios:prop name="accENSG" value="ENSG00000097007" type="string"/>
          </pybios:bo>
        </annotation>
      </species>
      <species id="ID_5301_197" name="ADAM10 gene" compartment="ID_5301_117" initialConcentration="1" boundaryCondition="true" constant="true">
        <annotation>
          <pybios:bo xmlns:pybios="http://pybios.molgen.mpg.de/ns" id="ADAM10_Gene" type="Gene">
            <pybios:prop name="accENSG" value="ENSG00000137845" type="string"/>
          </pybios:bo>
        </annotation>
      </species>
      <species id="ID_5301_198" name="AKT1 gene" compartment="ID_5301_117" initialConcentration="1" boundaryCondition="true" constant="true">
        <annotation>
          <pybios:bo xmlns:pybios="http://pybios.molgen.mpg.de/ns" id="AKT12_Gene" type="Gene">
            <pybios:prop name="accENSG" value="ENSG00000142208" type="string"/>
          </pybios:bo>
        </annotation>
      </species>
      <species id="ID_297_13039955210" name="AKT3 gene" compartment="ID_5301_117" initialConcentration="1" boundaryCondition="true" constant="true">
        <annotation>
          <pybios:bo xmlns:pybios="http://pybios.molgen.mpg.de/ns" id="AKT3_Gene" type="Gene">
            <pybios:prop name="primaryTranscript" value="False" type="boolean"/>
            <pybios:prop name="accENSG" value="ENSG00000117020" type="string"/>
          </pybios:bo>
        </annotation>
      </species>
      <species id="ID_5301_200" name="ALK gene" compartment="ID_5301_117" initialConcentration="1" boundaryCondition="true" constant="true">
        <annotation>
          <pybios:bo xmlns:pybios="http://pybios.molgen.mpg.de/ns" id="ALK_Gene" type="Gene">
            <pybios:accNum xmlns:pybios="http://pybios.molgen.mpg.de/ns" type="ENSEMBL" num="ENSG00000171094"/>
            <pybios:prop name="accENSG" value="ENSG00000171094" type="string"/>
          </pybios:bo>
        </annotation>
      </species>
      <species id="ID_5301_202" name="AMPK-alpha2 gene" compartment="ID_5301_117" initialConcentration="1" boundaryCondition="true" constant="true">
        <annotation>
          <pybios:bo xmlns:pybios="http://pybios.molgen.mpg.de/ns" id="AMPKalpha2_Gene" type="Gene">
            <pybios:prop name="accENSG" value="ENSG00000162409" type="string"/>
          </pybios:bo>
        </annotation>
      </species>
      <species id="ID_5301_203" name="AMPK-beta2 gene" compartment="ID_5301_117" initialConcentration="1" boundaryCondition="true" constant="true">
        <annotation>
          <pybios:bo xmlns:pybios="http://pybios.molgen.mpg.de/ns" id="AMPKbeta2_Gene" type="Gene">
            <pybios:prop name="accENSG" value="ENSG00000131791" type="string"/>
          </pybios:bo>
        </annotation>
      </species>
      <species id="ID_5301_204" name="AMPK-gamma2 gene" compartment="ID_5301_117" initialConcentration="1" boundaryCondition="true" constant="true">
        <annotation>
          <pybios:bo xmlns:pybios="http://pybios.molgen.mpg.de/ns" id="AMPKgamma2_Gene" type="Gene">
            <pybios:prop name="accENSG" value="ENSG00000106617" type="string"/>
          </pybios:bo>
        </annotation>
      </species>
      <species id="ID_144_12923419487" name="APAK gene" compartment="ID_5301_117" initialConcentration="1" boundaryCondition="true" constant="true">
        <annotation>
          <pybios:bo xmlns:pybios="http://pybios.molgen.mpg.de/ns" id="APAK_Gene" type="Gene">
            <pybios:prop name="accENSG" value="ENSG00000197050" type="string"/>
          </pybios:bo>
        </annotation>
      </species>
      <species id="ID_5301_205" name="APC gene" compartment="ID_5301_117" initialConcentration="1" boundaryCondition="true" constant="true">
        <annotation>
          <pybios:bo xmlns:pybios="http://pybios.molgen.mpg.de/ns" id="APC_gene" type="Gene">
            <pybios:prop name="accENSG" value="ENSG00000134982" type="string"/>
          </pybios:bo>
        </annotation>
      </species>
      <species id="ID_5301_207" name="APH-1 gene" compartment="ID_5301_117" initialConcentration="1" boundaryCondition="true" constant="true">
        <annotation>
          <pybios:bo xmlns:pybios="http://pybios.molgen.mpg.de/ns" id="APH1_Gene" type="Gene">
            <pybios:prop name="accENSG" value="ENSG00000117362" type="string"/>
          </pybios:bo>
        </annotation>
      </species>
      <species id="ID_144_12913872240" name="ARAF gene" compartment="ID_5301_117" initialConcentration="1" boundaryCondition="true" constant="true">
        <annotation>
          <pybios:bo xmlns:pybios="http://pybios.molgen.mpg.de/ns" id="ARAF_Gene" type="Gene">
            <pybios:prop name="accENSG" value="ENSG00000078061" type="string"/>
          </pybios:bo>
        </annotation>
      </species>
      <species id="ID_5301_208" name="ARNT gene" compartment="ID_5301_117" initialConcentration="1" boundaryCondition="true" constant="true">
        <annotation>
          <pybios:bo xmlns:pybios="http://pybios.molgen.mpg.de/ns" id="ARNT_Gene" type="Gene">
            <pybios:prop name="accENSG" value="ENSG00000143437" type="string"/>
          </pybios:bo>
        </annotation>
      </species>
      <species id="ID_5301_210" name="AR gene" compartment="ID_5301_117" initialConcentration="1" boundaryCondition="true" constant="true">
        <annotation>
          <pybios:bo xmlns:pybios="http://pybios.molgen.mpg.de/ns" id="AR_Gene" type="Gene">
            <pybios:prop name="accENSG" value="ENSG00000169083" type="string"/>
          </pybios:bo>
        </annotation>
      </species>
      <species id="ID_10_12833439082" name="ATF1 gene" compartment="ID_5301_117" initialConcentration="1" boundaryCondition="true" constant="true">
        <annotation>
          <pybios:bo xmlns:pybios="http://pybios.molgen.mpg.de/ns" id="ATF1_Gene" type="Gene">
            <pybios:accNum xmlns:pybios="http://pybios.molgen.mpg.de/ns" type="ENSEMBL" num="ENSG00000123268"/>
            <pybios:prop name="accENSG" value="ENSG00000123268" type="string"/>
          </pybios:bo>
        </annotation>
      </species>
      <species id="ID_5301_212" name="ATF-2 gene" compartment="ID_5301_117" initialConcentration="1" boundaryCondition="true" constant="true">
        <annotation>
          <pybios:bo xmlns:pybios="http://pybios.molgen.mpg.de/ns" id="ATF2_Gene" type="Gene">
            <pybios:prop name="accENSG" value="ENSG00000115966" type="string"/>
          </pybios:bo>
        </annotation>
      </species>
      <species id="ID_5301_213" name="ATM gene" compartment="ID_5301_117" initialConcentration="1" boundaryCondition="true" constant="true">
        <annotation>
          <pybios:bo xmlns:pybios="http://pybios.molgen.mpg.de/ns" id="ATM_Gene" type="Gene">
            <pybios:prop name="accENSG" value="ENSG00000149311" type="string"/>
          </pybios:bo>
        </annotation>
      </species>
      <species id="ID_139_12894789732" name="AURKA gene" compartment="ID_5301_117" initialConcentration="1" boundaryCondition="true" constant="true">
        <annotation>
          <pybios:bo xmlns:pybios="http://pybios.molgen.mpg.de/ns" id="AURKA_Gene" type="Gene">
            <pybios:prop name="accENSG" value="ENSG00000087586" type="string"/>
          </pybios:bo>
        </annotation>
      </species>
      <species id="ID_5301_214" name="Adenylate cyclase gene" compartment="ID_5301_117" initialConcentration="1" boundaryCondition="true" constant="true">
        <annotation>
          <pybios:bo xmlns:pybios="http://pybios.molgen.mpg.de/ns" id="AdenylateCyclase_Gene" type="Gene">
            <pybios:prop name="accENSG" value="ENSG00000164742" type="string"/>
          </pybios:bo>
        </annotation>
      </species>
      <species id="ID_5301_216" name="Apaf-1 gene" compartment="ID_5301_117" initialConcentration="1" boundaryCondition="true" constant="true">
        <annotation>
          <pybios:bo xmlns:pybios="http://pybios.molgen.mpg.de/ns" id="Apaf1_Gene" type="Gene">
            <pybios:prop name="accENSG" value="ENSG00000120868" type="string"/>
          </pybios:bo>
        </annotation>
      </species>
      <species id="ID_5301_217" name="Caspase-3 gene" compartment="ID_5301_117" initialConcentration="1" boundaryCondition="true" constant="true">
        <annotation>
          <pybios:bo xmlns:pybios="http://pybios.molgen.mpg.de/ns" id="Apopain_Gene" type="Gene">
            <pybios:prop name="accENSG" value="ENSG00000164305" type="string"/>
          </pybios:bo>
        </annotation>
      </species>
      <species id="ID_5301_218" name="Artemis gene" compartment="ID_5301_117" initialConcentration="1" boundaryCondition="true" constant="true">
        <annotation>
          <pybios:bo xmlns:pybios="http://pybios.molgen.mpg.de/ns" id="Artemis_Gene" type="Gene">
            <pybios:prop name="accENSG" value="ENSG00000152457" type="string"/>
          </pybios:bo>
        </annotation>
      </species>
      <species id="ID_5301_219" name="Axin gene" compartment="ID_5301_117" initialConcentration="1" boundaryCondition="true" constant="true">
        <annotation>
          <pybios:bo xmlns:pybios="http://pybios.molgen.mpg.de/ns" id="Axin_Gene" type="Gene">
            <pybios:prop name="accENSG" value="ENSG00000103126" type="string"/>
          </pybios:bo>
        </annotation>
      </species>
      <species id="ID_5301_221" name="BAD gene" compartment="ID_5301_117" initialConcentration="1" boundaryCondition="true" constant="true">
        <annotation>
          <pybios:bo xmlns:pybios="http://pybios.molgen.mpg.de/ns" id="BAD_Gene" type="Gene">
            <pybios:prop name="accENSG" value="ENSG00000002330" type="string"/>
          </pybios:bo>
        </annotation>
      </species>
      <species id="ID_5301_222" name="BAK gene" compartment="ID_5301_117" initialConcentration="1" boundaryCondition="true" constant="true">
        <annotation>
          <pybios:bo xmlns:pybios="http://pybios.molgen.mpg.de/ns" id="BAK_Gene" type="Gene">
            <pybios:prop name="accENSG" value="ENSG00000030110" type="string"/>
          </pybios:bo>
        </annotation>
      </species>
      <species id="ID_5301_223" name="BAX gene" compartment="ID_5301_117" initialConcentration="1" boundaryCondition="true" constant="true">
        <annotation>
          <pybios:bo xmlns:pybios="http://pybios.molgen.mpg.de/ns" id="BAX_Gene" type="Gene">
            <pybios:prop name="accENSG" value="ENSG00000087088" type="string"/>
          </pybios:bo>
        </annotation>
      </species>
      <species id="ID_5301_224" name="BCL2 gene" compartment="ID_5301_117" initialConcentration="1" boundaryCondition="true" constant="true">
        <annotation>
          <pybios:bo xmlns:pybios="http://pybios.molgen.mpg.de/ns" id="BCL2_Gene" type="Gene">
            <pybios:prop name="accENSG" value="ENSG00000171791" type="string"/>
          </pybios:bo>
        </annotation>
      </species>
      <species id="ID_5301_225" name="BCLX gene" compartment="ID_5301_117" initialConcentration="1" boundaryCondition="true" constant="true">
        <annotation>
          <pybios:bo xmlns:pybios="http://pybios.molgen.mpg.de/ns" id="BCLX_Gene" type="Gene">
            <pybios:prop name="accENSG" value="ENSG00000171552" type="string"/>
          </pybios:bo>
        </annotation>
      </species>
      <species id="ID_222_13008999992" name="BDNF gene" compartment="ID_5301_117" initialConcentration="1" boundaryCondition="true" constant="true">
        <annotation>
          <pybios:bo xmlns:pybios="http://pybios.molgen.mpg.de/ns" id="BDNF_Gene" type="Gene">
            <pybios:prop name="externalActivator" value="True" type="boolean"/>
            <pybios:prop name="accENSG" value="ENSG00000176697" type="string"/>
          </pybios:bo>
        </annotation>
      </species>
      <species id="ID_297_13050255332_12533" name="BGAL gene" compartment="ID_5301_117" initialConcentration="1" boundaryCondition="true" constant="true">
        <annotation>
          <pybios:bo xmlns:pybios="http://pybios.molgen.mpg.de/ns" id="BGAL_Gene" type="Gene">
            <pybios:prop name="accENSG" value="ENSG00000170266" type="string"/>
          </pybios:bo>
        </annotation>
      </species>
      <species id="ID_5301_226" name="BID gene" compartment="ID_5301_117" initialConcentration="1" boundaryCondition="true" constant="true">
        <annotation>
          <pybios:bo xmlns:pybios="http://pybios.molgen.mpg.de/ns" id="BID_Gene" type="Gene">
            <pybios:prop name="accENSG" value="ENSG00000015475" type="string"/>
          </pybios:bo>
        </annotation>
      </species>
      <species id="ID_5301_227" name="BIM gene" compartment="ID_5301_117" initialConcentration="1" boundaryCondition="true" constant="true">
        <annotation>
          <pybios:bo xmlns:pybios="http://pybios.molgen.mpg.de/ns" id="BIM_Gene" type="Gene">
            <pybios:prop name="accENSG" value="ENSG00000153094" type="string"/>
          </pybios:bo>
        </annotation>
      </species>
      <species id="ID_222_12969283972" name="BLK gene" compartment="ID_5301_117" initialConcentration="1" boundaryCondition="true" constant="true">
        <annotation>
          <pybios:bo xmlns:pybios="http://pybios.molgen.mpg.de/ns" id="BLK_Gene" type="Gene">
            <pybios:prop name="accENSG" value="ENSG00000136573" type="string"/>
          </pybios:bo>
        </annotation>
      </species>
      <species id="ID_5301_228" name="BMF gene" compartment="ID_5301_117" initialConcentration="1" boundaryCondition="true" constant="true">
        <annotation>
          <pybios:bo xmlns:pybios="http://pybios.molgen.mpg.de/ns" id="BMF_Gene" type="Gene">
            <pybios:prop name="accENSG" value="ENSG00000104081" type="string"/>
          </pybios:bo>
        </annotation>
      </species>
      <species id="ID_297_13039970395" name="BMI1 gene" compartment="ID_5301_117" initialConcentration="1" boundaryCondition="true" constant="true">
        <annotation>
          <pybios:bo xmlns:pybios="http://pybios.molgen.mpg.de/ns" id="BMI1_Gene" type="Gene">
            <pybios:prop name="accENSG" value="ENSG00000168283" type="string"/>
          </pybios:bo>
        </annotation>
      </species>
      <species id="ID_297_13039971408" name="BMP4 gene" compartment="ID_5301_117" initialConcentration="1" boundaryCondition="true" constant="true">
        <annotation>
          <pybios:bo xmlns:pybios="http://pybios.molgen.mpg.de/ns" id="BMP4_Gene" type="Gene">
            <pybios:prop name="externalActivator" value="True" type="boolean"/>
            <pybios:prop name="accENSG" value="ENSG00000125378" type="string"/>
          </pybios:bo>
        </annotation>
      </species>
      <species id="ID_222_13009000189" name="BMP7 gene" compartment="ID_5301_117" initialConcentration="1" boundaryCondition="true" constant="true">
        <annotation>
          <pybios:bo xmlns:pybios="http://pybios.molgen.mpg.de/ns" id="BMP7_Gene" type="Gene">
            <pybios:prop name="externalActivator" value="True" type="boolean"/>
            <pybios:prop name="accENSG" value="ENSG00000101144" type="string"/>
          </pybios:bo>
        </annotation>
      </species>
      <species id="ID_5301_229" name="BMPR1B gene" compartment="ID_5301_117" initialConcentration="1" boundaryCondition="true" constant="true">
        <annotation>
          <pybios:bo xmlns:pybios="http://pybios.molgen.mpg.de/ns" id="BMPR1B_Gene" type="Gene">
            <pybios:prop name="accENSG" value="ENSG00000138696" type="string"/>
          </pybios:bo>
        </annotation>
      </species>
      <species id="ID_5301_230" name="BMPR2 gene" compartment="ID_5301_117" initialConcentration="1" boundaryCondition="true" constant="true">
        <annotation>
          <pybios:bo xmlns:pybios="http://pybios.molgen.mpg.de/ns" id="BMPRII_Gene" type="Gene">
            <pybios:prop name="accENSG" value="ENSG00000204217" type="string"/>
          </pybios:bo>
        </annotation>
      </species>
      <species id="ID_5301_231" name="BRAF gene" compartment="ID_5301_117" initialConcentration="1" boundaryCondition="true" constant="true">
        <annotation>
          <pybios:bo xmlns:pybios="http://pybios.molgen.mpg.de/ns" id="BRAF_Gene" type="Gene">
            <pybios:accNum xmlns:pybios="http://pybios.molgen.mpg.de/ns" type="ENSEMBL" num="ENSG00000157764"/>
            <pybios:prop name="accENSG" value="ENSG00000157764" type="string"/>
          </pybios:bo>
        </annotation>
      </species>
      <species id="ID_5301_233" name="BRCA1 gene" compartment="ID_5301_117" initialConcentration="1" boundaryCondition="true" constant="true">
        <annotation>
          <pybios:bo xmlns:pybios="http://pybios.molgen.mpg.de/ns" id="BRCA1_gene" type="Gene">
            <pybios:prop name="accENSG" value="ENSG00000012048" type="string"/>
          </pybios:bo>
        </annotation>
      </species>
      <species id="ID_5301_234" name="BRCA2 gene" compartment="ID_5301_117" initialConcentration="1" boundaryCondition="true" constant="true">
        <annotation>
          <pybios:bo xmlns:pybios="http://pybios.molgen.mpg.de/ns" id="BRCA2_Gene" type="Gene">
            <pybios:prop name="accENSG" value="ENSG00000139618" type="string"/>
          </pybios:bo>
        </annotation>
      </species>
      <species id="ID_5301_235" name="BRN2 gene" compartment="ID_5301_117" initialConcentration="1" boundaryCondition="true" constant="true">
        <annotation>
          <pybios:bo xmlns:pybios="http://pybios.molgen.mpg.de/ns" id="BRN2_Gene" type="Gene">
            <pybios:prop name="accENSG" value="ENSG00000184486" type="string"/>
          </pybios:bo>
        </annotation>
      </species>
      <species id="ID_5301_236" name="C3G gene" compartment="ID_5301_117" initialConcentration="1" boundaryCondition="true" constant="true">
        <annotation>
          <pybios:bo xmlns:pybios="http://pybios.molgen.mpg.de/ns" id="C3G_Gene" type="Gene">
            <pybios:prop name="accENSG" value="ENSG00000107263" type="string"/>
          </pybios:bo>
        </annotation>
      </species>
      <species id="ID_5301_237" name="CAK gene" compartment="ID_5301_117" initialConcentration="1" boundaryCondition="true" constant="true">
        <annotation>
          <pybios:bo xmlns:pybios="http://pybios.molgen.mpg.de/ns" id="CAK_Gene" type="Gene">
            <pybios:prop name="accENSG" value="ENSG00000134058" type="string"/>
          </pybios:bo>
        </annotation>
      </species>
      <species id="ID_5301_238" name="CBL gene" compartment="ID_5301_117" initialConcentration="1" boundaryCondition="true" constant="true">
        <annotation>
          <pybios:bo xmlns:pybios="http://pybios.molgen.mpg.de/ns" id="CBL_Gene" type="Gene">
            <pybios:prop name="accENSG" value="ENSG00000110395" type="string"/>
          </pybios:bo>
        </annotation>
      </species>
      <species id="ID_297_13039973593" name="CCKBR gene" compartment="ID_5301_117" initialConcentration="1" boundaryCondition="true" constant="true">
        <annotation>
          <pybios:bo xmlns:pybios="http://pybios.molgen.mpg.de/ns" id="CCKBR_Gene" type="Gene">
            <pybios:prop name="accENSG" value="ENSG00000110148" type="string"/>
          </pybios:bo>
        </annotation>
      </species>
      <species id="ID_297_13033055105" name="CD133 gene" compartment="ID_5301_117" initialConcentration="1" boundaryCondition="true" constant="true">
        <annotation>
          <pybios:bo xmlns:pybios="http://pybios.molgen.mpg.de/ns" id="CD133_Gene" type="Gene">
            <pybios:prop name="accENSG" value="ENSG00000007062" type="string"/>
          </pybios:bo>
        </annotation>
      </species>
      <species id="ID_297_13039971652" name="CD166 gene" compartment="ID_5301_117" initialConcentration="1" boundaryCondition="true" constant="true">
        <annotation>
          <pybios:bo xmlns:pybios="http://pybios.molgen.mpg.de/ns" id="CD166_Gene" type="Gene">
            <pybios:prop name="accENSG" value="ENSG00000170017" type="string"/>
          </pybios:bo>
        </annotation>
      </species>
      <species id="ID_222_12980398532" name="CD20 gene" compartment="ID_5301_117" initialConcentration="1" boundaryCondition="true" constant="true">
        <annotation>
          <pybios:bo xmlns:pybios="http://pybios.molgen.mpg.de/ns" id="CD20_Gene" type="Gene">
            <pybios:prop name="accENSG" value="ENSG00000156738" type="string"/>
          </pybios:bo>
        </annotation>
      </species>
      <species id="ID_297_13039971988" name="CD24 gene" compartment="ID_5301_117" initialConcentration="1" boundaryCondition="true" constant="true">
        <annotation>
          <pybios:bo xmlns:pybios="http://pybios.molgen.mpg.de/ns" id="CD24_Gene" type="Gene">
            <pybios:prop name="accENSG" value="ENSG00000185275" type="string"/>
          </pybios:bo>
        </annotation>
      </species>
      <species id="ID_144_12958735555" name="CD36 gene" compartment="ID_5301_117" initialConcentration="1" boundaryCondition="true" constant="true">
        <annotation>
          <pybios:bo xmlns:pybios="http://pybios.molgen.mpg.de/ns" id="CD36_Gene" type="Gene">
            <pybios:prop name="accENSG" value="ENSG00000135218" type="string"/>
          </pybios:bo>
        </annotation>
      </species>
      <species id="ID_297_13039972108" name="CD44 gene" compartment="ID_5301_117" initialConcentration="1" boundaryCondition="true" constant="true">
        <annotation>
          <pybios:bo xmlns:pybios="http://pybios.molgen.mpg.de/ns" id="CD44_Gene" type="Gene">
            <pybios:prop name="accENSG" value="ENSG00000026508" type="string"/>
          </pybios:bo>
        </annotation>
      </species>
      <species id="ID_297_13039972829" name="CD49f gene" compartment="ID_5301_117" initialConcentration="1" boundaryCondition="true" constant="true">
        <annotation>
          <pybios:bo xmlns:pybios="http://pybios.molgen.mpg.de/ns" id="CD49f_Gene" type="Gene">
            <pybios:prop name="accENSG" value="ENSG00000091409" type="string"/>
          </pybios:bo>
        </annotation>
      </species>
      <species id="ID_297_13039972428" name="CD90 gene" compartment="ID_5301_117" initialConcentration="1" boundaryCondition="true" constant="true">
        <annotation>
          <pybios:bo xmlns:pybios="http://pybios.molgen.mpg.de/ns" id="CD90_Gene" type="Gene">
            <pybios:prop name="accENSG" value="ENSG00000154096" type="string"/>
          </pybios:bo>
        </annotation>
      </species>
      <species id="ID_5301_239" name="CDC25A gene" compartment="ID_5301_117" initialConcentration="1" boundaryCondition="true" constant="true">
        <annotation>
          <pybios:bo xmlns:pybios="http://pybios.molgen.mpg.de/ns" id="CDC25A_Gene" type="Gene">
            <pybios:prop name="accENSG" value="ENSG00000164045" type="string"/>
          </pybios:bo>
        </annotation>
      </species>
      <species id="ID_297_13039975282" name="CDK6 gene" compartment="ID_5301_117" initialConcentration="1" boundaryCondition="true" constant="true">
        <annotation>
          <pybios:bo xmlns:pybios="http://pybios.molgen.mpg.de/ns" id="CDK6_Gene" type="Gene">
            <pybios:prop name="accENSG" value="ENSG00000105810" type="string"/>
          </pybios:bo>
        </annotation>
      </species>
      <species id="ID_297_13039975483" name="CDX1 gene" compartment="ID_5301_117" initialConcentration="1" boundaryCondition="true" constant="true">
        <annotation>
          <pybios:bo xmlns:pybios="http://pybios.molgen.mpg.de/ns" id="CDX1_Gene" type="Gene">
            <pybios:prop name="accENSG" value="ENSG00000113722" type="string"/>
          </pybios:bo>
        </annotation>
      </species>
      <species id="ID_5301_240" name="CK2A1 gene" compartment="ID_5301_117" initialConcentration="1" boundaryCondition="true" constant="true">
        <annotation>
          <pybios:bo xmlns:pybios="http://pybios.molgen.mpg.de/ns" id="CK2A1_Gene" type="Gene">
            <pybios:accNum xmlns:pybios="http://pybios.molgen.mpg.de/ns" type="ENSEMBL" num="ENSG00000101266"/>
            <pybios:prop name="accENSG" value="ENSG00000101266" type="string"/>
          </pybios:bo>
        </annotation>
      </species>
      <species id="ID_144_12925181969" name="COT gene" compartment="ID_5301_117" initialConcentration="1" boundaryCondition="true" constant="true">
        <annotation>
          <pybios:bo xmlns:pybios="http://pybios.molgen.mpg.de/ns" id="COT_Gene" type="Gene">
            <pybios:prop name="accENSG" value="ENSG00000107968" type="string"/>
          </pybios:bo>
        </annotation>
      </species>
      <species id="ID_5301_241" name="CREB gene" compartment="ID_5301_117" initialConcentration="1" boundaryCondition="true" constant="true">
        <annotation>
          <pybios:bo xmlns:pybios="http://pybios.molgen.mpg.de/ns" id="CREB_Gene" type="Gene">
            <pybios:accNum xmlns:pybios="http://pybios.molgen.mpg.de/ns" type="ENSEMBL" num="ENSG00000118260"/>
            <pybios:prop name="accENSG" value="ENSG00000118260" type="string"/>
          </pybios:bo>
        </annotation>
      </species>
      <species id="ID_10_12832561283" name="CREM gene" compartment="ID_5301_117" initialConcentration="1" boundaryCondition="true" constant="true">
        <annotation>
          <pybios:bo xmlns:pybios="http://pybios.molgen.mpg.de/ns" id="CREM_Gene" type="Gene">
            <pybios:accNum xmlns:pybios="http://pybios.molgen.mpg.de/ns" type="ENSEMBL" num="ENSG00000095794"/>
            <pybios:prop name="accENSG" value="ENSG00000095794" type="string"/>
          </pybios:bo>
        </annotation>
      </species>
      <species id="ID_5301_243" name="CRS kinase gene" compartment="ID_5301_117" initialConcentration="1" boundaryCondition="true" constant="true">
        <annotation>
          <pybios:bo xmlns:pybios="http://pybios.molgen.mpg.de/ns" id="CRSkinase_Gene" type="Gene">
            <pybios:prop name="accENSG" type="string"/>
          </pybios:bo>
        </annotation>
      </species>
      <species id="ID_5301_244" name="CSF1R gene" compartment="ID_5301_117" initialConcentration="1" boundaryCondition="true" constant="true">
        <annotation>
          <pybios:bo xmlns:pybios="http://pybios.molgen.mpg.de/ns" id="CSF1R_Gene" type="Gene">
            <pybios:accNum xmlns:pybios="http://pybios.molgen.mpg.de/ns" type="ENSEMBL" num="ENSG00000182578"/>
            <pybios:prop name="accENSG" value="ENSG00000182578" type="string"/>
          </pybios:bo>
        </annotation>
      </species>
      <species id="ID_222_13009000608" name="CSF1 gene" compartment="ID_5301_117" initialConcentration="1" boundaryCondition="true" constant="true">
        <annotation>
          <pybios:bo xmlns:pybios="http://pybios.molgen.mpg.de/ns" id="CSF1_Gene" type="Gene">
            <pybios:prop name="externalActivator" value="True" type="boolean"/>
            <pybios:prop name="accENSG" value="ENSG00000184371" type="string"/>
          </pybios:bo>
        </annotation>
      </species>
      <species id="ID_5301_246" name="CSL gene" compartment="ID_5301_117" initialConcentration="1" boundaryCondition="true" constant="true">
        <annotation>
          <pybios:bo xmlns:pybios="http://pybios.molgen.mpg.de/ns" id="CSL_Gene" type="Gene">
            <pybios:prop name="accENSG" value="ENSG00000168214" type="string"/>
          </pybios:bo>
        </annotation>
      </species>
      <species id="ID_297_13050255330" name="CSPG4 gene" compartment="ID_5301_117" initialConcentration="1" boundaryCondition="true" constant="true">
        <annotation>
          <pybios:bo xmlns:pybios="http://pybios.molgen.mpg.de/ns" id="CSPG4_Gene" type="Gene">
            <pybios:prop name="accENSG" value="ENSG00000173546" type="string"/>
          </pybios:bo>
        </annotation>
      </species>
      <species id="ID_5301_247" name="CYC gene" compartment="ID_5301_117" initialConcentration="1" boundaryCondition="true" constant="true">
        <annotation>
          <pybios:bo xmlns:pybios="http://pybios.molgen.mpg.de/ns" id="CYC_Gene" type="Gene">
            <pybios:prop name="accENSG" value="ENSG00000172115" type="string"/>
          </pybios:bo>
        </annotation>
      </species>
      <species id="ID_297_13050255330_12469" name="CYR61 gene" compartment="ID_5301_117" initialConcentration="1" boundaryCondition="true" constant="true">
        <annotation>
          <pybios:bo xmlns:pybios="http://pybios.molgen.mpg.de/ns" id="CYR61_Gene" type="Gene">
            <pybios:prop name="externalActivator" value="True" type="boolean"/>
            <pybios:prop name="accENSG" value="ENSG00000142871" type="string"/>
          </pybios:bo>
        </annotation>
      </species>
      <species id="ID_5301_248" name="CalcineurinB-alpha gene" compartment="ID_5301_117" initialConcentration="1" boundaryCondition="true" constant="true">
        <annotation>
          <pybios:bo xmlns:pybios="http://pybios.molgen.mpg.de/ns" id="CalcineurinBalpha_Gene" type="Gene">
            <pybios:prop name="accENSG" value="ENSG00000221823" type="string"/>
          </pybios:bo>
        </annotation>
      </species>
      <species id="ID_5301_249" name="CalcineurinB-gamma gene" compartment="ID_5301_117" initialConcentration="1" boundaryCondition="true" constant="true">
        <annotation>
          <pybios:bo xmlns:pybios="http://pybios.molgen.mpg.de/ns" id="CalcineurinBgamma_Gene" type="Gene">
            <pybios:prop name="accENSG" value="ENSG00000120910" type="string"/>
          </pybios:bo>
        </annotation>
      </species>
      <species id="ID_5301_250" name="Caspase-10 gene" compartment="ID_5301_117" initialConcentration="1" boundaryCondition="true" constant="true">
        <annotation>
          <pybios:bo xmlns:pybios="http://pybios.molgen.mpg.de/ns" id="Caspase10_Gene" type="Gene">
            <pybios:prop name="accENSG" value="ENSG00000003400" type="string"/>
          </pybios:bo>
        </annotation>
      </species>
      <species id="ID_5301_251" name="Caspase-2 Gene" compartment="ID_5301_117" initialConcentration="1" boundaryCondition="true" constant="true">
        <annotation>
          <pybios:bo xmlns:pybios="http://pybios.molgen.mpg.de/ns" id="Caspase2_Gene" type="Gene">
            <pybios:prop name="accENSG" value="ENSG00000106144" type="string"/>
          </pybios:bo>
        </annotation>
      </species>
      <species id="ID_5301_252" name="Caspase-7 gene" compartment="ID_5301_117" initialConcentration="1" boundaryCondition="true" constant="true">
        <annotation>
          <pybios:bo xmlns:pybios="http://pybios.molgen.mpg.de/ns" id="Caspase7_Gene" type="Gene">
            <pybios:prop name="accENSG" value="ENSG00000165806" type="string"/>
          </pybios:bo>
        </annotation>
      </species>
      <species id="ID_5301_253" name="Caspase-8 gene" compartment="ID_5301_117" initialConcentration="1" boundaryCondition="true" constant="true">
        <annotation>
          <pybios:bo xmlns:pybios="http://pybios.molgen.mpg.de/ns" id="Caspase8_Gene" type="Gene">
            <pybios:prop name="accENSG" value="ENSG00000064012" type="string"/>
          </pybios:bo>
        </annotation>
      </species>
      <species id="ID_5301_254" name="Caspase-9 gene" compartment="ID_5301_117" initialConcentration="1" boundaryCondition="true" constant="true">
        <annotation>
          <pybios:bo xmlns:pybios="http://pybios.molgen.mpg.de/ns" id="Caspase9_Gene" type="Gene">
            <pybios:prop name="accENSG" value="ENSG00000132906" type="string"/>
          </pybios:bo>
        </annotation>
      </species>
      <species id="ID_5301_255" name="Cdc25 gene" compartment="ID_5301_117" initialConcentration="1" boundaryCondition="true" constant="true">
        <annotation>
          <pybios:bo xmlns:pybios="http://pybios.molgen.mpg.de/ns" id="Cdc25_Gene" type="Gene">
            <pybios:prop name="accENSG" type="string"/>
          </pybios:bo>
        </annotation>
      </species>
      <species id="ID_5301_256" name="Cdk1 gene" compartment="ID_5301_117" initialConcentration="1" boundaryCondition="true" constant="true">
        <annotation>
          <pybios:bo xmlns:pybios="http://pybios.molgen.mpg.de/ns" id="Cdk1_Gene" type="Gene">
            <pybios:prop name="accENSG" value="ENSG00000170312" type="string"/>
          </pybios:bo>
        </annotation>
      </species>
      <species id="ID_5301_257" name="Cdk2 gene" compartment="ID_5301_117" initialConcentration="1" boundaryCondition="true" constant="true">
        <annotation>
          <pybios:bo xmlns:pybios="http://pybios.molgen.mpg.de/ns" id="Cdk2_Gene" type="Gene">
            <pybios:prop name="accENSG" value="ENSG00000123374" type="string"/>
          </pybios:bo>
        </annotation>
      </species>
      <species id="ID_5301_258" name="CDK4 gene" compartment="ID_5301_117" initialConcentration="1" boundaryCondition="true" constant="true">
        <annotation>
          <pybios:bo xmlns:pybios="http://pybios.molgen.mpg.de/ns" id="Cdk46_Gene" type="Gene">
            <pybios:prop name="accENSG" value="ENSG00000135446" type="string"/>
          </pybios:bo>
        </annotation>
      </species>
      <species id="ID_5301_259" name="ChREBP gene" compartment="ID_5301_117" initialConcentration="1" boundaryCondition="true" constant="true">
        <annotation>
          <pybios:bo xmlns:pybios="http://pybios.molgen.mpg.de/ns" id="ChREBP_Gene" type="Gene">
            <pybios:accNum xmlns:pybios="http://pybios.molgen.mpg.de/ns" type="ENSEMBL" num="ENSG00000009950"/>
            <pybios:prop name="accENSG" value="ENSG00000009950" type="string"/>
          </pybios:bo>
        </annotation>
      </species>
      <species id="ID_5301_261" name="Che1 gene" compartment="ID_5301_117" initialConcentration="1" boundaryCondition="true" constant="true">
        <annotation>
          <pybios:bo xmlns:pybios="http://pybios.molgen.mpg.de/ns" id="Che1_Gene" type="Gene">
            <pybios:prop name="accENSG" value="ENSG00000108270" type="string"/>
          </pybios:bo>
        </annotation>
      </species>
      <species id="ID_5301_262" name="Chk1 gene" compartment="ID_5301_117" initialConcentration="1" boundaryCondition="true" constant="true">
        <annotation>
          <pybios:bo xmlns:pybios="http://pybios.molgen.mpg.de/ns" id="Chk1_Gene" type="Gene">
            <pybios:prop name="accENSG" value="ENSG00000149554" type="string"/>
          </pybios:bo>
        </annotation>
      </species>
      <species id="ID_5301_263" name="Chk2 gene" compartment="ID_5301_117" initialConcentration="1" boundaryCondition="true" constant="true">
        <annotation>
          <pybios:bo xmlns:pybios="http://pybios.molgen.mpg.de/ns" id="Chk2_Gene" type="Gene">
            <pybios:prop name="accENSG" value="ENSG00000183765" type="string"/>
          </pybios:bo>
        </annotation>
      </species>
      <species id="ID_5301_264" name="Cks1 gene" compartment="ID_5301_117" initialConcentration="1" boundaryCondition="true" constant="true">
        <annotation>
          <pybios:bo xmlns:pybios="http://pybios.molgen.mpg.de/ns" id="Cks1_Gene" type="Gene">
            <pybios:prop name="accENSG" value="ENSG00000173207" type="string"/>
          </pybios:bo>
        </annotation>
      </species>
      <species id="ID_5301_265" name="Crk gene" compartment="ID_5301_117" initialConcentration="1" boundaryCondition="true" constant="true">
        <annotation>
          <pybios:bo xmlns:pybios="http://pybios.molgen.mpg.de/ns" id="Crk_Gene" type="Gene">
            <pybios:prop name="accENSG" value="ENSG00000167193" type="string"/>
          </pybios:bo>
        </annotation>
      </species>
      <species id="ID_5301_266" name="Cul-1 gene" compartment="ID_5301_117" initialConcentration="1" boundaryCondition="true" constant="true">
        <annotation>
          <pybios:bo xmlns:pybios="http://pybios.molgen.mpg.de/ns" id="Cul1_Gene" type="Gene">
            <pybios:prop name="accENSG" value="ENSG00000055130" type="string"/>
          </pybios:bo>
        </annotation>
      </species>
      <species id="ID_5301_267" name="Cyclin A gene" compartment="ID_5301_117" initialConcentration="1" boundaryCondition="true" constant="true">
        <annotation>
          <pybios:bo xmlns:pybios="http://pybios.molgen.mpg.de/ns" id="CyclinA_Gene" type="Gene">
            <pybios:prop name="accENSG" value="ENSG00000145386" type="string"/>
          </pybios:bo>
        </annotation>
      </species>
      <species id="ID_5301_268" name="Cyclin B1 gene" compartment="ID_5301_117" initialConcentration="1" boundaryCondition="true" constant="true">
        <annotation>
          <pybios:bo xmlns:pybios="http://pybios.molgen.mpg.de/ns" id="CyclinB1_Gene" type="Gene">
            <pybios:prop name="accENSG" value="ENSG00000134057" type="string"/>
          </pybios:bo>
        </annotation>
      </species>
      <species id="ID_5301_269" name="Cyclin B2 gene" compartment="ID_5301_117" initialConcentration="1" boundaryCondition="true" constant="true">
        <annotation>
          <pybios:bo xmlns:pybios="http://pybios.molgen.mpg.de/ns" id="CyclinB_Gene" type="Gene">
            <pybios:prop name="accENSG" value="ENSG00000157456" type="string"/>
          </pybios:bo>
        </annotation>
      </species>
      <species id="ID_5301_270" name="Cyclin D gene" compartment="ID_5301_117" initialConcentration="1" boundaryCondition="true" constant="true">
        <annotation>
          <pybios:bo xmlns:pybios="http://pybios.molgen.mpg.de/ns" id="CyclinD_Gene" type="Gene">
            <pybios:accNum xmlns:pybios="http://pybios.molgen.mpg.de/ns" type="ENSEMBL" num="ENSG00000110092"/>
            <pybios:prop name="accENSG" value="ENSG00000110092" type="string"/>
          </pybios:bo>
        </annotation>
      </species>
      <species id="ID_5301_271" name="Cyclin E/A gene" compartment="ID_5301_117" initialConcentration="1" boundaryCondition="true" constant="true">
        <annotation>
          <pybios:bo xmlns:pybios="http://pybios.molgen.mpg.de/ns" id="CyclinEA_Gene" type="Gene">
            <pybios:prop name="accENSG" type="string"/>
          </pybios:bo>
        </annotation>
      </species>
      <species id="ID_5301_272" name="Cyclin E gene" compartment="ID_5301_117" initialConcentration="1" boundaryCondition="true" constant="true">
        <annotation>
          <pybios:bo xmlns:pybios="http://pybios.molgen.mpg.de/ns" id="CyclinE_Gene" type="Gene">
            <pybios:prop name="accENSG" value="ENSG00000105173" type="string"/>
          </pybios:bo>
        </annotation>
      </species>
      <species id="ID_5301_273" name="Cyclin G2 gene" compartment="ID_5301_117" initialConcentration="1" boundaryCondition="true" constant="true">
        <annotation>
          <pybios:bo xmlns:pybios="http://pybios.molgen.mpg.de/ns" id="CyclinG2_Gene" type="Gene">
            <pybios:prop name="accENSG" value="ENSG00000138764" type="string"/>
          </pybios:bo>
        </annotation>
      </species>
      <species id="ID_144_12958703538" name="DCR3 gene" compartment="ID_5301_117" initialConcentration="1" boundaryCondition="true" constant="true">
        <annotation>
          <pybios:bo xmlns:pybios="http://pybios.molgen.mpg.de/ns" id="DCR3_Gene" type="Gene">
            <pybios:prop name="accENSG" value="ENSG00000243509" type="string"/>
          </pybios:bo>
        </annotation>
      </species>
      <species id="ID_5301_274" name="DLC1 gene" compartment="ID_5301_117" initialConcentration="1" boundaryCondition="true" constant="true">
        <annotation>
          <pybios:bo xmlns:pybios="http://pybios.molgen.mpg.de/ns" id="DLC1_Gene" type="Gene">
            <pybios:accNum xmlns:pybios="http://pybios.molgen.mpg.de/ns" type="ENSEMBL" num="ENSG00000088986"/>
            <pybios:prop name="accENSG" value="ENSG00000164741" type="string"/>
          </pybios:bo>
        </annotation>
      </species>
      <species id="ID_5301_275" name="DLC2 gene" compartment="ID_5301_117" initialConcentration="1" boundaryCondition="true" constant="true">
        <annotation>
          <pybios:bo xmlns:pybios="http://pybios.molgen.mpg.de/ns" id="DLC2_Gene" type="Gene">
            <pybios:prop name="accENSG" value="ENSG00000121083" type="string"/>
          </pybios:bo>
        </annotation>
      </species>
      <species id="ID_297_13050255330_12471" name="DNMT1 gene" compartment="ID_5301_117" initialConcentration="1" boundaryCondition="true" constant="true">
        <annotation>
          <pybios:bo xmlns:pybios="http://pybios.molgen.mpg.de/ns" id="DNMT1_Gene" type="Gene">
            <pybios:prop name="accENSG" value="ENSG00000130816" type="string"/>
          </pybios:bo>
        </annotation>
      </species>
      <species id="ID_297_13050255330_12473" name="DNMT3a gene" compartment="ID_5301_117" initialConcentration="1" boundaryCondition="true" constant="true">
        <annotation>
          <pybios:bo xmlns:pybios="http://pybios.molgen.mpg.de/ns" id="DNMT3a_Gene" type="Gene">
            <pybios:prop name="accENSG" value="ENSG00000119772" type="string"/>
          </pybios:bo>
        </annotation>
      </species>
      <species id="ID_297_13050255330_12475" name="DNMT3b gene" compartment="ID_5301_117" initialConcentration="1" boundaryCondition="true" constant="true">
        <annotation>
          <pybios:bo xmlns:pybios="http://pybios.molgen.mpg.de/ns" id="DNMT3b_Gene" type="Gene">
            <pybios:prop name="accENSG" value="ENSG00000088305" type="string"/>
          </pybios:bo>
        </annotation>
      </species>
      <species id="ID_5301_276" name="DP-1 gene" compartment="ID_5301_117" initialConcentration="1" boundaryCondition="true" constant="true">
        <annotation>
          <pybios:bo xmlns:pybios="http://pybios.molgen.mpg.de/ns" id="DP1_Gene" type="Gene">
            <pybios:prop name="accENSG" value="ENSG00000198176" type="string"/>
          </pybios:bo>
        </annotation>
      </species>
      <species id="ID_222_13009001259" name="Delta1 gene" compartment="ID_5301_117" initialConcentration="1" boundaryCondition="true" constant="true">
        <annotation>
          <pybios:bo xmlns:pybios="http://pybios.molgen.mpg.de/ns" id="Delta1_Gene" type="Gene">
            <pybios:prop name="externalActivator" value="True" type="boolean"/>
            <pybios:prop name="accENSG" value="ENSG00000198719" type="string"/>
          </pybios:bo>
        </annotation>
      </species>
      <species id="ID_5301_277" name="Dok gene" compartment="ID_5301_117" initialConcentration="1" boundaryCondition="true" constant="true">
        <annotation>
          <pybios:bo xmlns:pybios="http://pybios.molgen.mpg.de/ns" id="Dok_Gene" type="Gene">
            <pybios:prop name="accENSG" value="ENSG00000115325" type="string"/>
          </pybios:bo>
        </annotation>
      </species>
      <species id="ID_5301_278" name="Dvl gene" compartment="ID_5301_117" initialConcentration="1" boundaryCondition="true" constant="true">
        <annotation>
          <pybios:bo xmlns:pybios="http://pybios.molgen.mpg.de/ns" id="Dvl_Gene" type="Gene">
            <pybios:prop name="accENSG" value="ENSG00000107404" type="string"/>
          </pybios:bo>
        </annotation>
      </species>
      <species id="ID_10_12833437403" name="E2F2 gene" compartment="ID_5301_117" initialConcentration="1" boundaryCondition="true" constant="true">
        <annotation>
          <pybios:bo xmlns:pybios="http://pybios.molgen.mpg.de/ns" id="E2F2_Gene" type="Gene">
            <pybios:accNum xmlns:pybios="http://pybios.molgen.mpg.de/ns" type="ENSEMBL" num="ENSG00000007968"/>
            <pybios:prop name="accENSG" value="ENSG00000007968" type="string"/>
          </pybios:bo>
        </annotation>
      </species>
      <species id="ID_10_12833438264" name="E2F3 gene" compartment="ID_5301_117" initialConcentration="1" boundaryCondition="true" constant="true">
        <annotation>
          <pybios:bo xmlns:pybios="http://pybios.molgen.mpg.de/ns" id="E2F3_Gene" type="Gene">
            <pybios:prop name="accENSG" value="ENSG00000112242" type="string"/>
          </pybios:bo>
        </annotation>
      </species>
      <species id="ID_10_12832562298" name="E2F4 gene" compartment="ID_5301_117" initialConcentration="1" boundaryCondition="true" constant="true">
        <annotation>
          <pybios:bo xmlns:pybios="http://pybios.molgen.mpg.de/ns" id="E2F4_Gene" type="Gene">
            <pybios:prop name="accENSG" value="ENSG00000205250" type="string"/>
          </pybios:bo>
        </annotation>
      </species>
      <species id="ID_10_12833442309" name="E2F5 gene" compartment="ID_5301_117" initialConcentration="1" boundaryCondition="true" constant="true">
        <annotation>
          <pybios:bo xmlns:pybios="http://pybios.molgen.mpg.de/ns" id="E2F5_Gene" type="Gene">
            <pybios:prop name="accENSG" value="ENSG00000133740" type="string"/>
          </pybios:bo>
        </annotation>
      </species>
      <species id="ID_5301_279" name="E2F1 gene" compartment="ID_5301_117" initialConcentration="1" boundaryCondition="true" constant="true">
        <annotation>
          <pybios:bo xmlns:pybios="http://pybios.molgen.mpg.de/ns" id="E2F_Gene" type="Gene">
            <pybios:prop name="accENSG" value="ENSG00000101412" type="string"/>
          </pybios:bo>
        </annotation>
      </species>
      <species id="ID_5301_280" name="E7 gene" compartment="ID_5301_117" initialConcentration="1" boundaryCondition="true" constant="true">
        <annotation>
          <pybios:bo xmlns:pybios="http://pybios.molgen.mpg.de/ns" id="E7_Gene" type="Gene">
            <pybios:prop name="accENSG" value="ENSG00000186918" type="string"/>
          </pybios:bo>
        </annotation>
      </species>
      <species id="ID_5301_281" name="CDHE gene" compartment="ID_5301_117" initialConcentration="1" boundaryCondition="true" constant="true">
        <annotation>
          <pybios:bo xmlns:pybios="http://pybios.molgen.mpg.de/ns" id="ECadherin_Gene" type="Gene">
            <pybios:prop name="accENSG" value="ENSG00000039068" type="string"/>
          </pybios:bo>
        </annotation>
      </species>
      <species id="ID_297_13050255330_12477" name="EDNRB gene" compartment="ID_5301_117" initialConcentration="1" boundaryCondition="true" constant="true">
        <annotation>
          <pybios:bo xmlns:pybios="http://pybios.molgen.mpg.de/ns" id="EDNRB_Gene" type="Gene">
            <pybios:prop name="accENSG" value="ENSG00000136160" type="string"/>
          </pybios:bo>
        </annotation>
      </species>
      <species id="ID_5301_282" name="EEF2K gene" compartment="ID_5301_117" initialConcentration="1" boundaryCondition="true" constant="true">
        <annotation>
          <pybios:bo xmlns:pybios="http://pybios.molgen.mpg.de/ns" id="EEF2K_Gene" type="Gene">
            <pybios:prop name="accENSG" value="ENSG00000103319" type="string"/>
          </pybios:bo>
        </annotation>
      </species>
      <species id="ID_5301_283" name="EGFR gene" compartment="ID_5301_117" initialConcentration="1" boundaryCondition="true" constant="true">
        <annotation>
          <pybios:bo xmlns:pybios="http://pybios.molgen.mpg.de/ns" id="EGFR_Gene" type="Gene">
            <pybios:accNum xmlns:pybios="http://pybios.molgen.mpg.de/ns" type="ENSEMBL" num="ENSG00000146648"/>
            <pybios:prop name="accENSG" value="ENSG00000146648" type="string"/>
          </pybios:bo>
        </annotation>
      </species>
      <species id="ID_222_13009001402" name="EGF gene" compartment="ID_5301_117" initialConcentration="1" boundaryCondition="true" constant="true">
        <annotation>
          <pybios:bo xmlns:pybios="http://pybios.molgen.mpg.de/ns" id="EGF_Gene" type="Gene">
            <pybios:prop name="externalActivator" value="True" type="boolean"/>
            <pybios:prop name="accENSG" value="ENSG00000138798" type="string"/>
          </pybios:bo>
        </annotation>
      </species>
      <species id="ID_5301_285" name="EGLN1 gene" compartment="ID_5301_117" initialConcentration="1" boundaryCondition="true" constant="true">
        <annotation>
          <pybios:bo xmlns:pybios="http://pybios.molgen.mpg.de/ns" id="EGLN1_Gene" type="Gene">
            <pybios:prop name="accENSG" value="ENSG00000135766" type="string"/>
          </pybios:bo>
        </annotation>
      </species>
      <species id="ID_108_12888001716" name="EGLN3 gene" compartment="ID_5301_117" initialConcentration="1" boundaryCondition="true" constant="true">
        <annotation>
          <pybios:bo xmlns:pybios="http://pybios.molgen.mpg.de/ns" id="EGLN3_Gene" type="Gene">
            <pybios:prop name="accENSG" value="ENSG00000129521" type="string"/>
          </pybios:bo>
        </annotation>
      </species>
      <species id="ID_5301_286" name="4E-BP gene" compartment="ID_5301_117" initialConcentration="1" boundaryCondition="true" constant="true">
        <annotation>
          <pybios:bo xmlns:pybios="http://pybios.molgen.mpg.de/ns" id="EIF4EBP1_Gene" type="Gene">
            <pybios:prop name="accENSG" value="ENSG00000187840" type="string"/>
          </pybios:bo>
        </annotation>
      </species>
      <species id="ID_5301_287" name="EIF4G gene" compartment="ID_5301_117" initialConcentration="1" boundaryCondition="true" constant="true">
        <annotation>
          <pybios:bo xmlns:pybios="http://pybios.molgen.mpg.de/ns" id="EIF4G_Gene" type="Gene">
            <pybios:prop name="accENSG" value="ENSG00000114867" type="string"/>
          </pybios:bo>
        </annotation>
      </species>
      <species id="ID_10_12833438942" name="EPAS1 gene" compartment="ID_5301_117" initialConcentration="1" boundaryCondition="true" constant="true">
        <annotation>
          <pybios:bo xmlns:pybios="http://pybios.molgen.mpg.de/ns" id="EPAS1_Gene" type="Gene">
            <pybios:prop name="accENSG" value="ENSG00000116016" type="string"/>
          </pybios:bo>
        </annotation>
      </species>
      <species id="ID_297_13033055416" name="EPCAM gene" compartment="ID_5301_117" initialConcentration="1" boundaryCondition="true" constant="true">
        <annotation>
          <pybios:bo xmlns:pybios="http://pybios.molgen.mpg.de/ns" id="EPCAM_Gene" type="Gene">
            <pybios:prop name="accENSG" value="ENSG00000119888" type="string"/>
          </pybios:bo>
        </annotation>
      </species>
      <species id="ID_144_12895057407" name="EPHA1 gene" compartment="ID_5301_117" initialConcentration="1" boundaryCondition="true" constant="true">
        <annotation>
          <pybios:bo xmlns:pybios="http://pybios.molgen.mpg.de/ns" id="EPHA1_Gene" type="Gene">
            <pybios:prop name="accENSG" value="ENSG00000146904" type="string"/>
          </pybios:bo>
        </annotation>
      </species>
      <species id="ID_144_12898199368" name="EPHA2 gene" compartment="ID_5301_117" initialConcentration="1" boundaryCondition="true" constant="true">
        <annotation>
          <pybios:bo xmlns:pybios="http://pybios.molgen.mpg.de/ns" id="EPHA2_Gene" type="Gene">
            <pybios:prop name="accENSG" value="ENSG00000142627" type="string"/>
          </pybios:bo>
        </annotation>
      </species>
      <species id="ID_144_12895060427" name="EPHB1 gene" compartment="ID_5301_117" initialConcentration="1" boundaryCondition="true" constant="true">
        <annotation>
          <pybios:bo xmlns:pybios="http://pybios.molgen.mpg.de/ns" id="EPHB1_Gene" type="Gene">
            <pybios:prop name="accENSG" value="ENSG00000154928" type="string"/>
          </pybios:bo>
        </annotation>
      </species>
      <species id="ID_5301_288" name="EPO gene" compartment="ID_5301_117" initialConcentration="1" boundaryCondition="true" constant="true">
        <annotation>
          <pybios:bo xmlns:pybios="http://pybios.molgen.mpg.de/ns" id="EPO_Gene" type="Gene">
            <pybios:accNum xmlns:pybios="http://pybios.molgen.mpg.de/ns" type="ENSEMBL" num="ENSG00000130427"/>
            <pybios:prop name="accENSG" value="ENSG00000130427" type="string"/>
          </pybios:bo>
        </annotation>
      </species>
      <species id="ID_139_12894857413" name="ERBB2 gene" compartment="ID_5301_117" initialConcentration="1" boundaryCondition="true" constant="true">
        <annotation>
          <pybios:bo xmlns:pybios="http://pybios.molgen.mpg.de/ns" id="ERBB2_Gene" type="Gene">
            <pybios:prop name="accENSG" value="ENSG00000141736" type="string"/>
          </pybios:bo>
        </annotation>
      </species>
      <species id="ID_139_12894857236" name="ERBB3 gene" compartment="ID_5301_117" initialConcentration="1" boundaryCondition="true" constant="true">
        <annotation>
          <pybios:bo xmlns:pybios="http://pybios.molgen.mpg.de/ns" id="ERBB3_Gene" type="Gene">
            <pybios:prop name="accENSG" value="ENSG00000065361" type="string"/>
          </pybios:bo>
        </annotation>
      </species>
      <species id="ID_297_13052144889_12648" name="ERBB4 gene" compartment="ID_5301_117" initialConcentration="1" boundaryCondition="true" constant="true">
        <annotation>
          <pybios:bo xmlns:pybios="http://pybios.molgen.mpg.de/ns" id="ERBB4_Gene" type="Gene">
            <pybios:prop name="accENSG" value="ENSG00000178568" type="string"/>
          </pybios:bo>
        </annotation>
      </species>
      <species id="ID_5301_289" name="ERK1 gene" compartment="ID_5301_117" initialConcentration="1" boundaryCondition="true" constant="true">
        <annotation>
          <pybios:bo xmlns:pybios="http://pybios.molgen.mpg.de/ns" id="ERK1_Gene" type="Gene">
            <pybios:prop name="accENSG" value="ENSG00000102882" type="string"/>
          </pybios:bo>
        </annotation>
      </species>
      <species id="ID_222_13009003119" name="EphrinA1 gene" compartment="ID_5301_117" initialConcentration="1" boundaryCondition="true" constant="true">
        <annotation>
          <pybios:bo xmlns:pybios="http://pybios.molgen.mpg.de/ns" id="EphrinA1_Gene" type="Gene">
            <pybios:prop name="externalActivator" value="True" type="boolean"/>
            <pybios:prop name="accENSG" value="ENSG00000169242" type="string"/>
          </pybios:bo>
        </annotation>
      </species>
      <species id="ID_222_13009003304" name="EphrinB1 gene" compartment="ID_5301_117" initialConcentration="1" boundaryCondition="true" constant="true">
        <annotation>
          <pybios:bo xmlns:pybios="http://pybios.molgen.mpg.de/ns" id="EphrinB1_Gene" type="Gene">
            <pybios:prop name="externalActivator" value="True" type="boolean"/>
            <pybios:prop name="accENSG" value="ENSG00000090776" type="string"/>
          </pybios:bo>
        </annotation>
      </species>
      <species id="ID_5301_290" name="FADD gene" compartment="ID_5301_117" initialConcentration="1" boundaryCondition="true" constant="true">
        <annotation>
          <pybios:bo xmlns:pybios="http://pybios.molgen.mpg.de/ns" id="FADD_Gene" type="Gene">
            <pybios:prop name="accENSG" value="ENSG00000168040" type="string"/>
          </pybios:bo>
        </annotation>
      </species>
      <species id="ID_108_12889676979" name="FAK1 gene" compartment="ID_5301_117" initialConcentration="1" boundaryCondition="true" constant="true">
        <annotation>
          <pybios:bo xmlns:pybios="http://pybios.molgen.mpg.de/ns" id="FAK1_Gene" type="Gene">
            <pybios:prop name="accENSG" value="ENSG00000169398" type="string"/>
          </pybios:bo>
        </annotation>
      </species>
      <species id="ID_222_13009003515" name="FASL gene" compartment="ID_5301_117" initialConcentration="1" boundaryCondition="true" constant="true">
        <annotation>
          <pybios:bo xmlns:pybios="http://pybios.molgen.mpg.de/ns" id="FASL_Gene" type="Gene">
            <pybios:prop name="externalActivator" value="True" type="boolean"/>
            <pybios:prop name="accENSG" value="ENSG00000117560" type="string"/>
          </pybios:bo>
        </annotation>
      </species>
      <species id="ID_5301_291" name="FASR gene" compartment="ID_5301_117" initialConcentration="1" boundaryCondition="true" constant="true">
        <annotation>
          <pybios:bo xmlns:pybios="http://pybios.molgen.mpg.de/ns" id="FASR_Gene" type="Gene">
            <pybios:prop name="accENSG" value="ENSG00000026103" type="string"/>
          </pybios:bo>
        </annotation>
      </species>
      <species id="ID_222_13009003673" name="FGF1 gene" compartment="ID_5301_117" initialConcentration="1" boundaryCondition="true" constant="true">
        <annotation>
          <pybios:bo xmlns:pybios="http://pybios.molgen.mpg.de/ns" id="FGF1_Gene" type="Gene">
            <pybios:prop name="externalActivator" value="True" type="boolean"/>
            <pybios:prop name="accENSG" value="ENSG00000113578" type="string"/>
          </pybios:bo>
        </annotation>
      </species>
      <species id="ID_297_13039989444" name="FGF2 gene" compartment="ID_5301_117" initialConcentration="1" boundaryCondition="true" constant="true">
        <annotation>
          <pybios:bo xmlns:pybios="http://pybios.molgen.mpg.de/ns" id="FGF2_Gene" type="Gene">
            <pybios:prop name="externalActivator" value="True" type="boolean"/>
            <pybios:prop name="accENSG" value="ENSG00000138685" type="string"/>
          </pybios:bo>
        </annotation>
      </species>
      <species id="ID_297_13050384184" name="FGFR2 gene" compartment="ID_5301_117" initialConcentration="1" boundaryCondition="true" constant="true">
        <annotation>
          <pybios:bo xmlns:pybios="http://pybios.molgen.mpg.de/ns" id="FGFR2_Gene" type="Gene">
            <pybios:prop name="accENSG" value="ENSG00000066468" type="string"/>
          </pybios:bo>
        </annotation>
      </species>
      <species id="ID_5301_292" name="FGFR1 gene" compartment="ID_5301_117" initialConcentration="1" boundaryCondition="true" constant="true">
        <annotation>
          <pybios:bo xmlns:pybios="http://pybios.molgen.mpg.de/ns" id="FGFR3" type="Gene">
            <pybios:accNum xmlns:pybios="http://pybios.molgen.mpg.de/ns" type="ENSEMBL" num="ENSG00000068078"/>
            <pybios:accNum xmlns:pybios="http://pybios.molgen.mpg.de/ns" type="ENSEMBL" num="ENSG00000077782"/>
            <pybios:accNum xmlns:pybios="http://pybios.molgen.mpg.de/ns" type="ENSEMBL" num="ENSG00000066468"/>
            <pybios:accNum xmlns:pybios="http://pybios.molgen.mpg.de/ns" type="ENSEMBL" num="ENSG00000160867"/>
            <pybios:prop name="accENSG" value="ENSG00000077782" type="string"/>
          </pybios:bo>
        </annotation>
      </species>
      <species id="ID_297_13050384184_12547" name="FGFR3 gene" compartment="ID_5301_117" initialConcentration="1" boundaryCondition="true" constant="true">
        <annotation>
          <pybios:bo xmlns:pybios="http://pybios.molgen.mpg.de/ns" id="FGFR3_Gene" type="Gene">
            <pybios:prop name="accENSG" value="ENSG00000068078" type="string"/>
          </pybios:bo>
        </annotation>
      </species>
      <species id="ID_297_13050384184_12549" name="FGFR4 gene" compartment="ID_5301_117" initialConcentration="1" boundaryCondition="true" constant="true">
        <annotation>
          <pybios:bo xmlns:pybios="http://pybios.molgen.mpg.de/ns" id="FGFR4_Gene" type="Gene">
            <pybios:prop name="accENSG" value="ENSG00000160867" type="string"/>
          </pybios:bo>
        </annotation>
      </species>
      <species id="ID_222_12986468436" name="FLRT1 gene" compartment="ID_5301_117" initialConcentration="1" boundaryCondition="true" constant="true">
        <annotation>
          <pybios:bo xmlns:pybios="http://pybios.molgen.mpg.de/ns" id="FLRT1_Gene" type="Gene">
            <pybios:prop name="accENSG" value="ENSG00000126500" type="string"/>
          </pybios:bo>
        </annotation>
      </species>
      <species id="ID_222_12986468302" name="FLRT2 gene" compartment="ID_5301_117" initialConcentration="1" boundaryCondition="true" constant="true">
        <annotation>
          <pybios:bo xmlns:pybios="http://pybios.molgen.mpg.de/ns" id="FLRT2_Gene" type="Gene">
            <pybios:prop name="accENSG" value="ENSG00000185070" type="string"/>
          </pybios:bo>
        </annotation>
      </species>
      <species id="ID_144_12898219967" name="FLRT3 gene" compartment="ID_5301_117" initialConcentration="1" boundaryCondition="true" constant="true">
        <annotation>
          <pybios:bo xmlns:pybios="http://pybios.molgen.mpg.de/ns" id="FLRT3_Gene" type="Gene">
            <pybios:prop name="accENSG" value="ENSG00000125848" type="string"/>
          </pybios:bo>
        </annotation>
      </species>
      <species id="ID_10_12877588896" name="FLT3 gene" compartment="ID_5301_117" initialConcentration="1" boundaryCondition="true" constant="true">
        <annotation>
          <pybios:bo xmlns:pybios="http://pybios.molgen.mpg.de/ns" id="FLT3_Gene" type="Gene">
            <pybios:prop name="accENSG" value="ENSG00000122025" type="string"/>
          </pybios:bo>
        </annotation>
      </species>
      <species id="ID_222_13009003801" name="FL gene" compartment="ID_5301_117" initialConcentration="1" boundaryCondition="true" constant="true">
        <annotation>
          <pybios:bo xmlns:pybios="http://pybios.molgen.mpg.de/ns" id="FL_Gene" type="Gene">
            <pybios:prop name="externalActivator" value="True" type="boolean"/>
            <pybios:prop name="accENSG" value="ENSG00000090554" type="string"/>
          </pybios:bo>
        </annotation>
      </species>
      <species id="ID_297_13033055663" name="FOSL1 gene" compartment="ID_5301_117" initialConcentration="1" boundaryCondition="true" constant="true">
        <annotation>
          <pybios:bo xmlns:pybios="http://pybios.molgen.mpg.de/ns" id="FOSL1_Gene" type="Gene">
            <pybios:prop name="accENSG" value="ENSG00000175592" type="string"/>
          </pybios:bo>
        </annotation>
      </species>
      <species id="ID_10_12832561891" name="FOXO1 gene" compartment="ID_5301_117" initialConcentration="1" boundaryCondition="true" constant="true">
        <annotation>
          <pybios:bo xmlns:pybios="http://pybios.molgen.mpg.de/ns" id="FOXO1_Gene" type="Gene">
            <pybios:prop name="accENSG" value="ENSG00000150907" type="string"/>
          </pybios:bo>
        </annotation>
      </species>
      <species id="ID_10_12832561526" name="FOXO3 gene" compartment="ID_5301_117" initialConcentration="1" boundaryCondition="true" constant="true">
        <annotation>
          <pybios:bo xmlns:pybios="http://pybios.molgen.mpg.de/ns" id="FOXO3_Gene" type="Gene">
            <pybios:prop name="accENSG" value="ENSG00000118689" type="string"/>
          </pybios:bo>
        </annotation>
      </species>
      <species id="ID_297_13050255330_12479" name="FSTL1 gene" compartment="ID_5301_117" initialConcentration="1" boundaryCondition="true" constant="true">
        <annotation>
          <pybios:bo xmlns:pybios="http://pybios.molgen.mpg.de/ns" id="FSTL1_Gene" type="Gene">
            <pybios:prop name="externalActivator" value="True" type="boolean"/>
            <pybios:prop name="accENSG" value="ENSG00000163430" type="string"/>
          </pybios:bo>
        </annotation>
      </species>
      <species id="ID_222_13022596535" name="FYN gene" compartment="ID_5301_117" initialConcentration="1" boundaryCondition="true" constant="true">
        <annotation>
          <pybios:bo xmlns:pybios="http://pybios.molgen.mpg.de/ns" id="FYN_Gene" type="Gene">
            <pybios:prop name="accENSG" value="ENSG00000010810" type="string"/>
          </pybios:bo>
        </annotation>
      </species>
      <species id="ID_301_13057232548" name="FZD2 gene" compartment="ID_5301_117" initialConcentration="1" boundaryCondition="true" constant="true">
        <annotation>
          <pybios:bo xmlns:pybios="http://pybios.molgen.mpg.de/ns" id="FZD2_Gene" type="Gene">
            <pybios:prop name="accENSG" value="ENSG00000180340" type="string"/>
          </pybios:bo>
        </annotation>
      </species>
      <species id="ID_301_13057215849" name="FZD4 gene" compartment="ID_5301_117" initialConcentration="1" boundaryCondition="true" constant="true">
        <annotation>
          <pybios:bo xmlns:pybios="http://pybios.molgen.mpg.de/ns" id="FZD4_Gene" type="Gene">
            <pybios:prop name="accENSG" value="ENSG00000174804" type="string"/>
          </pybios:bo>
        </annotation>
      </species>
      <species id="ID_5301_294" name="FancD2 gene" compartment="ID_5301_117" initialConcentration="1" boundaryCondition="true" constant="true">
        <annotation>
          <pybios:bo xmlns:pybios="http://pybios.molgen.mpg.de/ns" id="FancD2_Gene" type="Gene">
            <pybios:prop name="accENSG" value="ENSG00000144554" type="string"/>
          </pybios:bo>
        </annotation>
      </species>
      <species id="ID_5301_295" name="FoxO4 gene" compartment="ID_5301_117" initialConcentration="1" boundaryCondition="true" constant="true">
        <annotation>
          <pybios:bo xmlns:pybios="http://pybios.molgen.mpg.de/ns" id="FoxO4_Gene" type="Gene">
            <pybios:prop name="accENSG" value="ENSG00000184481" type="string"/>
          </pybios:bo>
        </annotation>
      </species>
      <species id="ID_5301_296" name="Frs2-alpha gene" compartment="ID_5301_117" initialConcentration="1" boundaryCondition="true" constant="true">
        <annotation>
          <pybios:bo xmlns:pybios="http://pybios.molgen.mpg.de/ns" id="Frs2alpha_Gene" type="Gene">
            <pybios:prop name="accENSG" value="ENSG00000166225" type="string"/>
          </pybios:bo>
        </annotation>
      </species>
      <species id="ID_5301_297" name="Frs2-beta gene" compartment="ID_5301_117" initialConcentration="1" boundaryCondition="true" constant="true">
        <annotation>
          <pybios:bo xmlns:pybios="http://pybios.molgen.mpg.de/ns" id="Frs2beta_Gene" type="Gene">
            <pybios:prop name="accENSG" value="ENSG00000137218" type="string"/>
          </pybios:bo>
        </annotation>
      </species>
      <species id="ID_5301_298" name="Furin gene" compartment="ID_5301_117" initialConcentration="1" boundaryCondition="true" constant="true">
        <annotation>
          <pybios:bo xmlns:pybios="http://pybios.molgen.mpg.de/ns" id="Furin_Gene" type="Gene">
            <pybios:prop name="accENSG" value="ENSG00000140564" type="string"/>
          </pybios:bo>
        </annotation>
      </species>
      <species id="ID_5301_299" name="Fused gene" compartment="ID_5301_117" initialConcentration="1" boundaryCondition="true" constant="true">
        <annotation>
          <pybios:bo xmlns:pybios="http://pybios.molgen.mpg.de/ns" id="Fused_Gene" type="Gene">
            <pybios:prop name="accENSG" value="ENSG00000163482" type="string"/>
          </pybios:bo>
        </annotation>
      </species>
      <species id="ID_5301_300" name="FZD3 gene" compartment="ID_5301_117" initialConcentration="1" boundaryCondition="true" constant="true">
        <annotation>
          <pybios:bo xmlns:pybios="http://pybios.molgen.mpg.de/ns" id="Fz_Gene" type="Gene">
            <pybios:prop name="accENSG" value="ENSG00000104290" type="string"/>
          </pybios:bo>
        </annotation>
      </species>
      <species id="ID_5301_301" name="G2/M transition protein gene" compartment="ID_5301_117" initialConcentration="1" boundaryCondition="true" constant="true">
        <annotation>
          <pybios:bo xmlns:pybios="http://pybios.molgen.mpg.de/ns" id="G2Mtransitionprotein_Gene" type="Gene">
            <pybios:prop name="accENSG" type="string"/>
          </pybios:bo>
        </annotation>
      </species>
      <species id="ID_297_13051179364" name="GAB1 gene" compartment="ID_5301_117" initialConcentration="1" boundaryCondition="true" constant="true">
        <annotation>
          <pybios:bo xmlns:pybios="http://pybios.molgen.mpg.de/ns" id="GAB1_Gene" type="Gene">
            <pybios:prop name="accENSG" value="ENSG00000109458" type="string"/>
          </pybios:bo>
        </annotation>
      </species>
      <species id="ID_10_12864609000" name="GAB2 gene" compartment="ID_5301_117" initialConcentration="1" boundaryCondition="true" constant="true">
        <annotation>
          <pybios:bo xmlns:pybios="http://pybios.molgen.mpg.de/ns" id="GAB2_Gene" type="Gene">
            <pybios:prop name="accENSG" value="ENSG00000033327" type="string"/>
          </pybios:bo>
        </annotation>
      </species>
      <species id="ID_297_13050255330_12481" name="GABRB3 gene" compartment="ID_5301_117" initialConcentration="1" boundaryCondition="true" constant="true">
        <annotation>
          <pybios:bo xmlns:pybios="http://pybios.molgen.mpg.de/ns" id="GABRB3_Gene" type="Gene">
            <pybios:prop name="accENSG" value="ENSG00000166206" type="string"/>
          </pybios:bo>
        </annotation>
      </species>
      <species id="ID_5301_302" name="GCGR gene" compartment="ID_5301_117" initialConcentration="1" boundaryCondition="true" constant="true">
        <annotation>
          <pybios:bo xmlns:pybios="http://pybios.molgen.mpg.de/ns" id="GCGR_Gene" type="Gene">
            <pybios:prop name="accENSG" value="ENSG00000215644" type="string"/>
          </pybios:bo>
        </annotation>
      </species>
      <species id="ID_297_13050255331_12483" name="GDF3 gene" compartment="ID_5301_117" initialConcentration="1" boundaryCondition="true" constant="true">
        <annotation>
          <pybios:bo xmlns:pybios="http://pybios.molgen.mpg.de/ns" id="GDF3_Gene" type="Gene">
            <pybios:prop name="externalActivator" value="True" type="boolean"/>
            <pybios:prop name="accENSG" value="ENSG00000184344" type="string"/>
          </pybios:bo>
        </annotation>
      </species>
      <species id="ID_222_13009003957" name="GDNF gene" compartment="ID_5301_117" initialConcentration="1" boundaryCondition="true" constant="true">
        <annotation>
          <pybios:bo xmlns:pybios="http://pybios.molgen.mpg.de/ns" id="GDNF_Gene" type="Gene">
            <pybios:prop name="externalActivator" value="True" type="boolean"/>
            <pybios:prop name="accENSG" value="ENSG00000168621" type="string"/>
          </pybios:bo>
        </annotation>
      </species>
      <species id="ID_10_12862901837" name="GFRA3 gene" compartment="ID_5301_117" initialConcentration="1" boundaryCondition="true" constant="true">
        <annotation>
          <pybios:bo xmlns:pybios="http://pybios.molgen.mpg.de/ns" id="GFRA3_Gene" type="Gene">
            <pybios:prop name="accENSG" value="ENSG00000146013" type="string"/>
          </pybios:bo>
        </annotation>
      </species>
      <species id="ID_10_12832561036" name="GLI2 gene" compartment="ID_5301_117" initialConcentration="1" boundaryCondition="true" constant="true">
        <annotation>
          <pybios:bo xmlns:pybios="http://pybios.molgen.mpg.de/ns" id="GLI2_Gene" type="Gene">
            <pybios:prop name="accENSG" value="ENSG00000074047" type="string"/>
          </pybios:bo>
        </annotation>
      </species>
      <species id="ID_10_12832561402" name="GLI3 gene" compartment="ID_5301_117" initialConcentration="1" boundaryCondition="true" constant="true">
        <annotation>
          <pybios:bo xmlns:pybios="http://pybios.molgen.mpg.de/ns" id="GLI3_Gene" type="Gene">
            <pybios:prop name="accENSG" value="ENSG00000106571" type="string"/>
          </pybios:bo>
        </annotation>
      </species>
      <species id="ID_5301_304" name="GLUT1 gene" compartment="ID_5301_117" initialConcentration="1" boundaryCondition="true" constant="true">
        <annotation>
          <pybios:bo xmlns:pybios="http://pybios.molgen.mpg.de/ns" id="GLUT1_Gene" type="Gene">
            <pybios:prop name="accENSG" value="ENSG00000117394" type="string"/>
          </pybios:bo>
        </annotation>
      </species>
      <species id="ID_222_12985510821" name="GNA11 gene" compartment="ID_5301_117" initialConcentration="1" boundaryCondition="true" constant="true">
        <annotation>
          <pybios:bo xmlns:pybios="http://pybios.molgen.mpg.de/ns" id="GNA11_Gene" type="Gene">
            <pybios:prop name="accENSG" value="ENSG00000088256" type="string"/>
          </pybios:bo>
        </annotation>
      </species>
      <species id="ID_222_12985511519" name="GNAQ gene" compartment="ID_5301_117" initialConcentration="1" boundaryCondition="true" constant="true">
        <annotation>
          <pybios:bo xmlns:pybios="http://pybios.molgen.mpg.de/ns" id="GNAQ_Gene" type="Gene">
            <pybios:prop name="accENSG" value="ENSG00000156052" type="string"/>
          </pybios:bo>
        </annotation>
      </species>
      <species id="ID_297_13050255331_12485" name="GP100 gene" compartment="ID_5301_117" initialConcentration="1" boundaryCondition="true" constant="true">
        <annotation>
          <pybios:bo xmlns:pybios="http://pybios.molgen.mpg.de/ns" id="GP100_Gene" type="Gene">
            <pybios:prop name="accENSG" value="ENSG00000185664" type="string"/>
          </pybios:bo>
        </annotation>
      </species>
      <species id="ID_5301_305" name="GRB2 gene" compartment="ID_5301_117" initialConcentration="1" boundaryCondition="true" constant="true">
        <annotation>
          <pybios:bo xmlns:pybios="http://pybios.molgen.mpg.de/ns" id="GRB2_Gene" type="Gene">
            <pybios:prop name="accENSG" value="ENSG00000177885" type="string"/>
          </pybios:bo>
        </annotation>
      </species>
      <species id="ID_297_13052144889" name="GRB7 gene" compartment="ID_5301_117" initialConcentration="1" boundaryCondition="true" constant="true">
        <annotation>
          <pybios:bo xmlns:pybios="http://pybios.molgen.mpg.de/ns" id="GRB7_Gene" type="Gene">
            <pybios:prop name="accENSG" value="ENSG00000141738" type="string"/>
          </pybios:bo>
        </annotation>
      </species>
      <species id="ID_5301_306" name="GSK3beta gene" compartment="ID_5301_117" initialConcentration="1" boundaryCondition="true" constant="true">
        <annotation>
          <pybios:bo xmlns:pybios="http://pybios.molgen.mpg.de/ns" id="GSK3beta_Gene" type="Gene">
            <pybios:prop name="accENSG" value="ENSG00000082701" type="string"/>
          </pybios:bo>
        </annotation>
      </species>
      <species id="ID_5301_307" name="GLI1 gene" compartment="ID_5301_117" initialConcentration="1" boundaryCondition="true" constant="true">
        <annotation>
          <pybios:bo xmlns:pybios="http://pybios.molgen.mpg.de/ns" id="Gli_Gene" type="Gene">
            <pybios:prop name="accENSG" value="ENSG00000111087" type="string"/>
          </pybios:bo>
        </annotation>
      </species>
      <species id="ID_297_13033057858" name="HBEGF gene" compartment="ID_5301_117" initialConcentration="1" boundaryCondition="true" constant="true">
        <annotation>
          <pybios:bo xmlns:pybios="http://pybios.molgen.mpg.de/ns" id="HBEGF_Gene" type="Gene">
            <pybios:prop name="externalActivator" value="True" type="boolean"/>
            <pybios:prop name="accENSG" value="ENSG00000113070" type="string"/>
          </pybios:bo>
        </annotation>
      </species>
      <species id="ID_5301_309" name="HDAC1 gene" compartment="ID_5301_117" initialConcentration="1" boundaryCondition="true" constant="true">
        <annotation>
          <pybios:bo xmlns:pybios="http://pybios.molgen.mpg.de/ns" id="HDAC1_Gene" type="Gene">
            <pybios:prop name="accENSG" value="ENSG00000116478" type="string"/>
          </pybios:bo>
        </annotation>
      </species>
      <species id="ID_297_13050255331_12487" name="HDAC9 gene" compartment="ID_5301_117" initialConcentration="1" boundaryCondition="true" constant="true">
        <annotation>
          <pybios:bo xmlns:pybios="http://pybios.molgen.mpg.de/ns" id="HDAC_Gene" type="Gene">
            <pybios:prop name="accENSG" value="ENSG00000048052" type="string"/>
          </pybios:bo>
        </annotation>
      </species>
      <species id="ID_222_13009004075" name="HGF gene" compartment="ID_5301_117" initialConcentration="1" boundaryCondition="true" constant="true">
        <annotation>
          <pybios:bo xmlns:pybios="http://pybios.molgen.mpg.de/ns" id="HGF_Gene" type="Gene">
            <pybios:prop name="externalActivator" value="True" type="boolean"/>
            <pybios:prop name="accENSG" value="ENSG00000019991" type="string"/>
          </pybios:bo>
        </annotation>
      </species>
      <species id="ID_5301_310" name="HIF-1alpha gene" compartment="ID_5301_117" initialConcentration="1" boundaryCondition="true" constant="true">
        <annotation>
          <pybios:bo xmlns:pybios="http://pybios.molgen.mpg.de/ns" id="HIF1alpha" type="Gene">
            <pybios:accNum xmlns:pybios="http://pybios.molgen.mpg.de/ns" type="ENSEMBL" num="SG00000100644"/>
            <pybios:accNum xmlns:pybios="http://pybios.molgen.mpg.de/ns" type="ENSEMBL" num="ENSG00000100644"/>
            <pybios:prop name="accENSG" value="ENSG00000100644" type="string"/>
          </pybios:bo>
        </annotation>
      </species>
      <species id="ID_5301_312" name="HIP gene" compartment="ID_5301_117" initialConcentration="1" boundaryCondition="true" constant="true">
        <annotation>
          <pybios:bo xmlns:pybios="http://pybios.molgen.mpg.de/ns" id="HIP_Gene" type="Gene">
            <pybios:prop name="accENSG" value="ENSG00000127946" type="string"/>
          </pybios:bo>
        </annotation>
      </species>
      <species id="ID_5301_313" name="HK1 gene" compartment="ID_5301_117" initialConcentration="1" boundaryCondition="true" constant="true">
        <annotation>
          <pybios:bo xmlns:pybios="http://pybios.molgen.mpg.de/ns" id="HK1_Gene" type="Gene">
            <pybios:prop name="accENSG" value="ENSG00000156515" type="string"/>
          </pybios:bo>
        </annotation>
      </species>
      <species id="ID_297_13033058246" name="HMGA1 gene" compartment="ID_5301_117" initialConcentration="1" boundaryCondition="true" constant="true">
        <annotation>
          <pybios:bo xmlns:pybios="http://pybios.molgen.mpg.de/ns" id="HMGA1_Gene" type="Gene">
            <pybios:prop name="accENSG" value="ENSG00000137309" type="string"/>
          </pybios:bo>
        </annotation>
      </species>
      <species id="ID_297_13033058476" name="HMGA2 gene" compartment="ID_5301_117" initialConcentration="1" boundaryCondition="true" constant="true">
        <annotation>
          <pybios:bo xmlns:pybios="http://pybios.molgen.mpg.de/ns" id="HMGA2_Gene" type="Gene">
            <pybios:prop name="accENSG" value="ENSG00000149948" type="string"/>
          </pybios:bo>
        </annotation>
      </species>
      <species id="ID_301_13056480433" name="HRASLS1 gene" compartment="ID_5301_117" initialConcentration="1" boundaryCondition="true" constant="true">
        <annotation>
          <pybios:bo xmlns:pybios="http://pybios.molgen.mpg.de/ns" id="HRASLS1_Gene" type="Gene">
            <pybios:prop name="accENSG" value="ENSG00000127252" type="string"/>
          </pybios:bo>
        </annotation>
      </species>
      <species id="ID_297_13050255331_12521" name="HRASLS2 gene" compartment="ID_5301_117" initialConcentration="1" boundaryCondition="true" constant="true">
        <annotation>
          <pybios:bo xmlns:pybios="http://pybios.molgen.mpg.de/ns" id="HRASLS2_Gene" type="Gene">
            <pybios:prop name="accENSG" value="ENSG00000133328" type="string"/>
          </pybios:bo>
        </annotation>
      </species>
      <species id="ID_297_13050255331_12523" name="HRASLS5 gene" compartment="ID_5301_117" initialConcentration="1" boundaryCondition="true" constant="true">
        <annotation>
          <pybios:bo xmlns:pybios="http://pybios.molgen.mpg.de/ns" id="HRASLS5_Gene" type="Gene">
            <pybios:prop name="accENSG" value="ENSG00000168004" type="string"/>
          </pybios:bo>
        </annotation>
      </species>
      <species id="ID_222_12971684794" name="HRAS gene" compartment="ID_5301_117" initialConcentration="1" boundaryCondition="true" constant="true">
        <annotation>
          <pybios:bo xmlns:pybios="http://pybios.molgen.mpg.de/ns" id="HRAS_Gene" type="Gene">
            <pybios:prop name="accENSG" value="ENSG00000174775" type="string"/>
          </pybios:bo>
        </annotation>
      </species>
      <species id="ID_5301_314" name="HSP gene" compartment="ID_5301_117" initialConcentration="1" boundaryCondition="true" constant="true">
        <annotation>
          <pybios:bo xmlns:pybios="http://pybios.molgen.mpg.de/ns" id="HSP_Gene" type="Gene">
            <pybios:prop name="accENSG" value="ENSG00000080824" type="string"/>
          </pybios:bo>
        </annotation>
      </species>
      <species id="ID_297_13050255331_12491" name="IDI1 gene" compartment="ID_5301_117" initialConcentration="1" boundaryCondition="true" constant="true">
        <annotation>
          <pybios:bo xmlns:pybios="http://pybios.molgen.mpg.de/ns" id="IDI1_Gene" type="Gene">
            <pybios:prop name="accENSG" value="ENSG00000067064" type="string"/>
          </pybios:bo>
        </annotation>
      </species>
      <species id="ID_222_13009004251" name="IFNA1 gene" compartment="ID_5301_117" initialConcentration="1" boundaryCondition="true" constant="true">
        <annotation>
          <pybios:bo xmlns:pybios="http://pybios.molgen.mpg.de/ns" id="IFNA1_Gene" type="Gene">
            <pybios:prop name="externalActivator" value="True" type="boolean"/>
            <pybios:prop name="accENSG" value="ENSG00000197919" type="string"/>
          </pybios:bo>
        </annotation>
      </species>
      <species id="ID_144_12910393535" name="IFNAR1 gene" compartment="ID_5301_117" initialConcentration="1" boundaryCondition="true" constant="true">
        <annotation>
          <pybios:bo xmlns:pybios="http://pybios.molgen.mpg.de/ns" id="IFNAR1_Gene" type="Gene">
            <pybios:prop name="accENSG" value="ENSG00000142166" type="string"/>
          </pybios:bo>
        </annotation>
      </species>
      <species id="ID_144_12910393885" name="IFNAR2 gene" compartment="ID_5301_117" initialConcentration="1" boundaryCondition="true" constant="true">
        <annotation>
          <pybios:bo xmlns:pybios="http://pybios.molgen.mpg.de/ns" id="IFNAR2_Gene" type="Gene">
            <pybios:prop name="accENSG" value="ENSG00000159110" type="string"/>
          </pybios:bo>
        </annotation>
      </species>
      <species id="ID_5301_316" name="IGF-1R gene" compartment="ID_5301_117" initialConcentration="1" boundaryCondition="true" constant="true">
        <annotation>
          <pybios:bo xmlns:pybios="http://pybios.molgen.mpg.de/ns" id="IGF1R_Gene" type="Gene">
            <pybios:prop name="accENSG" value="ENSG00000140443" type="string"/>
          </pybios:bo>
        </annotation>
      </species>
      <species id="ID_222_13009013577" name="IGF1 gene" compartment="ID_5301_117" initialConcentration="1" boundaryCondition="true" constant="true">
        <annotation>
          <pybios:bo xmlns:pybios="http://pybios.molgen.mpg.de/ns" id="IGF1_Gene" type="Gene">
            <pybios:prop name="externalActivator" value="True" type="boolean"/>
            <pybios:prop name="accENSG" value="ENSG00000017427" type="string"/>
          </pybios:bo>
        </annotation>
      </species>
      <species id="ID_144_12919116435" name="IGFBP7 gene" compartment="ID_5301_117" initialConcentration="1" boundaryCondition="true" constant="true">
        <annotation>
          <pybios:bo xmlns:pybios="http://pybios.molgen.mpg.de/ns" id="IGFBP7_Gene" type="Gene">
            <pybios:prop name="accENSG" value="ENSG00000163453" type="string"/>
          </pybios:bo>
        </annotation>
      </species>
      <species id="ID_5301_318" name="IKKA gene" compartment="ID_5301_117" initialConcentration="1" boundaryCondition="true" constant="true">
        <annotation>
          <pybios:bo xmlns:pybios="http://pybios.molgen.mpg.de/ns" id="IKKA_Gene" type="Gene">
            <pybios:prop name="accENSG" value="ENSG00000213341" type="string"/>
          </pybios:bo>
        </annotation>
      </species>
      <species id="ID_5301_319" name="IKKB gene" compartment="ID_5301_117" initialConcentration="1" boundaryCondition="true" constant="true">
        <annotation>
          <pybios:bo xmlns:pybios="http://pybios.molgen.mpg.de/ns" id="IKKB_Gene" type="Gene">
            <pybios:prop name="accENSG" value="ENSG00000104365" type="string"/>
          </pybios:bo>
        </annotation>
      </species>
      <species id="ID_222_12980403617" name="IL10R1 gene" compartment="ID_5301_117" initialConcentration="1" boundaryCondition="true" constant="true">
        <annotation>
          <pybios:bo xmlns:pybios="http://pybios.molgen.mpg.de/ns" id="IL10R1_Gene" type="Gene">
            <pybios:prop name="accENSG" value="ENSG00000110324" type="string"/>
          </pybios:bo>
        </annotation>
      </species>
      <species id="ID_222_12980403758" name="IL10R2 gene" compartment="ID_5301_117" initialConcentration="1" boundaryCondition="true" constant="true">
        <annotation>
          <pybios:bo xmlns:pybios="http://pybios.molgen.mpg.de/ns" id="IL10R2_Gene" type="Gene">
            <pybios:prop name="accENSG" value="ENSG00000243646" type="string"/>
          </pybios:bo>
        </annotation>
      </species>
      <species id="ID_222_13009020917" name="IL10 gene" compartment="ID_5301_117" initialConcentration="1" boundaryCondition="true" constant="true">
        <annotation>
          <pybios:bo xmlns:pybios="http://pybios.molgen.mpg.de/ns" id="IL10_Gene" type="Gene">
            <pybios:prop name="externalActivator" value="True" type="boolean"/>
            <pybios:prop name="accENSG" value="ENSG00000136634" type="string"/>
          </pybios:bo>
        </annotation>
      </species>
      <species id="ID_222_13009064578" name="IL12A gene" compartment="ID_5301_117" initialConcentration="1" boundaryCondition="true" constant="true">
        <annotation>
          <pybios:bo xmlns:pybios="http://pybios.molgen.mpg.de/ns" id="IL12A_Gene" type="Gene">
            <pybios:prop name="externalActivator" value="True" type="boolean"/>
            <pybios:prop name="accENSG" value="ENSG00000168811" type="string"/>
          </pybios:bo>
        </annotation>
      </species>
      <species id="ID_222_13009064721" name="IL12B gene" compartment="ID_5301_117" initialConcentration="1" boundaryCondition="true" constant="true">
        <annotation>
          <pybios:bo xmlns:pybios="http://pybios.molgen.mpg.de/ns" id="IL12B_Gene" type="Gene">
            <pybios:prop name="externalActivator" value="True" type="boolean"/>
            <pybios:prop name="accENSG" value="ENSG00000113302" type="string"/>
          </pybios:bo>
        </annotation>
      </species>
      <species id="ID_222_12984815289" name="IL12RB1 gene" compartment="ID_5301_117" initialConcentration="1" boundaryCondition="true" constant="true">
        <annotation>
          <pybios:bo xmlns:pybios="http://pybios.molgen.mpg.de/ns" id="IL12RB1_Gene" type="Gene">
            <pybios:prop name="accENSG" value="ENSG00000096996" type="string"/>
          </pybios:bo>
        </annotation>
      </species>
      <species id="ID_222_12984815501" name="IL12RB2 gene" compartment="ID_5301_117" initialConcentration="1" boundaryCondition="true" constant="true">
        <annotation>
          <pybios:bo xmlns:pybios="http://pybios.molgen.mpg.de/ns" id="IL12RB2_Gene" type="Gene">
            <pybios:prop name="accENSG" value="ENSG00000081985" type="string"/>
          </pybios:bo>
        </annotation>
      </species>
      <species id="ID_222_13009021084" name="IL1A gene" compartment="ID_5301_117" initialConcentration="1" boundaryCondition="true" constant="true">
        <annotation>
          <pybios:bo xmlns:pybios="http://pybios.molgen.mpg.de/ns" id="IL1A_Gene" type="Gene">
            <pybios:prop name="externalActivator" value="True" type="boolean"/>
            <pybios:prop name="accENSG" value="ENSG00000115008" type="string"/>
          </pybios:bo>
        </annotation>
      </species>
      <species id="ID_222_13009021234" name="IL1B gene" compartment="ID_5301_117" initialConcentration="1" boundaryCondition="true" constant="true">
        <annotation>
          <pybios:bo xmlns:pybios="http://pybios.molgen.mpg.de/ns" id="IL1B_Gene" type="Gene">
            <pybios:prop name="externalActivator" value="True" type="boolean"/>
            <pybios:prop name="accENSG" value="ENSG00000125538" type="string"/>
          </pybios:bo>
        </annotation>
      </species>
      <species id="ID_144_12950122589" name="IL1R1 gene" compartment="ID_5301_117" initialConcentration="1" boundaryCondition="true" constant="true">
        <annotation>
          <pybios:bo xmlns:pybios="http://pybios.molgen.mpg.de/ns" id="IL1R1_Gene" type="Gene">
            <pybios:prop name="accENSG" value="ENSG00000115594" type="string"/>
          </pybios:bo>
        </annotation>
      </species>
      <species id="ID_144_12950122786" name="IL1RAcP gene" compartment="ID_5301_117" initialConcentration="1" boundaryCondition="true" constant="true">
        <annotation>
          <pybios:bo xmlns:pybios="http://pybios.molgen.mpg.de/ns" id="IL1RAcP_Gene" type="Gene">
            <pybios:prop name="accENSG" value="ENSG00000196083" type="string"/>
          </pybios:bo>
        </annotation>
      </species>
      <species id="ID_222_13009064329" name="IL23A gene" compartment="ID_5301_117" initialConcentration="1" boundaryCondition="true" constant="true">
        <annotation>
          <pybios:bo xmlns:pybios="http://pybios.molgen.mpg.de/ns" id="IL23A_Gene" type="Gene">
            <pybios:prop name="externalActivator" value="True" type="boolean"/>
            <pybios:prop name="accENSG" value="ENSG00000110944" type="string"/>
          </pybios:bo>
        </annotation>
      </species>
      <species id="ID_222_12984824282" name="IL23R gene" compartment="ID_5301_117" initialConcentration="1" boundaryCondition="true" constant="true">
        <annotation>
          <pybios:bo xmlns:pybios="http://pybios.molgen.mpg.de/ns" id="IL23R_Gene" type="Gene">
            <pybios:prop name="accENSG" value="ENSG00000162594" type="string"/>
          </pybios:bo>
        </annotation>
      </species>
      <species id="ID_5301_320" name="IL2Ralpha gene" compartment="ID_5301_117" initialConcentration="1" boundaryCondition="true" constant="true">
        <annotation>
          <pybios:bo xmlns:pybios="http://pybios.molgen.mpg.de/ns" id="IL2Ralpha_Gene" type="Gene">
            <pybios:prop name="accENSG" value="ENSG00000134460" type="string"/>
          </pybios:bo>
        </annotation>
      </species>
      <species id="ID_5301_321" name="IL2Rbeta gene" compartment="ID_5301_117" initialConcentration="1" boundaryCondition="true" constant="true">
        <annotation>
          <pybios:bo xmlns:pybios="http://pybios.molgen.mpg.de/ns" id="IL2Rbeta_Gene" type="Gene">
            <pybios:prop name="accENSG" value="ENSG00000100385" type="string"/>
          </pybios:bo>
        </annotation>
      </species>
      <species id="ID_5301_322" name="IL2Rgamma gene" compartment="ID_5301_117" initialConcentration="1" boundaryCondition="true" constant="true">
        <annotation>
          <pybios:bo xmlns:pybios="http://pybios.molgen.mpg.de/ns" id="IL2Rgamma_Gene" type="Gene">
            <pybios:prop name="accENSG" value="ENSG00000147168" type="string"/>
          </pybios:bo>
        </annotation>
      </species>
      <species id="ID_222_13009025617" name="IL2 gene" compartment="ID_5301_117" initialConcentration="1" boundaryCondition="true" constant="true">
        <annotation>
          <pybios:bo xmlns:pybios="http://pybios.molgen.mpg.de/ns" id="IL2_Gene" type="Gene">
            <pybios:prop name="externalActivator" value="True" type="boolean"/>
            <pybios:prop name="accENSG" value="ENSG00000109471" type="string"/>
          </pybios:bo>
        </annotation>
      </species>
      <species id="ID_144_12906969499" name="IL6RA gene" compartment="ID_5301_117" initialConcentration="1" boundaryCondition="true" constant="true">
        <annotation>
          <pybios:bo xmlns:pybios="http://pybios.molgen.mpg.de/ns" id="IL6RA_Gene" type="Gene">
            <pybios:prop name="accENSG" value="ENSG00000160712" type="string"/>
          </pybios:bo>
        </annotation>
      </species>
      <species id="ID_144_12906969010" name="IL6RB gene" compartment="ID_5301_117" initialConcentration="1" boundaryCondition="true" constant="true">
        <annotation>
          <pybios:bo xmlns:pybios="http://pybios.molgen.mpg.de/ns" id="IL6RB_Gene" type="Gene">
            <pybios:prop name="accENSG" value="ENSG00000134352" type="string"/>
          </pybios:bo>
        </annotation>
      </species>
      <species id="ID_222_13009025984" name="IL6 gene" compartment="ID_5301_117" initialConcentration="1" boundaryCondition="true" constant="true">
        <annotation>
          <pybios:bo xmlns:pybios="http://pybios.molgen.mpg.de/ns" id="IL6_Gene" type="Gene">
            <pybios:prop name="externalActivator" value="True" type="boolean"/>
            <pybios:prop name="accENSG" value="ENSG00000136244" type="string"/>
          </pybios:bo>
        </annotation>
      </species>
      <species id="ID_108_12889656652" name="IL8Ralpha gene" compartment="ID_5301_117" initialConcentration="1" boundaryCondition="true" constant="true">
        <annotation>
          <pybios:bo xmlns:pybios="http://pybios.molgen.mpg.de/ns" id="IL8Ralpha_Gene" type="Gene">
            <pybios:prop name="accENSG" value="ENSG00000163464" type="string"/>
          </pybios:bo>
        </annotation>
      </species>
      <species id="ID_108_12889656855" name="IL8Rbeta gene" compartment="ID_5301_117" initialConcentration="1" boundaryCondition="true" constant="true">
        <annotation>
          <pybios:bo xmlns:pybios="http://pybios.molgen.mpg.de/ns" id="IL8Rbeta_Gene" type="Gene">
            <pybios:prop name="accENSG" value="ENSG00000180871" type="string"/>
          </pybios:bo>
        </annotation>
      </species>
      <species id="ID_222_13009030746" name="IL8 gene" compartment="ID_5301_117" initialConcentration="1" boundaryCondition="true" constant="true">
        <annotation>
          <pybios:bo xmlns:pybios="http://pybios.molgen.mpg.de/ns" id="IL8_Gene" type="Gene">
            <pybios:prop name="externalActivator" value="True" type="boolean"/>
            <pybios:prop name="accENSG" value="ENSG00000169429" type="string"/>
          </pybios:bo>
        </annotation>
      </species>
      <species id="ID_5301_323" name="CDKN2A gene" compartment="ID_5301_117" initialConcentration="1" boundaryCondition="true" constant="true">
        <annotation>
          <pybios:bo xmlns:pybios="http://pybios.molgen.mpg.de/ns" id="INK4A_Gene" type="Gene">
            <pybios:prop name="accENSG" value="ENSG00000147889" type="string"/>
          </pybios:bo>
        </annotation>
      </species>
      <species id="ID_5301_324" name="INSP3R1 gene" compartment="ID_5301_117" initialConcentration="1" boundaryCondition="true" constant="true">
        <annotation>
          <pybios:bo xmlns:pybios="http://pybios.molgen.mpg.de/ns" id="INSP3R1_Gene" type="Gene">
            <pybios:prop name="accENSG" value="ENSG00000150995" type="string"/>
          </pybios:bo>
        </annotation>
      </species>
      <species id="ID_5301_325" name="IRAK1 gene" compartment="ID_5301_117" initialConcentration="1" boundaryCondition="true" constant="true">
        <annotation>
          <pybios:bo xmlns:pybios="http://pybios.molgen.mpg.de/ns" id="IRAK1_Gene" type="Gene">
            <pybios:prop name="accENSG" value="ENSG00000184216" type="string"/>
          </pybios:bo>
        </annotation>
      </species>
      <species id="ID_5301_326" name="IRAK4 gene" compartment="ID_5301_117" initialConcentration="1" boundaryCondition="true" constant="true">
        <annotation>
          <pybios:bo xmlns:pybios="http://pybios.molgen.mpg.de/ns" id="IRAK4_Gene" type="Gene">
            <pybios:prop name="accENSG" value="ENSG00000198001" type="string"/>
          </pybios:bo>
        </annotation>
      </species>
      <species id="ID_5301_327" name="IRF3 gene" compartment="ID_5301_117" initialConcentration="1" boundaryCondition="true" constant="true">
        <annotation>
          <pybios:bo xmlns:pybios="http://pybios.molgen.mpg.de/ns" id="IRF3_Gene" type="Gene">
            <pybios:prop name="accENSG" value="ENSG00000126456" type="string"/>
          </pybios:bo>
        </annotation>
      </species>
      <species id="ID_5301_328" name="IRF7 gene" compartment="ID_5301_117" initialConcentration="1" boundaryCondition="true" constant="true">
        <annotation>
          <pybios:bo xmlns:pybios="http://pybios.molgen.mpg.de/ns" id="IRF7_Gene" type="Gene">
            <pybios:prop name="accENSG" value="ENSG00000185507" type="string"/>
          </pybios:bo>
        </annotation>
      </species>
      <species id="ID_144_12910557633" name="IRF9 gene" compartment="ID_5301_117" initialConcentration="1" boundaryCondition="true" constant="true">
        <annotation>
          <pybios:bo xmlns:pybios="http://pybios.molgen.mpg.de/ns" id="IRF9_Gene" type="Gene">
            <pybios:prop name="accENSG" value="ENSG00000213928" type="string"/>
          </pybios:bo>
        </annotation>
      </species>
      <species id="ID_5301_329" name="IRS-1 gene" compartment="ID_5301_117" initialConcentration="1" boundaryCondition="true" constant="true">
        <annotation>
          <pybios:bo xmlns:pybios="http://pybios.molgen.mpg.de/ns" id="IRS1_Gene" type="Gene">
            <pybios:prop name="accENSG" value="ENSG00000169047" type="string"/>
          </pybios:bo>
        </annotation>
      </species>
      <species id="ID_297_13052860245" name="ITGA8 gene" compartment="ID_5301_117" initialConcentration="1" boundaryCondition="true" constant="true">
        <annotation>
          <pybios:bo xmlns:pybios="http://pybios.molgen.mpg.de/ns" id="ITGA8_Gene" type="Gene">
            <pybios:prop name="accENSG" value="ENSG00000077943" type="string"/>
          </pybios:bo>
        </annotation>
      </species>
      <species id="ID_297_13052860245_12657" name="ITGA9 gene" compartment="ID_5301_117" initialConcentration="1" boundaryCondition="true" constant="true">
        <annotation>
          <pybios:bo xmlns:pybios="http://pybios.molgen.mpg.de/ns" id="ITGA9_Gene" type="Gene">
            <pybios:prop name="accENSG" value="ENSG00000144668" type="string"/>
          </pybios:bo>
        </annotation>
      </species>
      <species id="ID_297_13052860245_12659" name="ITGAV gene" compartment="ID_5301_117" initialConcentration="1" boundaryCondition="true" constant="true">
        <annotation>
          <pybios:bo xmlns:pybios="http://pybios.molgen.mpg.de/ns" id="ITGAV_Gene" type="Gene">
            <pybios:prop name="accENSG" value="ENSG00000138448" type="string"/>
          </pybios:bo>
        </annotation>
      </species>
      <species id="ID_297_13052860245_12661" name="ITGB1 gene" compartment="ID_5301_117" initialConcentration="1" boundaryCondition="true" constant="true">
        <annotation>
          <pybios:bo xmlns:pybios="http://pybios.molgen.mpg.de/ns" id="ITGB1_Gene" type="Gene">
            <pybios:prop name="accENSG" value="ENSG00000150093" type="string"/>
          </pybios:bo>
        </annotation>
      </species>
      <species id="ID_297_13052860245_12663" name="ITGB3 gene" compartment="ID_5301_117" initialConcentration="1" boundaryCondition="true" constant="true">
        <annotation>
          <pybios:bo xmlns:pybios="http://pybios.molgen.mpg.de/ns" id="ITGB3_Gene" type="Gene">
            <pybios:prop name="accENSG" value="ENSG00000056345" type="string"/>
          </pybios:bo>
        </annotation>
      </species>
      <species id="ID_297_13052860245_12665" name="ITGB6 gene" compartment="ID_5301_117" initialConcentration="1" boundaryCondition="true" constant="true">
        <annotation>
          <pybios:bo xmlns:pybios="http://pybios.molgen.mpg.de/ns" id="ITGB6_Gene" type="Gene">
            <pybios:prop name="accENSG" value="ENSG00000115221" type="string"/>
          </pybios:bo>
        </annotation>
      </species>
      <species id="ID_5301_331" name="Insulin-R gene" compartment="ID_5301_117" initialConcentration="1" boundaryCondition="true" constant="true">
        <annotation>
          <pybios:bo xmlns:pybios="http://pybios.molgen.mpg.de/ns" id="InsulinR_Gene" type="Gene">
            <pybios:prop name="accENSG" value="ENSG00000171105" type="string"/>
          </pybios:bo>
        </annotation>
      </species>
      <species id="ID_297_13050255331_12493" name="JARID1B gene" compartment="ID_5301_117" initialConcentration="1" boundaryCondition="true" constant="true">
        <annotation>
          <pybios:bo xmlns:pybios="http://pybios.molgen.mpg.de/ns" id="JARID1B_Gene" type="Gene">
            <pybios:prop name="accENSG" value="ENSG00000117139" type="string"/>
          </pybios:bo>
        </annotation>
      </species>
      <species id="ID_297_13050255331_12495" name="JNK2 gene" compartment="ID_5301_117" initialConcentration="1" boundaryCondition="true" constant="true">
        <annotation>
          <pybios:bo xmlns:pybios="http://pybios.molgen.mpg.de/ns" id="JNK2_Gene" type="Gene">
            <pybios:prop name="accENSG" value="ENSG00000050748" type="string"/>
          </pybios:bo>
        </annotation>
      </species>
      <species id="ID_5301_334" name="JNK gene" compartment="ID_5301_117" initialConcentration="1" boundaryCondition="true" constant="true">
        <annotation>
          <pybios:bo xmlns:pybios="http://pybios.molgen.mpg.de/ns" id="JNK_Gene" type="Gene">
            <pybios:prop name="accENSG" value="ENSG00000107643" type="string"/>
          </pybios:bo>
        </annotation>
      </species>
      <species id="ID_5301_335" name="Jak1 gene" compartment="ID_5301_117" initialConcentration="1" boundaryCondition="true" constant="true">
        <annotation>
          <pybios:bo xmlns:pybios="http://pybios.molgen.mpg.de/ns" id="Jak1_Gene" type="Gene">
            <pybios:prop name="accENSG" value="ENSG00000162434" type="string"/>
          </pybios:bo>
        </annotation>
      </species>
      <species id="ID_5301_336" name="Jak2 gene" compartment="ID_5301_117" initialConcentration="1" boundaryCondition="true" constant="true">
        <annotation>
          <pybios:bo xmlns:pybios="http://pybios.molgen.mpg.de/ns" id="Jak2_Gene" type="Gene">
            <pybios:prop name="accENSG" value="ENSG00000096968" type="string"/>
          </pybios:bo>
        </annotation>
      </species>
      <species id="ID_5301_338" name="Jak3 gene" compartment="ID_5301_117" initialConcentration="1" boundaryCondition="true" constant="true">
        <annotation>
          <pybios:bo xmlns:pybios="http://pybios.molgen.mpg.de/ns" id="Jak3_Gene" type="Gene">
            <pybios:prop name="accENSG" value="ENSG00000105639" type="string"/>
          </pybios:bo>
        </annotation>
      </species>
      <species id="ID_222_12977072662" name="KCNA2 gene" compartment="ID_5301_117" initialConcentration="1" boundaryCondition="true" constant="true">
        <annotation>
          <pybios:bo xmlns:pybios="http://pybios.molgen.mpg.de/ns" id="KCNA2_Gene" type="Gene">
            <pybios:prop name="accENSG" value="ENSG00000177301" type="string"/>
          </pybios:bo>
        </annotation>
      </species>
      <species id="ID_297_13050255331_12497" name="KI67 gene" compartment="ID_5301_117" initialConcentration="1" boundaryCondition="true" constant="true">
        <annotation>
          <pybios:bo xmlns:pybios="http://pybios.molgen.mpg.de/ns" id="KI67_Gene" type="Gene">
            <pybios:prop name="accENSG" value="ENSG00000148773" type="string"/>
          </pybios:bo>
        </annotation>
      </species>
      <species id="ID_108_12888005819" name="KIF1B gene" compartment="ID_5301_117" initialConcentration="1" boundaryCondition="true" constant="true">
        <annotation>
          <pybios:bo xmlns:pybios="http://pybios.molgen.mpg.de/ns" id="KIF1B_Gene" type="Gene">
            <pybios:prop name="accENSG" value="ENSG00000054523" type="string"/>
          </pybios:bo>
        </annotation>
      </species>
      <species id="ID_5301_339" name="KIF7 gene" compartment="ID_5301_117" initialConcentration="1" boundaryCondition="true" constant="true">
        <annotation>
          <pybios:bo xmlns:pybios="http://pybios.molgen.mpg.de/ns" id="KIF7_Gene" type="Gene">
            <pybios:prop name="accENSG" value="ENSG00000166813" type="string"/>
          </pybios:bo>
        </annotation>
      </species>
      <species id="ID_5301_340" name="KIT gene" compartment="ID_5301_117" initialConcentration="1" boundaryCondition="true" constant="true">
        <annotation>
          <pybios:bo xmlns:pybios="http://pybios.molgen.mpg.de/ns" id="KIT_Gene" type="Gene">
            <pybios:prop name="accENSG" value="ENSG00000157404" type="string"/>
          </pybios:bo>
        </annotation>
      </species>
      <species id="ID_297_13050255331_12499" name="KLF4 gene" compartment="ID_5301_117" initialConcentration="1" boundaryCondition="true" constant="true">
        <annotation>
          <pybios:bo xmlns:pybios="http://pybios.molgen.mpg.de/ns" id="KLF4_Gene" type="Gene">
            <pybios:prop name="accENSG" value="ENSG00000136826" type="string"/>
          </pybios:bo>
        </annotation>
      </species>
      <species id="ID_297_13050255331_12501" name="L1CAM gene" compartment="ID_5301_117" initialConcentration="1" boundaryCondition="true" constant="true">
        <annotation>
          <pybios:bo xmlns:pybios="http://pybios.molgen.mpg.de/ns" id="L1CAM_Gene" type="Gene">
            <pybios:prop name="accENSG" value="ENSG00000198910" type="string"/>
          </pybios:bo>
        </annotation>
      </species>
      <species id="ID_5301_342" name="LEP gene" compartment="ID_5301_117" initialConcentration="1" boundaryCondition="true" constant="true">
        <annotation>
          <pybios:bo xmlns:pybios="http://pybios.molgen.mpg.de/ns" id="LEP_Gene" type="Gene">
            <pybios:prop name="accENSG" value="ENSG00000174697" type="string"/>
          </pybios:bo>
        </annotation>
      </species>
      <species id="ID_297_13050255331_12503" name="LGR5 gene" compartment="ID_5301_117" initialConcentration="1" boundaryCondition="true" constant="true">
        <annotation>
          <pybios:bo xmlns:pybios="http://pybios.molgen.mpg.de/ns" id="LGR5_Gene" type="Gene">
            <pybios:prop name="accENSG" value="ENSG00000139292" type="string"/>
          </pybios:bo>
        </annotation>
      </species>
      <species id="ID_297_13050255331_12505" name="LIN28 gene" compartment="ID_5301_117" initialConcentration="1" boundaryCondition="true" constant="true">
        <annotation>
          <pybios:bo xmlns:pybios="http://pybios.molgen.mpg.de/ns" id="LIN28_Gene" type="Gene">
            <pybios:prop name="accENSG" value="ENSG00000131914" type="string"/>
          </pybios:bo>
        </annotation>
      </species>
      <species id="ID_5301_343" name="LKB-1 gene" compartment="ID_5301_117" initialConcentration="1" boundaryCondition="true" constant="true">
        <annotation>
          <pybios:bo xmlns:pybios="http://pybios.molgen.mpg.de/ns" id="LKB1_Gene" type="Gene">
            <pybios:prop name="accENSG" value="ENSG00000118046" type="string"/>
          </pybios:bo>
        </annotation>
      </species>
      <species id="ID_297_13033058725" name="LOX gene" compartment="ID_5301_117" initialConcentration="1" boundaryCondition="true" constant="true">
        <annotation>
          <pybios:bo xmlns:pybios="http://pybios.molgen.mpg.de/ns" id="LOX_Gene" type="Gene">
            <pybios:prop name="externalActivator" value="False" type="boolean"/>
            <pybios:prop name="accENSG" value="ENSG00000113083" type="string"/>
          </pybios:bo>
        </annotation>
      </species>
      <species id="ID_301_13057215849_12681" name="LRP5 gene" compartment="ID_5301_117" initialConcentration="1" boundaryCondition="true" constant="true">
        <annotation>
          <pybios:bo xmlns:pybios="http://pybios.molgen.mpg.de/ns" id="LRP5_Gene" type="Gene">
            <pybios:prop name="accENSG" value="ENSG00000162337" type="string"/>
          </pybios:bo>
        </annotation>
      </species>
      <species id="ID_5301_344" name="LRP6 gene" compartment="ID_5301_117" initialConcentration="1" boundaryCondition="true" constant="true">
        <annotation>
          <pybios:bo xmlns:pybios="http://pybios.molgen.mpg.de/ns" id="LRP6_Gene" type="Gene">
            <pybios:prop name="accENSG" value="ENSG00000070018" type="string"/>
          </pybios:bo>
        </annotation>
      </species>
      <species id="ID_5301_345" name="MAL gene" compartment="ID_5301_117" initialConcentration="1" boundaryCondition="true" constant="true">
        <annotation>
          <pybios:bo xmlns:pybios="http://pybios.molgen.mpg.de/ns" id="MAL_Gene" type="Gene">
            <pybios:prop name="accENSG" value="ENSG00000150455" type="string"/>
          </pybios:bo>
        </annotation>
      </species>
      <species id="ID_297_13050255331_12507" name="MART1 gene" compartment="ID_5301_117" initialConcentration="1" boundaryCondition="true" constant="true">
        <annotation>
          <pybios:bo xmlns:pybios="http://pybios.molgen.mpg.de/ns" id="MART1_Gene" type="Gene">
            <pybios:prop name="accENSG" value="ENSG00000120215" type="string"/>
          </pybios:bo>
        </annotation>
      </species>
      <species id="ID_5301_346" name="MCAM gene" compartment="ID_5301_117" initialConcentration="1" boundaryCondition="true" constant="true">
        <annotation>
          <pybios:bo xmlns:pybios="http://pybios.molgen.mpg.de/ns" id="MCAM_Gene" type="Gene">
            <pybios:prop name="accENSG" value="ENSG00000076706" type="string"/>
          </pybios:bo>
        </annotation>
      </species>
      <species id="ID_5301_347" name="MCM8 gene" compartment="ID_5301_117" initialConcentration="1" boundaryCondition="true" constant="true">
        <annotation>
          <pybios:bo xmlns:pybios="http://pybios.molgen.mpg.de/ns" id="MCM8_Gene" type="Gene">
            <pybios:accNum xmlns:pybios="http://pybios.molgen.mpg.de/ns" type="ENSEMBL" num="ENSG00000125885"/>
            <pybios:prop name="accENSG" value="ENSG00000125885" type="string"/>
          </pybios:bo>
        </annotation>
      </species>
      <species id="ID_5301_348" name="MDC1 gene" compartment="ID_5301_117" initialConcentration="1" boundaryCondition="true" constant="true">
        <annotation>
          <pybios:bo xmlns:pybios="http://pybios.molgen.mpg.de/ns" id="MDC1_Gene" type="Gene">
            <pybios:prop name="accENSG" value="ENSG00000137337" type="string"/>
          </pybios:bo>
        </annotation>
      </species>
      <species id="ID_5301_349" name="MDM2 gene" compartment="ID_5301_117" initialConcentration="1" boundaryCondition="true" constant="true">
        <annotation>
          <pybios:bo xmlns:pybios="http://pybios.molgen.mpg.de/ns" id="MDM2_Gene" type="Gene">
            <pybios:prop name="accENSG" value="ENSG00000135679" type="string"/>
          </pybios:bo>
        </annotation>
      </species>
      <species id="ID_5301_351" name="MEK1 gene" compartment="ID_5301_117" initialConcentration="1" boundaryCondition="true" constant="true">
        <annotation>
          <pybios:bo xmlns:pybios="http://pybios.molgen.mpg.de/ns" id="MEK1_Gene" type="Gene">
            <pybios:prop name="accENSG" value="ENSG00000169032" type="string"/>
          </pybios:bo>
        </annotation>
      </species>
      <species id="ID_297_13050255331_12509" name="MEK2 gene" compartment="ID_5301_117" initialConcentration="1" boundaryCondition="true" constant="true">
        <annotation>
          <pybios:bo xmlns:pybios="http://pybios.molgen.mpg.de/ns" id="MEK2_Gene" type="Gene">
            <pybios:prop name="accENSG" value="ENSG00000126934" type="string"/>
          </pybios:bo>
        </annotation>
      </species>
      <species id="ID_5301_353" name="MEKK1 gene" compartment="ID_5301_117" initialConcentration="1" boundaryCondition="true" constant="true">
        <annotation>
          <pybios:bo xmlns:pybios="http://pybios.molgen.mpg.de/ns" id="MEKK1_Gene" type="Gene">
            <pybios:prop name="accENSG" value="ENSG00000095015" type="string"/>
          </pybios:bo>
        </annotation>
      </species>
      <species id="ID_5301_354" name="MET gene" compartment="ID_5301_117" initialConcentration="1" boundaryCondition="true" constant="true">
        <annotation>
          <pybios:bo xmlns:pybios="http://pybios.molgen.mpg.de/ns" id="MET_Gene" type="Gene">
            <pybios:accNum xmlns:pybios="http://pybios.molgen.mpg.de/ns" type="ENSEMBL" num="ENSG00000105976"/>
            <pybios:prop name="accENSG" value="ENSG00000105976" type="string"/>
          </pybios:bo>
        </annotation>
      </species>
      <species id="ID_5301_356" name="MITF gene" compartment="ID_5301_117" initialConcentration="1" boundaryCondition="true" constant="true">
        <annotation>
          <pybios:bo xmlns:pybios="http://pybios.molgen.mpg.de/ns" id="MITF_Gene" type="Gene">
            <pybios:prop name="accENSG" value="ENSG00000187098" type="string"/>
          </pybios:bo>
        </annotation>
      </species>
      <species id="ID_5301_357" name="MKP3-1 gene" compartment="ID_5301_117" initialConcentration="1" boundaryCondition="true" constant="true">
        <annotation>
          <pybios:bo xmlns:pybios="http://pybios.molgen.mpg.de/ns" id="MKP31_Gene" type="Gene">
            <pybios:prop name="accENSG" value="ENSG00000139318" type="string"/>
          </pybios:bo>
        </annotation>
      </species>
      <species id="ID_5301_358" name="MLST8 gene" compartment="ID_5301_117" initialConcentration="1" boundaryCondition="true" constant="true">
        <annotation>
          <pybios:bo xmlns:pybios="http://pybios.molgen.mpg.de/ns" id="MLST8_Gene" type="Gene">
            <pybios:prop name="accENSG" value="ENSG00000167965" type="string"/>
          </pybios:bo>
        </annotation>
      </species>
      <species id="ID_5301_359" name="MLX gene" compartment="ID_5301_117" initialConcentration="1" boundaryCondition="true" constant="true">
        <annotation>
          <pybios:bo xmlns:pybios="http://pybios.molgen.mpg.de/ns" id="MLX_Gene" type="Gene">
            <pybios:accNum xmlns:pybios="http://pybios.molgen.mpg.de/ns" type="ENSEMBL" num="ENSG00000108788"/>
            <pybios:prop name="accENSG" value="ENSG00000108788" type="string"/>
          </pybios:bo>
        </annotation>
      </species>
      <species id="ID_144_12948428925" name="MMP11 gene" compartment="ID_5301_117" initialConcentration="1" boundaryCondition="true" constant="true">
        <annotation>
          <pybios:bo xmlns:pybios="http://pybios.molgen.mpg.de/ns" id="MMP11_Gene" type="Gene">
            <pybios:accNum xmlns:pybios="http://pybios.molgen.mpg.de/ns" type="ENSEMBL" num="ENSG00000099953"/>
            <pybios:prop name="accENSG" value="ENSG00000099953" type="string"/>
          </pybios:bo>
        </annotation>
      </species>
      <species id="ID_5301_360" name="MRE11 gene" compartment="ID_5301_117" initialConcentration="1" boundaryCondition="true" constant="true">
        <annotation>
          <pybios:bo xmlns:pybios="http://pybios.molgen.mpg.de/ns" id="MRE11_Gene" type="Gene">
            <pybios:prop name="accENSG" value="ENSG00000020922" type="string"/>
          </pybios:bo>
        </annotation>
      </species>
      <species id="ID_297_13050255331_12511" name="MSI1 gene" compartment="ID_5301_117" initialConcentration="1" boundaryCondition="true" constant="true">
        <annotation>
          <pybios:bo xmlns:pybios="http://pybios.molgen.mpg.de/ns" id="MSI1_Gene" type="Gene">
            <pybios:prop name="accENSG" value="ENSG00000135097" type="string"/>
          </pybios:bo>
        </annotation>
      </species>
      <species id="ID_144_12901662659" name="MTAP gene" compartment="ID_5301_117" initialConcentration="1" boundaryCondition="true" constant="true">
        <annotation>
          <pybios:bo xmlns:pybios="http://pybios.molgen.mpg.de/ns" id="MTAP_Gene" type="Gene">
            <pybios:prop name="accENSG" value="ENSG00000099810" type="string"/>
          </pybios:bo>
        </annotation>
      </species>
      <species id="ID_222_12969263397" name="MTSS1 gene" compartment="ID_5301_117" initialConcentration="1" boundaryCondition="true" constant="true">
        <annotation>
          <pybios:bo xmlns:pybios="http://pybios.molgen.mpg.de/ns" id="MTSS1_Gene" type="Gene">
            <pybios:prop name="accENSG" value="ENSG00000170873" type="string"/>
          </pybios:bo>
        </annotation>
      </species>
      <species id="ID_297_13050255331_12513" name="MUC1 gene" compartment="ID_5301_117" initialConcentration="1" boundaryCondition="true" constant="true">
        <annotation>
          <pybios:bo xmlns:pybios="http://pybios.molgen.mpg.de/ns" id="MUC1_Gene" type="Gene">
            <pybios:prop name="accENSG" value="ENSG00000185499" type="string"/>
          </pybios:bo>
        </annotation>
      </species>
      <species id="ID_222_13009032349" name="MUC4 gene" compartment="ID_5301_117" initialConcentration="1" boundaryCondition="true" constant="true">
        <annotation>
          <pybios:bo xmlns:pybios="http://pybios.molgen.mpg.de/ns" id="MUC4_Gene" type="Gene">
            <pybios:prop name="externalActivator" value="True" type="boolean"/>
            <pybios:prop name="accENSG" value="ENSG00000145113" type="string"/>
          </pybios:bo>
        </annotation>
      </species>
      <species id="ID_10_12832561645" name="NMYC gene" compartment="ID_5301_117" initialConcentration="1" boundaryCondition="true" constant="true">
        <annotation>
          <pybios:bo xmlns:pybios="http://pybios.molgen.mpg.de/ns" id="MYCN_Gene" type="Gene">
            <pybios:prop name="accENSG" value="ENSG00000134323" type="string"/>
          </pybios:bo>
        </annotation>
      </species>
      <species id="ID_5301_361" name="MYD88 gene" compartment="ID_5301_117" initialConcentration="1" boundaryCondition="true" constant="true">
        <annotation>
          <pybios:bo xmlns:pybios="http://pybios.molgen.mpg.de/ns" id="MYD88_Gene" type="Gene">
            <pybios:prop name="accENSG" value="ENSG00000172936" type="string"/>
          </pybios:bo>
        </annotation>
      </species>
      <species id="ID_5301_362" name="MYT1 kinase gene" compartment="ID_5301_117" initialConcentration="1" boundaryCondition="true" constant="true">
        <annotation>
          <pybios:bo xmlns:pybios="http://pybios.molgen.mpg.de/ns" id="MYT1kinase_Gene" type="Gene">
            <pybios:prop name="accENSG" value="ENSG00000127564" type="string"/>
          </pybios:bo>
        </annotation>
      </species>
      <species id="ID_5301_363" name="Max gene" compartment="ID_5301_117" initialConcentration="1" boundaryCondition="true" constant="true">
        <annotation>
          <pybios:bo xmlns:pybios="http://pybios.molgen.mpg.de/ns" id="Max_Gene" type="Gene">
            <pybios:prop name="accENSG" value="ENSG00000125952" type="string"/>
          </pybios:bo>
        </annotation>
      </species>
      <species id="ID_5301_364" name="CMYC gene" compartment="ID_5301_117" initialConcentration="1" boundaryCondition="true" constant="true">
        <annotation>
          <pybios:bo xmlns:pybios="http://pybios.molgen.mpg.de/ns" id="Myc_Gene" type="Gene">
            <pybios:prop name="accENSG" value="ENSG00000136997" type="string"/>
          </pybios:bo>
        </annotation>
      </species>
      <species id="ID_108_12888742550" name="NADE gene" compartment="ID_5301_117" initialConcentration="1" boundaryCondition="true" constant="true">
        <annotation>
          <pybios:bo xmlns:pybios="http://pybios.molgen.mpg.de/ns" id="NADE_Gene" type="Gene">
            <pybios:prop name="accENSG" value="ENSG00000166681" type="string"/>
          </pybios:bo>
        </annotation>
      </species>
      <species id="ID_297_13033058980" name="NANOG gene" compartment="ID_5301_117" initialConcentration="1" boundaryCondition="true" constant="true">
        <annotation>
          <pybios:bo xmlns:pybios="http://pybios.molgen.mpg.de/ns" id="NANOG_Gene" type="Gene">
            <pybios:prop name="accENSG" value="ENSG00000111704" type="string"/>
          </pybios:bo>
        </annotation>
      </species>
      <species id="ID_5301_365" name="NBS gene" compartment="ID_5301_117" initialConcentration="1" boundaryCondition="true" constant="true">
        <annotation>
          <pybios:bo xmlns:pybios="http://pybios.molgen.mpg.de/ns" id="NBS_Gene" type="Gene">
            <pybios:prop name="accENSG" value="ENSG00000104320" type="string"/>
          </pybios:bo>
        </annotation>
      </species>
      <species id="ID_144_12958750141" name="NCAM1 gene" compartment="ID_5301_117" initialConcentration="1" boundaryCondition="true" constant="true">
        <annotation>
          <pybios:bo xmlns:pybios="http://pybios.molgen.mpg.de/ns" id="NCAM1_Gene" type="Gene">
            <pybios:prop name="accENSG" value="ENSG00000149294" type="string"/>
          </pybios:bo>
        </annotation>
      </species>
      <species id="ID_144_12956223144" name="NCK1 gene" compartment="ID_5301_117" initialConcentration="1" boundaryCondition="true" constant="true">
        <annotation>
          <pybios:bo xmlns:pybios="http://pybios.molgen.mpg.de/ns" id="NCK_Gene" type="Gene">
            <pybios:prop name="accENSG" value="ENSG00000158092" type="string"/>
          </pybios:bo>
        </annotation>
      </species>
      <species id="ID_297_13050255331_12515" name="NEDD9 gene" compartment="ID_5301_117" initialConcentration="1" boundaryCondition="true" constant="true">
        <annotation>
          <pybios:bo xmlns:pybios="http://pybios.molgen.mpg.de/ns" id="NEDD9_Gene" type="Gene">
            <pybios:prop name="accENSG" value="ENSG00000111859" type="string"/>
          </pybios:bo>
        </annotation>
      </species>
      <species id="ID_5301_366" name="NEMO gene" compartment="ID_5301_117" initialConcentration="1" boundaryCondition="true" constant="true">
        <annotation>
          <pybios:bo xmlns:pybios="http://pybios.molgen.mpg.de/ns" id="NEMO_Gene" type="Gene">
            <pybios:prop name="accENSG" value="ENSG00000073009" type="string"/>
          </pybios:bo>
        </annotation>
      </species>
      <species id="ID_297_13033059397" name="NF1 gene" compartment="ID_5301_117" initialConcentration="1" boundaryCondition="true" constant="true">
        <annotation>
          <pybios:bo xmlns:pybios="http://pybios.molgen.mpg.de/ns" id="NF1_Gene" type="Gene">
            <pybios:prop name="accENSG" value="ENSG00000196712" type="string"/>
          </pybios:bo>
        </annotation>
      </species>
      <species id="ID_5301_367" name="NFKBIA gene" compartment="ID_5301_117" initialConcentration="1" boundaryCondition="true" constant="true">
        <annotation>
          <pybios:bo xmlns:pybios="http://pybios.molgen.mpg.de/ns" id="NFKBIA_Gene" type="Gene">
            <pybios:prop name="accENSG" value="ENSG00000100906" type="string"/>
          </pybios:bo>
        </annotation>
      </species>
      <species id="ID_5301_368" name="NFkB1 gene" compartment="ID_5301_117" initialConcentration="1" boundaryCondition="true" constant="true">
        <annotation>
          <pybios:bo xmlns:pybios="http://pybios.molgen.mpg.de/ns" id="NFkB1_Gene" type="Gene">
            <pybios:prop name="accENSG" value="ENSG00000109320" type="string"/>
          </pybios:bo>
        </annotation>
      </species>
      <species id="ID_5301_369" name="NFkB2 gene" compartment="ID_5301_117" initialConcentration="1" boundaryCondition="true" constant="true">
        <annotation>
          <pybios:bo xmlns:pybios="http://pybios.molgen.mpg.de/ns" id="NFkB2_Gene" type="Gene">
            <pybios:prop name="accENSG" value="ENSG00000077150" type="string"/>
          </pybios:bo>
        </annotation>
      </species>
      <species id="ID_5301_370" name="NFkB3 gene" compartment="ID_5301_117" initialConcentration="1" boundaryCondition="true" constant="true">
        <annotation>
          <pybios:bo xmlns:pybios="http://pybios.molgen.mpg.de/ns" id="NFkB3_Gene" type="Gene">
            <pybios:prop name="accENSG" value="ENSG00000173039" type="string"/>
          </pybios:bo>
        </annotation>
      </species>
      <species id="ID_5301_371" name="NIK gene" compartment="ID_5301_117" initialConcentration="1" boundaryCondition="true" constant="true">
        <annotation>
          <pybios:bo xmlns:pybios="http://pybios.molgen.mpg.de/ns" id="NIK_Gene" type="Gene">
            <pybios:prop name="accENSG" value="ENSG00000006062" type="string"/>
          </pybios:bo>
        </annotation>
      </species>
      <species id="ID_5301_372" name="NKX3-1 gene" compartment="ID_5301_117" initialConcentration="1" boundaryCondition="true" constant="true">
        <annotation>
          <pybios:bo xmlns:pybios="http://pybios.molgen.mpg.de/ns" id="NKX31_Gene" type="Gene">
            <pybios:prop name="accENSG" value="ENSG00000167034" type="string"/>
          </pybios:bo>
        </annotation>
      </species>
      <species id="ID_5301_373" name="NLK gene" compartment="ID_5301_117" initialConcentration="1" boundaryCondition="true" constant="true">
        <annotation>
          <pybios:bo xmlns:pybios="http://pybios.molgen.mpg.de/ns" id="NLK_Gene" type="Gene">
            <pybios:prop name="accENSG" value="ENSG00000087095" type="string"/>
          </pybios:bo>
        </annotation>
      </species>
      <species id="ID_139_12894823875" name="NLP gene" compartment="ID_5301_117" initialConcentration="1" boundaryCondition="true" constant="true">
        <annotation>
          <pybios:bo xmlns:pybios="http://pybios.molgen.mpg.de/ns" id="NLP_Gene" type="Gene">
            <pybios:prop name="accENSG" value="ENSG00000101004" type="string"/>
          </pybios:bo>
        </annotation>
      </species>
      <species id="ID_5301_374" name="NMT1 gene" compartment="ID_5301_117" initialConcentration="1" boundaryCondition="true" constant="true">
        <annotation>
          <pybios:bo xmlns:pybios="http://pybios.molgen.mpg.de/ns" id="NMT1_Gene" type="Gene">
            <pybios:prop name="accENSG" value="ENSG00000136448" type="string"/>
          </pybios:bo>
        </annotation>
      </species>
      <species id="ID_5301_375" name="NOS gene" compartment="ID_5301_117" initialConcentration="1" boundaryCondition="true" constant="true">
        <annotation>
          <pybios:bo xmlns:pybios="http://pybios.molgen.mpg.de/ns" id="NOS_Gene" type="Gene">
            <pybios:prop name="accENSG" value="ENSG00000089250" type="string"/>
          </pybios:bo>
        </annotation>
      </species>
      <species id="ID_5301_376" name="NOTCH1 gene" compartment="ID_5301_117" initialConcentration="1" boundaryCondition="true" constant="true">
        <annotation>
          <pybios:bo xmlns:pybios="http://pybios.molgen.mpg.de/ns" id="NOTCH1_Gene" type="Gene">
            <pybios:prop name="accENSG" value="ENSG00000148400" type="string"/>
          </pybios:bo>
        </annotation>
      </species>
      <species id="ID_5301_377" name="NOTCH2 gene" compartment="ID_5301_117" initialConcentration="1" boundaryCondition="true" constant="true">
        <annotation>
          <pybios:bo xmlns:pybios="http://pybios.molgen.mpg.de/ns" id="NOTCH2_Gene" type="Gene">
            <pybios:prop name="accENSG" value="ENSG00000134250" type="string"/>
          </pybios:bo>
        </annotation>
      </species>
      <species id="ID_5301_378" name="NOTCH3 gene" compartment="ID_5301_117" initialConcentration="1" boundaryCondition="true" constant="true">
        <annotation>
          <pybios:bo xmlns:pybios="http://pybios.molgen.mpg.de/ns" id="NOTCH3_Gene" type="Gene">
            <pybios:prop name="accENSG" value="ENSG00000074181" type="string"/>
          </pybios:bo>
        </annotation>
      </species>
      <species id="ID_5301_379" name="NOTCH4 gene" compartment="ID_5301_117" initialConcentration="1" boundaryCondition="true" constant="true">
        <annotation>
          <pybios:bo xmlns:pybios="http://pybios.molgen.mpg.de/ns" id="NOTCH4_Gene" type="Gene">
            <pybios:prop name="accENSG" value="ENSG00000204301" type="string"/>
          </pybios:bo>
        </annotation>
      </species>
      <species id="ID_5301_380" name="NOXA gene" compartment="ID_5301_117" initialConcentration="1" boundaryCondition="true" constant="true">
        <annotation>
          <pybios:bo xmlns:pybios="http://pybios.molgen.mpg.de/ns" id="NOXA_Gene" type="Gene">
            <pybios:prop name="accENSG" value="ENSG00000141682" type="string"/>
          </pybios:bo>
        </annotation>
      </species>
      <species id="ID_5301_381" name="NR3C1 gene" compartment="ID_5301_117" initialConcentration="1" boundaryCondition="true" constant="true">
        <annotation>
          <pybios:bo xmlns:pybios="http://pybios.molgen.mpg.de/ns" id="NR3C1_Gene" type="Gene">
            <pybios:prop name="accENSG" value="ENSG00000113580" type="string"/>
          </pybios:bo>
        </annotation>
      </species>
      <species id="ID_108_12888905038" name="NRAGE gene" compartment="ID_5301_117" initialConcentration="1" boundaryCondition="true" constant="true">
        <annotation>
          <pybios:bo xmlns:pybios="http://pybios.molgen.mpg.de/ns" id="NRAGE_Gene" type="Gene">
            <pybios:prop name="accENSG" value="ENSG00000179222" type="string"/>
          </pybios:bo>
        </annotation>
      </species>
      <species id="ID_222_12971684900" name="NRAS gene" compartment="ID_5301_117" initialConcentration="1" boundaryCondition="true" constant="true">
        <annotation>
          <pybios:bo xmlns:pybios="http://pybios.molgen.mpg.de/ns" id="NRAS_Gene" type="Gene">
            <pybios:prop name="accENSG" value="ENSG00000213281" type="string"/>
          </pybios:bo>
        </annotation>
      </species>
      <species id="ID_222_13009032600" name="NRG1 gene" compartment="ID_5301_117" initialConcentration="1" boundaryCondition="true" constant="true">
        <annotation>
          <pybios:bo xmlns:pybios="http://pybios.molgen.mpg.de/ns" id="NRG1_Gene" type="Gene">
            <pybios:prop name="externalActivator" value="True" type="boolean"/>
            <pybios:prop name="accENSG" value="ENSG00000157168" type="string"/>
          </pybios:bo>
        </annotation>
      </species>
      <species id="ID_222_13009032766" name="NT3 gene" compartment="ID_5301_117" initialConcentration="1" boundaryCondition="true" constant="true">
        <annotation>
          <pybios:bo xmlns:pybios="http://pybios.molgen.mpg.de/ns" id="NT3_Gene" type="Gene">
            <pybios:prop name="externalActivator" value="True" type="boolean"/>
            <pybios:prop name="accENSG" value="ENSG00000185652" type="string"/>
          </pybios:bo>
        </annotation>
      </species>
      <species id="ID_222_13009032907" name="NT4 gene" compartment="ID_5301_117" initialConcentration="1" boundaryCondition="true" constant="true">
        <annotation>
          <pybios:bo xmlns:pybios="http://pybios.molgen.mpg.de/ns" id="NT4_Gene" type="Gene">
            <pybios:prop name="externalActivator" value="True" type="boolean"/>
            <pybios:prop name="accENSG" value="ENSG00000167744" type="string"/>
          </pybios:bo>
        </annotation>
      </species>
      <species id="ID_297_13050255331_12517" name="Nestin gene" compartment="ID_5301_117" initialConcentration="1" boundaryCondition="true" constant="true">
        <annotation>
          <pybios:bo xmlns:pybios="http://pybios.molgen.mpg.de/ns" id="Nestin_Gene" type="Gene">
            <pybios:prop name="accENSG" value="ENSG00000132688" type="string"/>
          </pybios:bo>
        </annotation>
      </species>
      <species id="ID_5301_382" name="Nicastrin gene" compartment="ID_5301_117" initialConcentration="1" boundaryCondition="true" constant="true">
        <annotation>
          <pybios:bo xmlns:pybios="http://pybios.molgen.mpg.de/ns" id="Nicastrin_Gene" type="Gene">
            <pybios:prop name="accENSG" value="ENSG00000162736" type="string"/>
          </pybios:bo>
        </annotation>
      </species>
      <species id="ID_297_13050255331_12519" name="OCT4A gene" compartment="ID_5301_117" initialConcentration="1" boundaryCondition="true" constant="true">
        <annotation>
          <pybios:bo xmlns:pybios="http://pybios.molgen.mpg.de/ns" id="OCT4A_Gene" type="Gene">
            <pybios:prop name="accENSG" value="ENSG00000204531" type="string"/>
          </pybios:bo>
        </annotation>
      </species>
      <species id="ID_5301_383" name="Orc1 gene" compartment="ID_5301_117" initialConcentration="1" boundaryCondition="true" constant="true">
        <annotation>
          <pybios:bo xmlns:pybios="http://pybios.molgen.mpg.de/ns" id="Orc1_Gene" type="Gene">
            <pybios:prop name="accENSG" value="ENSG00000085840" type="string"/>
          </pybios:bo>
        </annotation>
      </species>
      <species id="ID_5301_384" name="Orc2 gene" compartment="ID_5301_117" initialConcentration="1" boundaryCondition="true" constant="true">
        <annotation>
          <pybios:bo xmlns:pybios="http://pybios.molgen.mpg.de/ns" id="Orc2_Gene" type="Gene">
            <pybios:prop name="accENSG" value="ENSG00000115942" type="string"/>
          </pybios:bo>
        </annotation>
      </species>
      <species id="ID_5301_385" name="Orc3 gene" compartment="ID_5301_117" initialConcentration="1" boundaryCondition="true" constant="true">
        <annotation>
          <pybios:bo xmlns:pybios="http://pybios.molgen.mpg.de/ns" id="Orc3_Gene" type="Gene">
            <pybios:prop name="accENSG" value="ENSG00000135336" type="string"/>
          </pybios:bo>
        </annotation>
      </species>
      <species id="ID_5301_386" name="Orc4 gene" compartment="ID_5301_117" initialConcentration="1" boundaryCondition="true" constant="true">
        <annotation>
          <pybios:bo xmlns:pybios="http://pybios.molgen.mpg.de/ns" id="Orc4_Gene" type="Gene">
            <pybios:prop name="accENSG" value="ENSG00000115947" type="string"/>
          </pybios:bo>
        </annotation>
      </species>
      <species id="ID_5301_387" name="Orc5 gene" compartment="ID_5301_117" initialConcentration="1" boundaryCondition="true" constant="true">
        <annotation>
          <pybios:bo xmlns:pybios="http://pybios.molgen.mpg.de/ns" id="Orc5_Gene" type="Gene">
            <pybios:prop name="accENSG" value="ENSG00000164815" type="string"/>
          </pybios:bo>
        </annotation>
      </species>
      <species id="ID_5301_388" name="Orc6 gene" compartment="ID_5301_117" initialConcentration="1" boundaryCondition="true" constant="true">
        <annotation>
          <pybios:bo xmlns:pybios="http://pybios.molgen.mpg.de/ns" id="Orc6_Gene" type="Gene">
            <pybios:prop name="accENSG" value="ENSG00000091651" type="string"/>
          </pybios:bo>
        </annotation>
      </species>
      <species id="ID_222_13009033061" name="OPN gene" compartment="ID_5301_117" initialConcentration="1" boundaryCondition="true" constant="true">
        <annotation>
          <pybios:bo xmlns:pybios="http://pybios.molgen.mpg.de/ns" id="Osteopontin_Gene" type="Gene">
            <pybios:prop name="externalActivator" value="True" type="boolean"/>
            <pybios:prop name="accENSG" value="ENSG00000118785" type="string"/>
          </pybios:bo>
        </annotation>
      </species>
      <species id="ID_144_12956223274" name="PAK1 gene" compartment="ID_5301_117" initialConcentration="1" boundaryCondition="true" constant="true">
        <annotation>
          <pybios:bo xmlns:pybios="http://pybios.molgen.mpg.de/ns" id="PAK_Gene" type="Gene">
            <pybios:prop name="accENSG" value="ENSG00000149269" type="string"/>
          </pybios:bo>
        </annotation>
      </species>
      <species id="ID_5301_389" name="PDE gene" compartment="ID_5301_117" initialConcentration="1" boundaryCondition="true" constant="true">
        <annotation>
          <pybios:bo xmlns:pybios="http://pybios.molgen.mpg.de/ns" id="PDE_Gene" type="Gene">
            <pybios:accNum xmlns:pybios="http://pybios.molgen.mpg.de/ns" type="ENSEMBL" num="ENSG00000172572"/>
            <pybios:accNum xmlns:pybios="http://pybios.molgen.mpg.de/ns" type="ENSEMBL" num="ENSG00000152270"/>
            <pybios:prop name="accENSG" value="ENSG00000172572" type="string"/>
          </pybios:bo>
        </annotation>
      </species>
      <species id="ID_222_13009033208" name="PDGFA gene" compartment="ID_5301_117" initialConcentration="1" boundaryCondition="true" constant="true">
        <annotation>
          <pybios:bo xmlns:pybios="http://pybios.molgen.mpg.de/ns" id="PDGFA_Gene" type="Gene">
            <pybios:prop name="externalActivator" value="True" type="boolean"/>
            <pybios:prop name="accENSG" value="ENSG00000197461" type="string"/>
          </pybios:bo>
        </annotation>
      </species>
      <species id="ID_222_13009033347" name="PDGFB gene" compartment="ID_5301_117" initialConcentration="1" boundaryCondition="true" constant="true">
        <annotation>
          <pybios:bo xmlns:pybios="http://pybios.molgen.mpg.de/ns" id="PDGFB_Gene" type="Gene">
            <pybios:prop name="externalActivator" value="True" type="boolean"/>
            <pybios:prop name="accENSG" value="ENSG00000100311" type="string"/>
          </pybios:bo>
        </annotation>
      </species>
      <species id="ID_222_13009034530" name="PDGFC gene" compartment="ID_5301_117" initialConcentration="1" boundaryCondition="true" constant="true">
        <annotation>
          <pybios:bo xmlns:pybios="http://pybios.molgen.mpg.de/ns" id="PDGFC_Gene" type="Gene">
            <pybios:prop name="externalActivator" value="True" type="boolean"/>
            <pybios:prop name="accENSG" value="ENSG00000145431" type="string"/>
          </pybios:bo>
        </annotation>
      </species>
      <species id="ID_222_13009034682" name="PDGFD gene" compartment="ID_5301_117" initialConcentration="1" boundaryCondition="true" constant="true">
        <annotation>
          <pybios:bo xmlns:pybios="http://pybios.molgen.mpg.de/ns" id="PDGFD_Gene" type="Gene">
            <pybios:prop name="externalActivator" value="True" type="boolean"/>
            <pybios:prop name="accENSG" value="ENSG00000170962" type="string"/>
          </pybios:bo>
        </annotation>
      </species>
      <species id="ID_5301_390" name="PDGFRA gene" compartment="ID_5301_117" initialConcentration="1" boundaryCondition="true" constant="true">
        <annotation>
          <pybios:bo xmlns:pybios="http://pybios.molgen.mpg.de/ns" id="PDGFRA_Gene" type="Gene">
            <pybios:prop name="accENSG" value="ENSG00000134853" type="string"/>
          </pybios:bo>
        </annotation>
      </species>
      <species id="ID_5301_392" name="PDGFRB gene" compartment="ID_5301_117" initialConcentration="1" boundaryCondition="true" constant="true">
        <annotation>
          <pybios:bo xmlns:pybios="http://pybios.molgen.mpg.de/ns" id="PDGFRB_Gene" type="Gene">
            <pybios:accNum xmlns:pybios="http://pybios.molgen.mpg.de/ns" type="ENSEMBL" num="ENSG00000113721"/>
            <pybios:prop name="accENSG" value="ENSG00000113721" type="string"/>
          </pybios:bo>
        </annotation>
      </species>
      <species id="ID_5301_394" name="PDK1 gene" compartment="ID_5301_117" initialConcentration="1" boundaryCondition="true" constant="true">
        <annotation>
          <pybios:bo xmlns:pybios="http://pybios.molgen.mpg.de/ns" id="PDK1_Gene" type="Gene">
            <pybios:prop name="accENSG" value="ENSG00000140992" type="string"/>
          </pybios:bo>
        </annotation>
      </species>
      <species id="ID_5301_395" name="PEN-2 gene" compartment="ID_5301_117" initialConcentration="1" boundaryCondition="true" constant="true">
        <annotation>
          <pybios:bo xmlns:pybios="http://pybios.molgen.mpg.de/ns" id="PEN2_Gene" type="Gene">
            <pybios:prop name="accENSG" value="ENSG00000205155" type="string"/>
          </pybios:bo>
        </annotation>
      </species>
      <species id="ID_5301_396" name="PGR gene" compartment="ID_5301_117" initialConcentration="1" boundaryCondition="true" constant="true">
        <annotation>
          <pybios:bo xmlns:pybios="http://pybios.molgen.mpg.de/ns" id="PGR_Gene" type="Gene">
            <pybios:prop name="accENSG" value="ENSG00000082175" type="string"/>
          </pybios:bo>
        </annotation>
      </species>
      <species id="ID_5301_397" name="PIK3CA gene" compartment="ID_5301_117" initialConcentration="1" boundaryCondition="true" constant="true">
        <annotation>
          <pybios:bo xmlns:pybios="http://pybios.molgen.mpg.de/ns" id="PI3K_Gene" type="Gene">
            <pybios:accNum xmlns:pybios="http://pybios.molgen.mpg.de/ns" type="ENSEMBL" num="ENSG00000121879"/>
            <pybios:accNum xmlns:pybios="http://pybios.molgen.mpg.de/ns" type="ENSEMBL" num="ENSG00000011405"/>
            <pybios:accNum xmlns:pybios="http://pybios.molgen.mpg.de/ns" type="ENSEMBL" num="ENSG00000139144"/>
            <pybios:prop name="accENSG" value="ENSG00000121879" type="string"/>
          </pybios:bo>
        </annotation>
      </species>
      <species id="ID_144_12910458869" name="PIAS1 gene" compartment="ID_5301_117" initialConcentration="1" boundaryCondition="true" constant="true">
        <annotation>
          <pybios:bo xmlns:pybios="http://pybios.molgen.mpg.de/ns" id="PIAS1_Gene" type="Gene">
            <pybios:prop name="accENSG" value="ENSG00000033800" type="string"/>
          </pybios:bo>
        </annotation>
      </species>
      <species id="ID_222_13009034826" name="PIGF gene" compartment="ID_5301_117" initialConcentration="1" boundaryCondition="true" constant="true">
        <annotation>
          <pybios:bo xmlns:pybios="http://pybios.molgen.mpg.de/ns" id="PIGF_Gene" type="Gene">
            <pybios:prop name="externalActivator" value="True" type="boolean"/>
            <pybios:prop name="accENSG" value="ENSG00000119630" type="string"/>
          </pybios:bo>
        </annotation>
      </species>
      <species id="ID_297_13040684096" name="PIK3CG gene" compartment="ID_5301_117" initialConcentration="1" boundaryCondition="true" constant="true">
        <annotation>
          <pybios:bo xmlns:pybios="http://pybios.molgen.mpg.de/ns" id="PIK3CG_Gene" type="Gene">
            <pybios:prop name="accENSG" value="ENSG00000105851" type="string"/>
          </pybios:bo>
        </annotation>
      </species>
      <species id="ID_5301_399" name="PKA gene" compartment="ID_5301_117" initialConcentration="1" boundaryCondition="true" constant="true">
        <annotation>
          <pybios:bo xmlns:pybios="http://pybios.molgen.mpg.de/ns" id="PKA_Gene" type="Gene">
            <pybios:accNum xmlns:pybios="http://pybios.molgen.mpg.de/ns" type="ENSEMBL" num="ENSG00000142875"/>
            <pybios:prop name="accENSG" value="ENSG00000142875" type="string"/>
          </pybios:bo>
        </annotation>
      </species>
      <species id="ID_108_12886355399" name="PKN2 gene" compartment="ID_5301_117" initialConcentration="1" boundaryCondition="true" constant="true">
        <annotation>
          <pybios:bo xmlns:pybios="http://pybios.molgen.mpg.de/ns" id="PKN2_Gene" type="Gene">
            <pybios:prop name="accENSG" value="ENSG00000065243" type="string"/>
          </pybios:bo>
        </annotation>
      </species>
      <species id="ID_297_13050255331_12489" name="PLA2G16 gene" compartment="ID_5301_117" initialConcentration="1" boundaryCondition="true" constant="true">
        <annotation>
          <pybios:bo xmlns:pybios="http://pybios.molgen.mpg.de/ns" id="PLA2G16_Gene" type="Gene">
            <pybios:prop name="accENSG" value="ENSG00000176485" type="string"/>
          </pybios:bo>
        </annotation>
      </species>
      <species id="ID_222_12985531366" name="PLCB3 gene" compartment="ID_5301_117" initialConcentration="1" boundaryCondition="true" constant="true">
        <annotation>
          <pybios:bo xmlns:pybios="http://pybios.molgen.mpg.de/ns" id="PLCB3_Gene" type="Gene">
            <pybios:prop name="accENSG" value="ENSG00000149782" type="string"/>
          </pybios:bo>
        </annotation>
      </species>
      <species id="ID_139_12894756811" name="PLK1 gene" compartment="ID_5301_117" initialConcentration="1" boundaryCondition="true" constant="true">
        <annotation>
          <pybios:bo xmlns:pybios="http://pybios.molgen.mpg.de/ns" id="PLK1_Gene" type="Gene">
            <pybios:prop name="accENSG" value="ENSG00000166851" type="string"/>
          </pybios:bo>
        </annotation>
      </species>
      <species id="ID_5301_401" name="PP2A gene" compartment="ID_5301_117" initialConcentration="1" boundaryCondition="true" constant="true">
        <annotation>
          <pybios:bo xmlns:pybios="http://pybios.molgen.mpg.de/ns" id="PP2A_Gene" type="Gene">
            <pybios:prop name="accENSG" value="ENSG00000154001" type="string"/>
          </pybios:bo>
        </annotation>
      </species>
      <species id="ID_222_12977648309" name="PPARA gene" compartment="ID_5301_117" initialConcentration="1" boundaryCondition="true" constant="true">
        <annotation>
          <pybios:bo xmlns:pybios="http://pybios.molgen.mpg.de/ns" id="PPARA_Gene" type="Gene">
            <pybios:prop name="accENSG" value="ENSG00000186951" type="string"/>
          </pybios:bo>
        </annotation>
      </species>
      <species id="ID_222_12977648443" name="PPARD gene" compartment="ID_5301_117" initialConcentration="1" boundaryCondition="true" constant="true">
        <annotation>
          <pybios:bo xmlns:pybios="http://pybios.molgen.mpg.de/ns" id="PPARD_Gene" type="Gene">
            <pybios:prop name="accENSG" value="ENSG00000112033" type="string"/>
          </pybios:bo>
        </annotation>
      </species>
      <species id="ID_222_12977648579" name="PPARG gene" compartment="ID_5301_117" initialConcentration="1" boundaryCondition="true" constant="true">
        <annotation>
          <pybios:bo xmlns:pybios="http://pybios.molgen.mpg.de/ns" id="PPARG_Gene" type="Gene">
            <pybios:prop name="accENSG" value="ENSG00000132170" type="string"/>
          </pybios:bo>
        </annotation>
      </species>
      <species id="ID_5301_403" name="PRKCA gene" compartment="ID_5301_117" initialConcentration="1" boundaryCondition="true" constant="true">
        <annotation>
          <pybios:bo xmlns:pybios="http://pybios.molgen.mpg.de/ns" id="PRKCA_Gene" type="Gene">
            <pybios:accNum xmlns:pybios="http://pybios.molgen.mpg.de/ns" type="ENSEMBL" num="ENSG00000154229"/>
            <pybios:prop name="accENSG" value="ENSG00000154229" type="string"/>
          </pybios:bo>
        </annotation>
      </species>
      <species id="ID_5301_404" name="PRKCB gene" compartment="ID_5301_117" initialConcentration="1" boundaryCondition="true" constant="true">
        <annotation>
          <pybios:bo xmlns:pybios="http://pybios.molgen.mpg.de/ns" id="PRKCB_Gene" type="Gene">
            <pybios:accNum xmlns:pybios="http://pybios.molgen.mpg.de/ns" type="ENSEMBL" num="ENSG00000166501"/>
            <pybios:prop name="accENSG" value="ENSG00000166501" type="string"/>
          </pybios:bo>
        </annotation>
      </species>
      <species id="ID_222_13022624539" name="PRLR gene" compartment="ID_5301_117" initialConcentration="1" boundaryCondition="true" constant="true">
        <annotation>
          <pybios:bo xmlns:pybios="http://pybios.molgen.mpg.de/ns" id="PRLR_Gene" type="Gene">
            <pybios:prop name="accENSG" value="ENSG00000113494" type="string"/>
          </pybios:bo>
        </annotation>
      </species>
      <species id="ID_222_13022624289" name="PRL gene" compartment="ID_5301_117" initialConcentration="1" boundaryCondition="true" constant="true">
        <annotation>
          <pybios:bo xmlns:pybios="http://pybios.molgen.mpg.de/ns" id="PRL_Gene" type="Gene">
            <pybios:prop name="externalActivator" value="True" type="boolean"/>
            <pybios:prop name="accENSG" value="ENSG00000172179" type="string"/>
          </pybios:bo>
        </annotation>
      </species>
      <species id="ID_144_12906909733" name="PRMT1 gene" compartment="ID_5301_117" initialConcentration="1" boundaryCondition="true" constant="true">
        <annotation>
          <pybios:bo xmlns:pybios="http://pybios.molgen.mpg.de/ns" id="PRMT1_Gene" type="Gene">
            <pybios:prop name="accENSG" value="ENSG00000126457" type="string"/>
          </pybios:bo>
        </annotation>
      </species>
      <species id="ID_5301_406" name="PSA gene" compartment="ID_5301_117" initialConcentration="1" boundaryCondition="true" constant="true">
        <annotation>
          <pybios:bo xmlns:pybios="http://pybios.molgen.mpg.de/ns" id="PSA_Gene" type="Gene">
            <pybios:prop name="accENSG" value="ENSG00000142515" type="string"/>
          </pybios:bo>
        </annotation>
      </species>
      <species id="ID_5301_407" name="PTEN gene" compartment="ID_5301_117" initialConcentration="1" boundaryCondition="true" constant="true">
        <annotation>
          <pybios:bo xmlns:pybios="http://pybios.molgen.mpg.de/ns" id="PTEN_Gene" type="Gene">
            <pybios:prop name="accENSG" value="ENSG00000171862" type="string"/>
          </pybios:bo>
        </annotation>
      </species>
      <species id="ID_222_12977001243" name="PTK2B gene" compartment="ID_5301_117" initialConcentration="1" boundaryCondition="true" constant="true">
        <annotation>
          <pybios:bo xmlns:pybios="http://pybios.molgen.mpg.de/ns" id="PTK2B_Gene" type="Gene">
            <pybios:prop name="accENSG" value="ENSG00000120899" type="string"/>
          </pybios:bo>
        </annotation>
      </species>
      <species id="ID_222_12969259271" name="PTPRD gene" compartment="ID_5301_117" initialConcentration="1" boundaryCondition="true" constant="true">
        <annotation>
          <pybios:bo xmlns:pybios="http://pybios.molgen.mpg.de/ns" id="PTPRD_Gene" type="Gene">
            <pybios:prop name="accENSG" value="ENSG00000153707" type="string"/>
          </pybios:bo>
        </annotation>
      </species>
      <species id="ID_5301_408" name="PUMA gene" compartment="ID_5301_117" initialConcentration="1" boundaryCondition="true" constant="true">
        <annotation>
          <pybios:bo xmlns:pybios="http://pybios.molgen.mpg.de/ns" id="PUMA_Gene" type="Gene">
            <pybios:prop name="accENSG" value="ENSG00000105327" type="string"/>
          </pybios:bo>
        </annotation>
      </species>
      <species id="ID_222_13009035156" name="PTN gene" compartment="ID_5301_117" initialConcentration="1" boundaryCondition="true" constant="true">
        <annotation>
          <pybios:bo xmlns:pybios="http://pybios.molgen.mpg.de/ns" id="Pleiotrophin_Gene" type="Gene">
            <pybios:prop name="externalActivator" value="True" type="boolean"/>
            <pybios:prop name="accENSG" value="ENSG00000105894" type="string"/>
          </pybios:bo>
        </annotation>
      </species>
      <species id="ID_5301_409" name="Pontin52 gene" compartment="ID_5301_117" initialConcentration="1" boundaryCondition="true" constant="true">
        <annotation>
          <pybios:bo xmlns:pybios="http://pybios.molgen.mpg.de/ns" id="Pontin52_Gene" type="Gene">
            <pybios:prop name="accENSG" value="ENSG00000175792" type="string"/>
          </pybios:bo>
        </annotation>
      </species>
      <species id="ID_5301_410" name="Presenilin gene" compartment="ID_5301_117" initialConcentration="1" boundaryCondition="true" constant="true">
        <annotation>
          <pybios:bo xmlns:pybios="http://pybios.molgen.mpg.de/ns" id="Presenilin_Gene" type="Gene">
            <pybios:prop name="accENSG" value="ENSG00000080815" type="string"/>
          </pybios:bo>
        </annotation>
      </species>
      <species id="ID_5301_411" name="Proteasome gene" compartment="ID_5301_117" initialConcentration="1" boundaryCondition="true" constant="true">
        <annotation>
          <pybios:bo xmlns:pybios="http://pybios.molgen.mpg.de/ns" id="Proteasome_Gene" type="Gene">
            <pybios:prop name="accENSG" value="ENSG00000204264" type="string"/>
          </pybios:bo>
        </annotation>
      </species>
      <species id="ID_5301_414" name="Ptch gene" compartment="ID_5301_117" initialConcentration="1" boundaryCondition="true" constant="true">
        <annotation>
          <pybios:bo xmlns:pybios="http://pybios.molgen.mpg.de/ns" id="Ptch_Gene" type="Gene">
            <pybios:prop name="accENSG" value="ENSG00000185920" type="string"/>
          </pybios:bo>
        </annotation>
      </species>
      <species id="ID_5301_416" name="Pyruvate kinase gene" compartment="ID_5301_117" initialConcentration="1" boundaryCondition="true" constant="true">
        <annotation>
          <pybios:bo xmlns:pybios="http://pybios.molgen.mpg.de/ns" id="PyruvateKinase_Gene" type="Gene">
            <pybios:accNum xmlns:pybios="http://pybios.molgen.mpg.de/ns" type="ENSEMBL" num="ENSG00000143627"/>
            <pybios:prop name="accENSG" value="ENSG00000143627" type="string"/>
          </pybios:bo>
        </annotation>
      </species>
      <species id="ID_108_12888821743" name="RAC1 gene" compartment="ID_5301_117" initialConcentration="1" boundaryCondition="true" constant="true">
        <annotation>
          <pybios:bo xmlns:pybios="http://pybios.molgen.mpg.de/ns" id="RAC1_Gene" type="Gene">
            <pybios:prop name="accENSG" value="ENSG00000136238" type="string"/>
          </pybios:bo>
        </annotation>
      </species>
      <species id="ID_108_12892235727" name="RAP1A gene" compartment="ID_5301_117" initialConcentration="1" boundaryCondition="true" constant="true">
        <annotation>
          <pybios:bo xmlns:pybios="http://pybios.molgen.mpg.de/ns" id="RAP1A_Gene" type="Gene">
            <pybios:prop name="accENSG" value="ENSG00000116473" type="string"/>
          </pybios:bo>
        </annotation>
      </species>
      <species id="ID_5301_417" name="RAP1GAP gene" compartment="ID_5301_117" initialConcentration="1" boundaryCondition="true" constant="true">
        <annotation>
          <pybios:bo xmlns:pybios="http://pybios.molgen.mpg.de/ns" id="RAP1GAP_Gene" type="Gene">
            <pybios:accNum xmlns:pybios="http://pybios.molgen.mpg.de/ns" type="ENSEMBL" num="ENSG00000076864"/>
            <pybios:prop name="accENSG" value="ENSG00000076864" type="string"/>
          </pybios:bo>
        </annotation>
      </species>
      <species id="ID_139_12894876961" name="RAPGEF1 gene" compartment="ID_5301_117" initialConcentration="1" boundaryCondition="true" constant="true">
        <annotation>
          <pybios:bo xmlns:pybios="http://pybios.molgen.mpg.de/ns" id="RAPGEF1_Gene" type="Gene">
            <pybios:prop name="accENSG" value="ENSG00000107263" type="string"/>
          </pybios:bo>
        </annotation>
      </species>
      <species id="ID_108_12892235891" name="RAPGEF3 gene" compartment="ID_5301_117" initialConcentration="1" boundaryCondition="true" constant="true">
        <annotation>
          <pybios:bo xmlns:pybios="http://pybios.molgen.mpg.de/ns" id="RAPGEF3_Gene" type="Gene">
            <pybios:prop name="accENSG" value="ENSG00000079337" type="string"/>
          </pybios:bo>
        </annotation>
      </species>
      <species id="ID_297_13050255331_12525" name="RARRES3 gene" compartment="ID_5301_117" initialConcentration="1" boundaryCondition="true" constant="true">
        <annotation>
          <pybios:bo xmlns:pybios="http://pybios.molgen.mpg.de/ns" id="RARRES3_Gene" type="Gene">
            <pybios:prop name="accENSG" value="ENSG00000133321" type="string"/>
          </pybios:bo>
        </annotation>
      </species>
      <species id="ID_297_13050255332" name="RASSF1 gene" compartment="ID_5301_117" initialConcentration="1" boundaryCondition="true" constant="true">
        <annotation>
          <pybios:bo xmlns:pybios="http://pybios.molgen.mpg.de/ns" id="RASSF1_Gene" type="Gene">
            <pybios:prop name="accENSG" value="ENSG00000068028" type="string"/>
          </pybios:bo>
        </annotation>
      </species>
      <species id="ID_10_12833437784" name="RELB gene" compartment="ID_5301_117" initialConcentration="1" boundaryCondition="true" constant="true">
        <annotation>
          <pybios:bo xmlns:pybios="http://pybios.molgen.mpg.de/ns" id="RELB_Gene" type="Gene">
            <pybios:prop name="accENSG" value="ENSG00000104856" type="string"/>
          </pybios:bo>
        </annotation>
      </species>
      <species id="ID_10_12833443479" name="REL gene" compartment="ID_5301_117" initialConcentration="1" boundaryCondition="true" constant="true">
        <annotation>
          <pybios:bo xmlns:pybios="http://pybios.molgen.mpg.de/ns" id="REL_Gene" type="Gene">
            <pybios:prop name="accENSG" value="ENSG00000162924" type="string"/>
          </pybios:bo>
        </annotation>
      </species>
      <species id="ID_10_12862899370" name="RET gene" compartment="ID_5301_117" initialConcentration="1" boundaryCondition="true" constant="true">
        <annotation>
          <pybios:bo xmlns:pybios="http://pybios.molgen.mpg.de/ns" id="RET_Gene" type="Gene">
            <pybios:prop name="accENSG" value="ENSG00000165731" type="string"/>
          </pybios:bo>
        </annotation>
      </species>
      <species id="ID_5301_418" name="RHEB gene" compartment="ID_5301_117" initialConcentration="1" boundaryCondition="true" constant="true">
        <annotation>
          <pybios:bo xmlns:pybios="http://pybios.molgen.mpg.de/ns" id="RHEB_Gene" type="Gene">
            <pybios:prop name="accENSG" value="ENSG00000106615" type="string"/>
          </pybios:bo>
        </annotation>
      </species>
      <species id="ID_144_12911358983" name="RHOA gene" compartment="ID_5301_117" initialConcentration="1" boundaryCondition="true" constant="true">
        <annotation>
          <pybios:bo xmlns:pybios="http://pybios.molgen.mpg.de/ns" id="RHOA_Gene" type="Gene">
            <pybios:prop name="accENSG" value="ENSG00000067560" type="string"/>
          </pybios:bo>
        </annotation>
      </species>
      <species id="ID_5301_419" name="RIP gene" compartment="ID_5301_117" initialConcentration="1" boundaryCondition="true" constant="true">
        <annotation>
          <pybios:bo xmlns:pybios="http://pybios.molgen.mpg.de/ns" id="RIP_Gene" type="Gene">
            <pybios:prop name="accENSG" value="ENSG00000137275" type="string"/>
          </pybios:bo>
        </annotation>
      </species>
      <species id="ID_5301_420" name="RPS6 gene" compartment="ID_5301_117" initialConcentration="1" boundaryCondition="true" constant="true">
        <annotation>
          <pybios:bo xmlns:pybios="http://pybios.molgen.mpg.de/ns" id="RPS6_Gene" type="Gene">
            <pybios:prop name="accENSG" value="ENSG00000137154" type="string"/>
          </pybios:bo>
        </annotation>
      </species>
      <species id="ID_5301_421" name="SMAD2 gene" compartment="ID_5301_117" initialConcentration="1" boundaryCondition="true" constant="true">
        <annotation>
          <pybios:bo xmlns:pybios="http://pybios.molgen.mpg.de/ns" id="RSMAD23_Gene" type="Gene">
            <pybios:prop name="accENSG" value="ENSG00000175387" type="string"/>
          </pybios:bo>
        </annotation>
      </species>
      <species id="ID_222_12977671254" name="RXRA gene" compartment="ID_5301_117" initialConcentration="1" boundaryCondition="true" constant="true">
        <annotation>
          <pybios:bo xmlns:pybios="http://pybios.molgen.mpg.de/ns" id="RXRA_Gene" type="Gene">
            <pybios:prop name="accENSG" value="ENSG00000186350" type="string"/>
          </pybios:bo>
        </annotation>
      </species>
      <species id="ID_222_12977671381" name="RXRB gene" compartment="ID_5301_117" initialConcentration="1" boundaryCondition="true" constant="true">
        <annotation>
          <pybios:bo xmlns:pybios="http://pybios.molgen.mpg.de/ns" id="RXRB_Gene" type="Gene">
            <pybios:prop name="accENSG" value="ENSG00000204231" type="string"/>
          </pybios:bo>
        </annotation>
      </species>
      <species id="ID_222_12977671522" name="RXRG gene" compartment="ID_5301_117" initialConcentration="1" boundaryCondition="true" constant="true">
        <annotation>
          <pybios:bo xmlns:pybios="http://pybios.molgen.mpg.de/ns" id="RXRG_Gene" type="Gene">
            <pybios:prop name="accENSG" value="ENSG00000143171" type="string"/>
          </pybios:bo>
        </annotation>
      </species>
      <species id="ID_5301_422" name="Rad17 gene" compartment="ID_5301_117" initialConcentration="1" boundaryCondition="true" constant="true">
        <annotation>
          <pybios:bo xmlns:pybios="http://pybios.molgen.mpg.de/ns" id="Rad17_Gene" type="Gene">
            <pybios:prop name="accENSG" value="ENSG00000152942" type="string"/>
          </pybios:bo>
        </annotation>
      </species>
      <species id="ID_5301_423" name="Rad50 gene" compartment="ID_5301_117" initialConcentration="1" boundaryCondition="true" constant="true">
        <annotation>
          <pybios:bo xmlns:pybios="http://pybios.molgen.mpg.de/ns" id="Rad50_Gene" type="Gene">
            <pybios:prop name="accENSG" value="ENSG00000113522" type="string"/>
          </pybios:bo>
        </annotation>
      </species>
      <species id="ID_5301_424" name="Rad9 gene" compartment="ID_5301_117" initialConcentration="1" boundaryCondition="true" constant="true">
        <annotation>
          <pybios:bo xmlns:pybios="http://pybios.molgen.mpg.de/ns" id="Rad9_Gene" type="Gene">
            <pybios:prop name="accENSG" value="ENSG00000151164" type="string"/>
          </pybios:bo>
        </annotation>
      </species>
      <species id="ID_5301_426" name="Raptor gene" compartment="ID_5301_117" initialConcentration="1" boundaryCondition="true" constant="true">
        <annotation>
          <pybios:bo xmlns:pybios="http://pybios.molgen.mpg.de/ns" id="Raptor_Gene" type="Gene">
            <pybios:prop name="accENSG" value="ENSG00000141564" type="string"/>
          </pybios:bo>
        </annotation>
      </species>
      <species id="ID_5301_427" name="RasGAP gene" compartment="ID_5301_117" initialConcentration="1" boundaryCondition="true" constant="true">
        <annotation>
          <pybios:bo xmlns:pybios="http://pybios.molgen.mpg.de/ns" id="RasGAP_Gene" type="Gene">
            <pybios:prop name="accENSG" value="ENSG00000145715" type="string"/>
          </pybios:bo>
        </annotation>
      </species>
      <species id="ID_5301_428" name="RasGRP1 gene" compartment="ID_5301_117" initialConcentration="1" boundaryCondition="true" constant="true">
        <annotation>
          <pybios:bo xmlns:pybios="http://pybios.molgen.mpg.de/ns" id="RasGRP1_Gene" type="Gene">
            <pybios:accNum xmlns:pybios="http://pybios.molgen.mpg.de/ns" type="ENSEMBL" num="ENSG00000172575"/>
            <pybios:prop name="accENSG" value="ENSG00000172575" type="string"/>
          </pybios:bo>
        </annotation>
      </species>
      <species id="ID_5301_430" name="Reptin52 gene" compartment="ID_5301_117" initialConcentration="1" boundaryCondition="true" constant="true">
        <annotation>
          <pybios:bo xmlns:pybios="http://pybios.molgen.mpg.de/ns" id="Reptin52_Gene" type="Gene">
            <pybios:prop name="accENSG" value="ENSG00000183207" type="string"/>
          </pybios:bo>
        </annotation>
      </species>
      <species id="ID_5301_431" name="RB gene" compartment="ID_5301_117" initialConcentration="1" boundaryCondition="true" constant="true">
        <annotation>
          <pybios:bo xmlns:pybios="http://pybios.molgen.mpg.de/ns" id="RetinoblastomaProtein1_Gene" type="Gene">
            <pybios:prop name="accENSG" value="ENSG00000139687" type="string"/>
          </pybios:bo>
        </annotation>
      </species>
      <species id="ID_5301_432" name="S6K1 gene" compartment="ID_5301_117" initialConcentration="1" boundaryCondition="true" constant="true">
        <annotation>
          <pybios:bo xmlns:pybios="http://pybios.molgen.mpg.de/ns" id="S6K1_Gene" type="Gene">
            <pybios:prop name="accENSG" value="ENSG00000108443" type="string"/>
          </pybios:bo>
        </annotation>
      </species>
      <species id="ID_5301_433" name="SARA gene" compartment="ID_5301_117" initialConcentration="1" boundaryCondition="true" constant="true">
        <annotation>
          <pybios:bo xmlns:pybios="http://pybios.molgen.mpg.de/ns" id="SARA_Gene" type="Gene">
            <pybios:prop name="accENSG" value="ENSG00000157077" type="string"/>
          </pybios:bo>
        </annotation>
      </species>
      <species id="ID_297_13050255332_12529" name="SCA1 gene" compartment="ID_5301_117" initialConcentration="1" boundaryCondition="true" constant="true">
        <annotation>
          <pybios:bo xmlns:pybios="http://pybios.molgen.mpg.de/ns" id="SCA1_Gene" type="Gene">
            <pybios:prop name="accENSG" value="ENSG00000124788" type="string"/>
          </pybios:bo>
        </annotation>
      </species>
      <species id="ID_222_13009035321" name="SCF gene" compartment="ID_5301_117" initialConcentration="1" boundaryCondition="true" constant="true">
        <annotation>
          <pybios:bo xmlns:pybios="http://pybios.molgen.mpg.de/ns" id="SCF_Gene" type="Gene">
            <pybios:prop name="externalActivator" value="True" type="boolean"/>
            <pybios:prop name="accENSG" value="ENSG00000049130" type="string"/>
          </pybios:bo>
        </annotation>
      </species>
      <species id="ID_144_12898233444" name="SEF gene" compartment="ID_5301_117" initialConcentration="1" boundaryCondition="true" constant="true">
        <annotation>
          <pybios:bo xmlns:pybios="http://pybios.molgen.mpg.de/ns" id="SEF_Gene" type="Gene">
            <pybios:prop name="accENSG" value="ENSG00000144730" type="string"/>
          </pybios:bo>
        </annotation>
      </species>
      <species id="ID_5301_434" name="SENP1 gene" compartment="ID_5301_117" initialConcentration="1" boundaryCondition="true" constant="true">
        <annotation>
          <pybios:bo xmlns:pybios="http://pybios.molgen.mpg.de/ns" id="SENP1_Gene" type="Gene">
            <pybios:prop name="accENSG" value="ENSG00000079387" type="string"/>
          </pybios:bo>
        </annotation>
      </species>
      <species id="ID_5301_435" name="SHC gene" compartment="ID_5301_117" initialConcentration="1" boundaryCondition="true" constant="true">
        <annotation>
          <pybios:bo xmlns:pybios="http://pybios.molgen.mpg.de/ns" id="SHC_Gene" type="Gene">
            <pybios:prop name="accENSG" value="ENSG00000160691" type="string"/>
          </pybios:bo>
        </annotation>
      </species>
      <species id="ID_222_13009035505" name="SHH gene" compartment="ID_5301_117" initialConcentration="1" boundaryCondition="true" constant="true">
        <annotation>
          <pybios:bo xmlns:pybios="http://pybios.molgen.mpg.de/ns" id="SHH_Gene" type="Gene">
            <pybios:prop name="externalActivator" value="True" type="boolean"/>
            <pybios:prop name="accENSG" value="ENSG00000164690" type="string"/>
          </pybios:bo>
        </annotation>
      </species>
      <species id="ID_144_12910363145" name="SHP1 gene" compartment="ID_5301_117" initialConcentration="1" boundaryCondition="true" constant="true">
        <annotation>
          <pybios:bo xmlns:pybios="http://pybios.molgen.mpg.de/ns" id="SHP1_Gene" type="Gene">
            <pybios:prop name="accENSG" value="ENSG00000111679" type="string"/>
          </pybios:bo>
        </annotation>
      </species>
      <species id="ID_301_13056452915" name="SHP2 gene" compartment="ID_5301_117" initialConcentration="1" boundaryCondition="true" constant="true">
        <annotation>
          <pybios:bo xmlns:pybios="http://pybios.molgen.mpg.de/ns" id="SHP2_Gene" type="Gene">
            <pybios:prop name="accENSG" value="ENSG00000179295" type="string"/>
          </pybios:bo>
        </annotation>
      </species>
      <species id="ID_5301_436" name="SKI gene" compartment="ID_5301_117" initialConcentration="1" boundaryCondition="true" constant="true">
        <annotation>
          <pybios:bo xmlns:pybios="http://pybios.molgen.mpg.de/ns" id="SKI_Gene" type="Gene">
            <pybios:prop name="accENSG" value="ENSG00000157933" type="string"/>
          </pybios:bo>
        </annotation>
      </species>
      <species id="ID_10_12833442055" name="SLC2A4RG gene" compartment="ID_5301_117" initialConcentration="1" boundaryCondition="true" constant="true">
        <annotation>
          <pybios:bo xmlns:pybios="http://pybios.molgen.mpg.de/ns" id="SLC2A4RG_Gene" type="Gene">
            <pybios:prop name="accENSG" value="ENSG00000125520" type="string"/>
          </pybios:bo>
        </annotation>
      </species>
      <species id="ID_5301_437" name="SMAC gene" compartment="ID_5301_117" initialConcentration="1" boundaryCondition="true" constant="true">
        <annotation>
          <pybios:bo xmlns:pybios="http://pybios.molgen.mpg.de/ns" id="SMAC_Gene" type="Gene">
            <pybios:prop name="accENSG" value="ENSG00000184047" type="string"/>
          </pybios:bo>
        </annotation>
      </species>
      <species id="ID_5301_438" name="SMAD1 gene" compartment="ID_5301_117" initialConcentration="1" boundaryCondition="true" constant="true">
        <annotation>
          <pybios:bo xmlns:pybios="http://pybios.molgen.mpg.de/ns" id="SMAD1_Gene" type="Gene">
            <pybios:prop name="accENSG" value="ENSG00000170365" type="string"/>
          </pybios:bo>
        </annotation>
      </species>
      <species id="ID_10_12832562161" name="SMAD3 gene" compartment="ID_5301_117" initialConcentration="1" boundaryCondition="true" constant="true">
        <annotation>
          <pybios:bo xmlns:pybios="http://pybios.molgen.mpg.de/ns" id="SMAD3_Gene" type="Gene">
            <pybios:prop name="accENSG" value="ENSG00000166949" type="string"/>
          </pybios:bo>
        </annotation>
      </species>
      <species id="ID_5301_439" name="SMAD4 gene" compartment="ID_5301_117" initialConcentration="1" boundaryCondition="true" constant="true">
        <annotation>
          <pybios:bo xmlns:pybios="http://pybios.molgen.mpg.de/ns" id="SMAD4_Gene" type="Gene">
            <pybios:prop name="accENSG" value="ENSG00000141646" type="string"/>
          </pybios:bo>
        </annotation>
      </species>
      <species id="ID_222_12972582205" name="SMAD5 gene" compartment="ID_5301_117" initialConcentration="1" boundaryCondition="true" constant="true">
        <annotation>
          <pybios:bo xmlns:pybios="http://pybios.molgen.mpg.de/ns" id="SMAD5_Gene" type="Gene">
            <pybios:prop name="accENSG" value="ENSG00000113658" type="string"/>
          </pybios:bo>
        </annotation>
      </species>
      <species id="ID_5301_440" name="SMAD6 gene" compartment="ID_5301_117" initialConcentration="1" boundaryCondition="true" constant="true">
        <annotation>
          <pybios:bo xmlns:pybios="http://pybios.molgen.mpg.de/ns" id="SMAD67_Gene" type="Gene">
            <pybios:prop name="accENSG" value="ENSG00000137834" type="string"/>
          </pybios:bo>
        </annotation>
      </species>
      <species id="ID_222_12972582339" name="SMAD7 gene" compartment="ID_5301_117" initialConcentration="1" boundaryCondition="true" constant="true">
        <annotation>
          <pybios:bo xmlns:pybios="http://pybios.molgen.mpg.de/ns" id="SMAD7_Gene" type="Gene">
            <pybios:prop name="accENSG" value="ENSG00000101665" type="string"/>
          </pybios:bo>
        </annotation>
      </species>
[truncated: 6,263,273 more chars]
